# Supplementary material for: TFEB coordinates autophagosome biogenesis and ribophagy during starvation via SQSTM1
Source: Sci Adv. 2026 Jan 1;12(1):eaea9302. doi: 10.1126/sciadv.aea9302 (PMC12757066; doi:10.1126/sciadv.aea9302)
Supplement: Supplementary file 2 — Tables S1 to S6 [file sciadv.aea9302_tables_s1_to_s6.zip]

Archive with 6 entries (6 files):
- aea9302_table_s1.xlsx
- aea9302_table_s2.xlsx
- aea9302_table_s3.xlsx
- aea9302_table_s4.xlsx
- aea9302_table_s5.xlsx
- aea9302_table_s6.xlsx
