# Supplementary material for: TFEB coordinates autophagosome biogenesis and ribophagy during starvation via SQSTM1
Source: Sci Adv. 2026 Jan 1;12(1):eaea9302. doi: 10.1126/sciadv.aea9302 (PMC12757066; doi:10.1126/sciadv.aea9302)
Supplement: Supplementary file 2 — Tables S1 to S6 [file sciadv.aea9302_tables_s1_to_s6.zip › aea9302_table_s1.xlsx]

## Sheet: Whole cell proteomic
C: Student's T-test Significant TFEB_wt	C: Student's T-test significant	N: -Log Student's T-test p-value TFEB_wt	N: Student's T-test q-value TFEB_wt	N: Student's T-test Difference TFEB_wt	N: Student's T-test Test statistic TFEB_wt	T: Protein IDs	T: Protein names	T: Gene names
+	TFEB_wt	3.12295	0.00341645	5.347	6.28753	B0QYS6;B0QYS7;P19484;A0A1B0GXL9;B1AKB4;B1AKB1;B1AKB2;B1AKB5;O75030;Q709A8;B1AKA9;Q709A9	Transcription factor EB	TFEB
+	TFEB_wt	5.20278	0	4.49961	14.6824	Q86VV8;J3KSV7;J3KTD2;A0A1W2PQI7	Rotatin	RTTN
+	TFEB_wt	1.63354	0.0321108	3.23283	3.02483	Q8TD30;H3BU54	Alanine aminotransferase 2	GPT2
+	TFEB_wt	1.8933	0.0198514	2.97336	3.50265	Q96BY6	Dedicator of cytokinesis protein 10	DOCK10
+	TFEB_wt	2.27705	0.0112941	2.84965	4.26641	Q00534	Cyclin-dependent kinase 6	CDK6
+	TFEB_wt	2.03665	0.0155935	2.78934	3.77903	Q9Y605;A0A087WTY9;Q96HT8	MORF4 family-associated protein 1	MRFAP1
+	TFEB_wt	1.50407	0.0401219	2.67728	2.79602	A8K7Q2;E9PS65;E9PM13		HSPA8
+	TFEB_wt	1.90702	0.0197978	2.49263	3.52869	Q9BZD4;E9PQC4;B1AQT4;E9PP32;E9PKH1;B1AQT3	Kinetochore protein Nuf2	NUF2
+	TFEB_wt	5.76081	0	2.3564	18.2655	P00966;Q5T6L6;Q5T6L5	Argininosuccinate synthase	ASS1
+	TFEB_wt	1.8181	0.022352	2.32067	3.36146	O94842;O15405;Q96NM4;O94900	TOX high mobility group box family member 4;TOX high mobility group box family member 3	TOX4;TOX3
+	TFEB_wt	4.54929	0	2.27882	11.335	P09601;B1AHA8	Heme oxygenase 1	HMOX1
+	TFEB_wt	3.84163	0.00159633	2.19689	8.51182	P15144;H0YMC1;H0YLZ8	Aminopeptidase N	ANPEP
+	TFEB_wt	7.18316	0	2.17659	31.6917	A0A0C4DFL7;Q16850;H7C0D0;C9IYR8	Lanosterol 14-alpha demethylase	CYP51A1
+	TFEB_wt	3.29089	0.0029697	2.16183	6.75899	F8WAJ0;Q9H8H2	Probable ATP-dependent RNA helicase DDX31	DDX31
+	TFEB_wt	2.48256	0.0084886	2.04277	4.71001	E9PEF1;O00408;H0YFL1	cGMP-dependent 3,5-cyclic phosphodiesterase	PDE2A
+	TFEB_wt	7.44896	0	1.92021	35.112	Q13501;E7EMC7;E9PFW8;E3W990;C9JRJ8;D6RBF1;C9J6J8	Sequestosome-1	SQSTM1
+	TFEB_wt	2.05487	0.0145071	1.84044	3.8149	P37268;E9PNM1;A0A1W2PQ47;E9PS69;E9PJG4	Squalene synthase	FDFT1
+	TFEB_wt	1.75685	0.0250126	1.83076	3.24826	Q15276;K7ENJ9;A0A087WZZ3;I3L2B8	Rab GTPase-binding effector protein 1	RABEP1
+	TFEB_wt	4.05131	0.00156044	1.82598	9.27425	Q15043;E5RIP4;E5RFT1;E5RFZ8;E5RGA7;E5RJ40;E5RJG5	Zinc transporter ZIP14	SLC39A14
+	TFEB_wt	1.56348	0.0357487	1.8075	2.90034	Q8WWK9;C9J7Y4	Cytoskeleton-associated protein 2	CKAP2
+	TFEB_wt	5.63048	0	1.79925	17.3601	Q15582;H0Y8L3;S4R3C6;H0Y9D7;H0Y8M8;H0YAB8	Transforming growth factor-beta-induced protein ig-h3	TGFBI
+	TFEB_wt	3.60775	0.00204615	1.75176	7.72602	P13284	Gamma-interferon-inducible lysosomal thiol reductase	IFI30
+	TFEB_wt	1.63309	0.0320821	1.72952	3.02402	O15056;A0A1W2PR85;E7ER60;H7BY56;H0YEV8	Synaptojanin-2	SYNJ2
+	TFEB_wt	1.49175	0.0408327	1.72341	2.77453	E9PMQ6;Q00613;A0A087X1F9;E9PI02;A0A087WXG6;Q03933	Heat shock factor protein 1	HSF1
+	TFEB_wt	1.73821	0.0264986	1.7169	3.21411	P17275	Transcription factor jun-B	JUNB
+	TFEB_wt	4.51805	0.000591304	1.66574	11.1944	P07711;Q5T8F0	Cathepsin L1;Cathepsin L1 heavy chain;Cathepsin L1 light chain	CTSL
+	TFEB_wt	2.14557	0.0140718	1.64009	3.99593	A0A087WUQ6;P07203	Glutathione peroxidase;Glutathione peroxidase 1	GPX1
+	TFEB_wt	4.85206	0	1.63852	12.7852	Q05639	Elongation factor 1-alpha 2	EEF1A2
+	TFEB_wt	1.39326	0.0490517	1.62265	2.60421	Q01664;I3L254	Transcription factor AP-4	TFAP4
+	TFEB_wt	3.39269	0.0030228	1.42803	7.05821	Q9BXK1	Krueppel-like factor 16	KLF16
+	TFEB_wt	4.56872	0	1.39029	11.4233	P15328	Folate receptor alpha	FOLR1
+	TFEB_wt	1.43721	0.0451268	1.38328	2.67988	P29372;A2IDA3	DNA-3-methyladenine glycosylase	MPG
+	TFEB_wt	1.92885	0.018684	1.38134	3.57028	P17301;E7ESP4;E7EMF1;E9PB77;D6RG08	Integrin alpha-2	ITGA2
+	TFEB_wt	2.45073	0.00911821	1.36143	4.63955	Q8NB16;I3L4A6;I3L2T9	Mixed lineage kinase domain-like protein	MLKL
+	TFEB_wt	2.09625	0.0142963	1.34762	3.89695	O14967;D6RAZ4	Calmegin	CLGN						-1	0
+	TFEB_wt	1.70445	0.0273777	1.34049	3.15262	Q96KC8;Q5T1X2	DnaJ homolog subfamily C member 1	DNAJC1						-1	10
+	TFEB_wt	1.5775	0.0350835	1.3259	2.92512	E9PN81;Q8TDP1;H0YEF3;E9PKP0;H0YE52;H0YCP5	Ribonuclease H2 subunit C	RNASEH2C						1	0
+	TFEB_wt	1.71311	0.0271237	1.29533	3.16835	Q9ULD2;H0YC63	Microtubule-associated tumor suppressor 1	MTUS1						1	10
+	TFEB_wt	2.68625	0.00607547	1.26418	5.17745	P60903	Protein S100-A10	S100A10
+	TFEB_wt	1.5286	0.0384493	1.23793	2.83895	E9PEW5;A0A0A0MQX1;Q9HD67	Unconventional myosin-X	MYO10
+	TFEB_wt	3.37314	0.00298392	1.21854	6.99994	O00560;G5EA09;B4DHN5;E9PBU7	Syntenin-1	SDCBP
+	TFEB_wt	1.59266	0.0341683	1.20736	2.95199	Q9Y4C8;H0YIL2	Probable RNA-binding protein 19	RBM19
+	TFEB_wt	2.97027	0.00427778	1.19994	5.88131	P06748;E5RI98;E5RGW4	Nucleophosmin	NPM1
+	TFEB_wt	7.21346	0	1.19536	32.0643	Q92598;R4GN69	Heat shock protein 105 kDa	HSPH1
+	TFEB_wt	6.61673	0	1.18646	25.4637	Q01581;D6RIW1;P54868	Hydroxymethylglutaryl-CoA synthase, cytoplasmic	HMGCS1
+	TFEB_wt	1.73508	0.0264621	1.15726	3.20839	E7EXA6;Q8WVB6;A0A0D9SF58;F8WCC1	Chromosome transmission fidelity protein 18 homolog	CHTF18
+	TFEB_wt	5.51646	0	1.11896	16.6036	P00533;E9PFD7;Q504U8;A0A1W2PRR9;C9JYS6;H3BLT0	Epidermal growth factor receptor;Receptor protein-tyrosine kinase	EGFR
+	TFEB_wt	2.04558	0.0151671	1.11836	3.79659	H0YKE7;F5GX29;H0YNG9;Q99653;H0YLY7;H0YLX1	Calcineurin B homologous protein 1	CHP1
+	TFEB_wt	1.48385	0.0417282	1.11551	2.76076	E9PEC3;E7ETT4;E7EUY3;E7ETT1;E9PDR0;C9JQS9;E7EX59;P05166;E7ENC1;F8WBI9	Propionyl-CoA carboxylase beta chain, mitochondrial	PCCB
+	TFEB_wt	1.94473	0.0184315	1.10279	3.60068	Q9H9B1;A0A1B0GV09;A0A1B0GU48;A0A0C4DGF8;A0A1B0GW79;A0A1B0GVZ8;A0A1B0GUD1;A0A1B0GWF6;A0A0D9SEQ1;A0A0D9SFX4;A0A1B0GV89;A0A1W2PPZ7	Histone-lysine N-methyltransferase EHMT1	EHMT1
+	TFEB_wt	4.89015	0	1.09931	12.9795	Q13509;A0A0B4J269;G3V2A3;CON__ENSEMBL:ENSBTAP00000025008;Q9H4B7;G3V5W4;G3V2R8;G3V3R4;G3V2N6;G3V542;G3V3J6;G3V3W7	Tubulin beta-3 chain	TUBB3
+	TFEB_wt	2.04332	0.0151794	1.08686	3.79214	P17096	High mobility group protein HMG-I/HMG-Y	HMGA1
+	TFEB_wt	3.14356	0.00330667	1.06784	6.34397	Q9BW72	HIG1 domain family member 2A, mitochondrial	HIGD2A
+	TFEB_wt	2.90176	0.00495111	1.04869	5.70559	C9JA08;Q96D46;C9J0B9;C9IY70;C9IZW9;C9K0C2	60S ribosomal export protein NMD3	NMD3
+	TFEB_wt	2.65668	0.00649817	1.02489	5.10776	Q3KQV9;A0A087X226	UDP-N-acetylhexosamine pyrophosphorylase-like protein 1	UAP1L1
+	TFEB_wt	3.11437	0.00340741	1.0244	6.26415	P53602;H3BRZ1;H3BVC4;H3BQ47;H3BP35	Diphosphomevalonate decarboxylase	MVD
+	TFEB_wt	4.03208	0.00151872	1.01917	9.20192	P15924	Desmoplakin	DSP
+	TFEB_wt	2.07094	0.0143402	1.0094	3.84664	O75525;E5RG12;H0YAQ1;H0YAQ3;E5RJZ9	KH domain-containing, RNA-binding, signal transduction-associated protein 3	KHDRBS3
+	TFEB_wt	3.69978	0.00220747	1.00228	8.02748	E7EMN6;P41236;E7EUI7;G1AUC5;Q6NXS1	Protein phosphatase inhibitor 2;Protein phosphatase inhibitor 2-like protein 3	PPP1R2;PPP1R2P3
+	TFEB_wt	5.41614	0	0.98789	15.9644	P23381;G3V3H8;G3V3Y5;G3V277;H0YJP3;G3V423;G3V5U1;G3V456;G3V3P2;G3V227;G3V3X0;G3V2Y7;G3V4C7;G3V4N8;G3V5W1;G3V3S7;G3V2F2;G3V3R3;G3V4S4;G3V313;G3V339;G3V2C0;G3V5H5;P78534;G3V4A3;G3V4Q0;G3V4N0	Tryptophan--tRNA ligase, cytoplasmic;T1-TrpRS;T2-TrpRS	WARS
+	TFEB_wt	2.80892	0.0053963	0.978935	5.4736	O75607	Nucleoplasmin-3	NPM3
+	TFEB_wt	5.7892	0	0.974918	18.4688	Q14315	Filamin-C	FLNC
+	TFEB_wt	1.69724	0.0277654	0.967648	3.13953	A0A0A6YY96;P48200	Iron-responsive element-binding protein 2	IREB2
+	TFEB_wt	2.32058	0.0105501	0.966105	4.35819	Q9H0U9	Testis-specific Y-encoded-like protein 1	TSPYL1
+	TFEB_wt	4.57734	0	0.960695	11.4626	Q96FQ6	Protein S100-A16	S100A16
+	TFEB_wt	4.04611	0.00154348	0.95833	9.25464	Q9UQB8;I3L4C2;I3L3C5;I3L1C8;I3L2M4;B4DWA1;I3L2J6;I3L113;I3L526;I3L125;I3L0M4;I3L3J7;I3L327;I3L0Y9;I3L3C6	Brain-specific angiogenesis inhibitor 1-associated protein 2	BAIAP2
+	TFEB_wt	2.10511	0.014377	0.949597	3.91464	Q9UJY4	ADP-ribosylation factor-binding protein GGA2	GGA2
+	TFEB_wt	1.67456	0.0296654	0.946039	3.09853	Q53F19;K7ELP6	Uncharacterized protein C17orf85	C17orf85
+	TFEB_wt	2.25478	0.0115433	0.91352	4.21991	P54687;A0A087WYF2;F5H2F2	Branched-chain-amino-acid aminotransferase, cytosolic	BCAT1
+	TFEB_wt	4.27407	0.00101333	0.909309	10.15	H3BLV0;B1AP13;H7BY55;P08174;B1AP15	Complement decay-accelerating factor	CD55
+	TFEB_wt	2.27421	0.0113399	0.9016	4.26046	P02462	Collagen alpha-1(IV) chain;Arresten	COL4A1
+	TFEB_wt	3.06529	0.00380952	0.891265	6.1317	A0A0U1RQP1;A0A0D9SFE4;Q05193;A0A0D9SFB1;A0A1B0GUX5;A0A1B0GU67	Dynamin-1	DNM1
+	TFEB_wt	5.75609	0	0.884175	18.2319	P30405;R4GN99;H0Y548	Peptidyl-prolyl cis-trans isomerase F, mitochondrial;Peptidyl-prolyl cis-trans isomerase	PPIF
+	TFEB_wt	3.00105	0.00422803	0.877927	5.96157	O00767	Acyl-CoA desaturase	SCD
+	TFEB_wt	6.43547	0	0.874712	23.7383	P23229;C9JXX7;H7BZ97	Integrin alpha-6;Integrin alpha-6 heavy chain;Integrin alpha-6 light chain;Processed integrin alpha-6	ITGA6
+	TFEB_wt	1.54067	0.0377052	0.870677	2.86016	P12955;V9GYE4;V9GY89;K7ES25	Xaa-Pro dipeptidase	PEPD
+	TFEB_wt	3.3212	0.00303406	0.864325	6.84699	A0A0A0MRK1;E9PAV9;Q5T3I0;F8W895;E9PPY4;F2Z3C6	G patch domain-containing protein 4	GPATCH4
+	TFEB_wt	3.82502	0.00156757	0.863836	8.45384	Q13217;X6R9L0	DnaJ homolog subfamily C member 3	DNAJC3
+	TFEB_wt	3.6809	0.00217143	0.860693	7.96484	Q56VL3;D6RD77;J3KPI9	OCIA domain-containing protein 2	OCIAD2
+	TFEB_wt	2.84161	0.00520168	0.857396	5.5545	P10253	Lysosomal alpha-glucosidase;76 kDa lysosomal alpha-glucosidase;70 kDa lysosomal alpha-glucosidase	GAA
+	TFEB_wt	3.31201	0.00300613	0.848966	6.82023	P11233;H7C3P7	Ras-related protein Ral-A	RALA
+	TFEB_wt	2.66534	0.00658256	0.840609	5.1281	P30154;H0YDG7	Serine/threonine-protein phosphatase 2A 65 kDa regulatory subunit A beta isoform	PPP2R1B
+	TFEB_wt	2.74016	0.00599607	0.837661	5.30619	Q9H5Q4	Dimethyladenosine transferase 2, mitochondrial	TFB2M
+	TFEB_wt	1.6259	0.0323126	0.837047	3.01117	A0A0A0MS52;A0A0A0MT11;Q13555;H0Y6G2;Q8WU40;Q5SWX3;H7BXS4;Q13554;H0Y9C2;Q9UQM7;D6RFJ0;E7ERS6;E9PBE8;E7EQE4;E7ETC9;H7BZC6	Calcium/calmodulin-dependent protein kinase type II subunit gamma;Calcium/calmodulin-dependent protein kinase type II subunit beta	CAMK2G;CAMK2B
+	TFEB_wt	3.40882	0.00286093	0.801388	7.10658	Q6NXE6;F5H2X2;F5H2K4;F5GWV0;F5H4P3;B4E1N1;F5H052;F5H3X1;H0YGL0;H0YH65;F5H6J3	Armadillo repeat-containing protein 6	ARMC6
+	TFEB_wt	3.03429	0.00391346	0.797434	6.04915	Q9NZM5;M0QX73	Glioma tumor suppressor candidate region gene 2 protein	GLTSCR2
+	TFEB_wt	3.90845	0.00172277	0.796706	8.74862	A0A0C4DFT3;Q12959;E7EQD7;K7EQM6;C9JUA9;C9JN61;H7C325;C9JCP6;A8MUT6;F8W750;B5MCC5;B4E2H8;B7Z264;E9PIW2;B7Z2T4;E9PN83;P78352;Q15700	Disks large homolog 1	DLG1
+	TFEB_wt	1.43562	0.0451406	0.790052	2.67715	Q7Z6M1;Q5T1S5	Rab9 effector protein with kelch motifs	RABEPK
+	TFEB_wt	1.51947	0.0393882	0.788357	2.82296	Q17RY6;H0YB07;E5RGJ8	Lymphocyte antigen 6K	LY6K
+	TFEB_wt	4.24846	0.00186842	0.786445	10.0457	O60343;Q5JU47	TBC1 domain family member 4	TBC1D4
+	TFEB_wt	2.76643	0.00551889	0.775943	5.36971	P17931;G3V3R6	Galectin-3;Galectin	LGALS3
+	TFEB_wt	1.87873	0.0202773	0.773694	3.4751	P61960;H0Y614	Ubiquitin-fold modifier 1	UFM1
+	TFEB_wt	1.8573	0.0206268	0.75615	3.43476	A2A2V2;P42696;Q5TCT4;H7C5M1	RNA-binding protein 34	RBM34
+	TFEB_wt	1.69872	0.0277465	0.747531	3.14221	F8VP53;F8VVW7;F8VVX6;Q5HYK3	2-methoxy-6-polyprenyl-1,4-benzoquinol methylase, mitochondrial	COQ5
+	TFEB_wt	2.10953	0.0143429	0.742561	3.92347	Q71RC2;X6RLN4;Q96J85;Q8TBL5;A0A087WTL9;F8W1I4;F8VY40;F8W1Z5	La-related protein 4	LARP4
+	TFEB_wt	1.9952	0.0170567	0.735014	3.6981	O75506	Heat shock factor-binding protein 1	HSBP1
+	TFEB_wt	2.73403	0.00614369	0.724814	5.29145	P13995;B8ZZU9;B9A062	Bifunctional methylenetetrahydrofolate dehydrogenase/cyclohydrolase, mitochondrial;NAD-dependent methylenetetrahydrofolate dehydrogenase;Methenyltetrahydrofolate cyclohydrolase	MTHFD2
+	TFEB_wt	4.12195	0.0017006	0.719258	9.54434	Q02952	A-kinase anchor protein 12	AKAP12
+	TFEB_wt	3.59065	0.00201515	0.717559	7.67105	C9JCN8;P15408	Fos-related antigen 2	FOSL2
+	TFEB_wt	4.24538	0.00184416	0.717057	10.0332	P51149;C9J592;C9J8S3;C9IZZ0;C9J4V0;C9J4S4;C9J7D1	Ras-related protein Rab-7a	RAB7A
+	TFEB_wt	2.15603	0.0137961	0.712522	4.0171	Q86X55;K7EQA8;K7EK20;K7EPK1	Histone-arginine methyltransferase CARM1	CARM1
+	TFEB_wt	1.89318	0.0198303	0.705397	3.50243	P21283;E7EV59	V-type proton ATPase subunit C 1	ATP6V1C1
+	TFEB_wt	5.2642	0	0.698648	15.0409	P52789;E9PB90;P52790	Hexokinase-2;Hexokinase	HK2
+	TFEB_wt	4.79688	0	0.698146	12.5087	Q8NF37;A0A0G2JQ62;A0A0G2JRI7	Lysophosphatidylcholine acyltransferase 1	LPCAT1
+	TFEB_wt	1.97419	0.0175518	0.693655	3.65739	P30825;Q5JR49	High affinity cationic amino acid transporter 1	SLC7A1
+	TFEB_wt	3.72955	0.0022735	0.692317	8.12714	Q2NL82;I3L1Q5;I3L4E8	Pre-rRNA-processing protein TSR1 homolog	TSR1
+	TFEB_wt	3.27998	0.00294294	0.690411	6.72754	E9PDF6;O43795;E7EQD9;A0A0U1RRI3;C9JYW1;H7C2Y7;C9JUP5;Q9UBC5	Unconventional myosin-Ib	MYO1B
+	TFEB_wt	4.8582	0	0.684329	12.8164	P08243;F8WEJ5;C9J057;C9JT45;C9JM09;C9JLN6	Asparagine synthetase [glutamine-hydrolyzing]	ASNS
+	TFEB_wt	1.4918	0.040866	0.682379	2.77461	P51970	NADH dehydrogenase [ubiquinone] 1 alpha subcomplex subunit 8	NDUFA8
+	TFEB_wt	3.51647	0.00233692	0.680958	7.43643	Q14126	Desmoglein-2	DSG2
+	TFEB_wt	4.29663	0.00105556	0.67589	10.2427	Q70J99;K7EQ37;K7EN81;K7EIH3;K7EN29;K7EMK8	Protein unc-13 homolog D	UNC13D
+	TFEB_wt	1.87234	0.0202213	0.674479	3.46305	Q8WXF1;X6RDA4	Paraspeckle component 1	PSPC1
+	TFEB_wt	1.4815	0.0418626	0.670923	2.75668	Q9NQ29;B8ZZ10;A8MYV2;B8ZZ09;F8WBC1;F2Z322	Putative RNA-binding protein Luc7-like 1	LUC7L
+	TFEB_wt	1.95352	0.0182977	0.669511	3.61755	F5H1F6;F5H4M0;Q9H9H4	Vacuolar protein sorting-associated protein 37B	VPS37B
+	TFEB_wt	5.78218	0	0.664024	18.4182	Q92597;E7ESM1;E5RJY1;E5RIR1;E5RGM5;E5RIV1;E5RIM2;E5RJ98;E5RG99;E5RI76;E5RH82;E5RK17	Protein NDRG1	NDRG1
+	TFEB_wt	2.02805	0.0158513	0.663945	3.76218	V9GZ56;Q9Y4Z0;M0QXB0;U3KQS7;U3KQK1	U6 snRNA-associated Sm-like protein LSm4	LSM4
+	TFEB_wt	1.80902	0.02289	0.663167	3.34459	Q9NRR5	Ubiquilin-4	UBQLN4
+	TFEB_wt	3.33631	0.0030721	0.654158	6.89122	E9PNW8;Q8WVX9	Fatty acyl-CoA reductase 1	FAR1
+	TFEB_wt	3.55658	0.00218587	0.654144	7.56255	Q9NVN8	Guanine nucleotide-binding protein-like 3-like protein	GNL3L
+	TFEB_wt	3.89976	0.00168932	0.653491	8.7175	Q8TDD1;F8VRX4;H0YHZ9;H0YHH7	ATP-dependent RNA helicase DDX54	DDX54
+	TFEB_wt	2.8354	0.00517992	0.651641	5.53907	P17655;C9JWY7	Calpain-2 catalytic subunit	CAPN2
+	TFEB_wt	5.44064	0	0.647538	16.1182	Q9Y5X1;A0A087WVE4;A0A087WZW2	Sorting nexin-9	SNX9
+	TFEB_wt	3.22097	0.00312748	0.646587	6.55946	O00762;A0A0A0MSE8;K4DI81;A0A087WVK1	Ubiquitin-conjugating enzyme E2 C	UBE2C
+	TFEB_wt	2.02712	0.0158329	0.642472	3.76035	O96008;K7EJ57;K7EKG4	Mitochondrial import receptor subunit TOM40 homolog	TOMM40
+	TFEB_wt	2.94807	0.00449203	0.641263	5.82395	Q9H6F5;H0YG79	Coiled-coil domain-containing protein 86	CCDC86
+	TFEB_wt	2.4914	0.00846053	0.633821	4.72971	D6RF44		HNRNPD
+	TFEB_wt	3.30443	0.0029878	0.631908	6.79819	Q9H583;Q5T3Q7;Q6P664	HEAT repeat-containing protein 1;HEAT repeat-containing protein 1, N-terminally processed	HEATR1
+	TFEB_wt	4.29282	0.00104828	0.631545	10.227	Q01469;I6L8B7;A8MUU1	Fatty acid-binding protein, epidermal	FABP5
+	TFEB_wt	2.70195	0.00601521	0.630021	5.2147	Q9NXH9;K7EQQ8;K7EQY6;K7ENI9;K7EQU7;K7EMZ2;K7ERR5	tRNA (guanine(26)-N(2))-dimethyltransferase	TRMT1
+	TFEB_wt	1.6119	0.0331937	0.628832	2.9862	Q9Y4Y9;B8ZZF8	U6 snRNA-associated Sm-like protein LSm5	LSM5
+	TFEB_wt	3.64668	0.00211952	0.628149	7.85235	Q9UPY5	Cystine/glutamate transporter	SLC7A11
+	TFEB_wt	3.89006	0.00166507	0.626474	8.68287	P13984	General transcription factor IIF subunit 2	GTF2F2
+	TFEB_wt	4.36131	0.00112593	0.625629	10.5128	P35269;M0QXD6;M0R0R9;M0R0Z3	General transcription factor IIF subunit 1	GTF2F1
+	TFEB_wt	1.5414	0.0376664	0.6255	2.86144	Q02388	Collagen alpha-1(VII) chain	COL7A1
+	TFEB_wt	3.35995	0.00313099	0.624667	6.96084	P20290	Transcription factor BTF3	BTF3
+	TFEB_wt	3.23935	0.00283237	0.614706	6.61145	Q14157;F8W726;Q5VU77;Q5VU78;Q5VU81;Q5VU80;Q5VU79;H0Y5H6;H7C2T8	Ubiquitin-associated protein 2-like	UBAP2L
+	TFEB_wt	2.84651	0.00498734	0.612655	5.5667	Q16763;K7EPJ1;K7EM75	Ubiquitin-conjugating enzyme E2 S	UBE2S
+	TFEB_wt	1.41376	0.0470538	0.612453	2.63945	U3KQC1;A0A0A0MQU0;Q9BV38;K7EIR0;K7EML4;A0A087X237;K7EKX5	WD repeat-containing protein 18	WDR18
+	TFEB_wt	2.38932	0.00984242	0.600961	4.50545	J3KR35;Q8WUD4;S4R331;C9JUN5	Coiled-coil domain-containing protein 12	CCDC12
+	TFEB_wt	1.47493	0.0420658	0.600868	2.74525	A0A0A0MQV6;A0A087WUF6;P09038	Fibroblast growth factor;Fibroblast growth factor 2	FGF2
+	TFEB_wt	3.49722	0.0024735	0.600073	7.37654	Q9Y6M5	Zinc transporter 1	SLC30A1
+	TFEB_wt	4.09696	0.00165116	0.599432	9.44802	Q9BYG3;H7BZL0;C9J808;C9J6C5	MKI67 FHA domain-interacting nucleolar phosphoprotein	NIFK
+	TFEB_wt	3.94557	0.00177551	0.597357	8.88259	Q5W0H4;A0A0B4J2C3;P13693;J3KPG2;E9PJF7;Q56UQ5;H0YCX0	Translationally-controlled tumor protein	TPT1
+	TFEB_wt	3.7183	0.00225424	0.596057	8.08935	P16989;A0A0D9SEI8	Y-box-binding protein 3	YBX3
+	TFEB_wt	2.80879	0.00538525	0.595031	5.47329	Q16644;C9J8E1	MAP kinase-activated protein kinase 3	MAPKAPK3
+	TFEB_wt	3.85083	0.00160369	0.594126	8.54408	P07858;R4GMQ5;E9PR54;E9PJ67;E9PCB3;E9PKQ7;E9PNL5;E9PHZ5;E9PLY3;E9PSG5;E9PQM1	Cathepsin B;Cathepsin B light chain;Cathepsin B heavy chain	CTSB
+	TFEB_wt	2.01088	0.0164684	0.593268	3.72862	Q9BYX2	TBC1 domain family member 2A	TBC1D2
+	TFEB_wt	4.38269	0.00116031	0.593228	10.6035	Q86UE4;E5RJU9;H0YB56;H0YBJ8;H0YBE0	Protein LYRIC	MTDH
+	TFEB_wt	4.32125	0.00107801	0.589534	10.3447	Q14258	E3 ubiquitin/ISG15 ligase TRIM25	TRIM25
+	TFEB_wt	3.4403	0.00292881	0.587944	7.20176	O75962;E7EWP2;E7EPJ7;F5H228;A0A1W2PRD7;A0A087X139	Triple functional domain protein	TRIO
+	TFEB_wt	2.82203	0.00546362	0.587696	5.50595	Q9NYY8	FAST kinase domain-containing protein 2	FASTKD2
+	TFEB_wt	3.21246	0.00310112	0.587428	6.5355	Q9BZF1;F8VUA7;F8VQX7	Oxysterol-binding protein-related protein 8;Oxysterol-binding protein	OSBPL8
+	TFEB_wt	2.65778	0.00651009	0.586484	5.11033	Q5JPH6;H3BTB7	Probable glutamate--tRNA ligase, mitochondrial	EARS2
+	TFEB_wt	3.00407	0.0042381	0.586181	5.96949	Q9UNQ2;A0A0C4DGB1;D6RCL3	Probable dimethyladenosine transferase	DIMT1
+	TFEB_wt	5.48462	0	0.581754	16.3981	G3V529;Q9GZR7;F5GYL3;A0A1W2PRR2;A0A087WXU8	ATP-dependent RNA helicase DDX24	DDX24
+	TFEB_wt	2.83932	0.00519078	0.581286	5.54881	O43504;R4GMU8;E9PLX3;A0A0C4DGV4	Ragulator complex protein LAMTOR5	LAMTOR5
+	TFEB_wt	2.98672	0.00432787	0.581144	5.9241	Q3ZCQ8;M0R0C3;M0R2F8;M0R047;M0R003;M0QXC3;M0R2Z3;M0R303;M0R2D2;M0R1Y4	Mitochondrial import inner membrane translocase subunit TIM50	TIMM50
+	TFEB_wt	1.53748	0.0377429	0.579352	2.85455	Q9P0U1;B5MD00;A0A087WZY2;A6NIV2	Mitochondrial import receptor subunit TOM7 homolog	TOMM7
+	TFEB_wt	2.74927	0.00592505	0.577442	5.32816	H3BSH7;Q969X6;A0A0J9YWM9;A0A0J9YXV4;A0A0J9YWK2;H3BRM8;H3BPD7;I3L4T9;J3KSI1	Cirhin	CIRH1A
+	TFEB_wt	2.43086	0.00932075	0.576775	4.59588	O43592;F8WDU6;F5GYW6	Exportin-T	XPOT
+	TFEB_wt	2.33408	0.0105927	0.57592	4.38687	Q96P48;E7EU13;A0A0A0MSJ2;F5GWQ2;F5GWN4;F8WBT0;H0YGD1	Arf-GAP with Rho-GAP domain, ANK repeat and PH domain-containing protein 1	ARAP1
+	TFEB_wt	5.03482	0	0.575318	13.7428	P35610;B1APM4	Sterol O-acyltransferase 1	SOAT1
+	TFEB_wt	4.10454	0.00167059	0.571558	9.47712	Q9BTY7;E9PIX0	Protein HGH1 homolog	HGH1
+	TFEB_wt	1.56693	0.0357033	0.569446	2.90643	Q15643;H0YJ97;G3V4R7;H0YJI2	Thyroid receptor-interacting protein 11	TRIP11
+	TFEB_wt	2.4239	0.00938341	0.565798	4.58066	Q14573	Inositol 1,4,5-trisphosphate receptor type 3	ITPR3
+	TFEB_wt	4.32449	0.00108571	0.565426	10.3583	Q8TDN6	Ribosome biogenesis protein BRX1 homolog	BRIX1
+	TFEB_wt	1.73845	0.0265241	0.564723	3.21454	Q9P013	Spliceosome-associated protein CWC15 homolog	CWC15
+	TFEB_wt	2.09031	0.0143755	0.563551	3.8851	Q96KB5;E5RFX4;E5RIE1	Lymphokine-activated killer T-cell-originated protein kinase	PBK
+	TFEB_wt	1.97221	0.0175751	0.562921	3.65357	A0A0A6YYL4;I3L1U7;I3L0X9;I3L3T0;Q9Y3D7;P57737;I3L359;I3L2Y6;I3L1M1;I3L442;I3NI06;I3L426;I3L1G9;I3L167	Coronin;Mitochondrial import inner membrane translocase subunit TIM16	CORO7-PAM16;PAM16
+	TFEB_wt	3.11152	0.00337173	0.562553	6.25639	Q86UK7;H3BQQ2;H3BR87	Zinc finger protein 598	ZNF598
+	TFEB_wt	1.98503	0.0173109	0.561943	3.67837	Q9Y2Z4;H0YHS6	Tyrosine--tRNA ligase, mitochondrial;Tyrosine--tRNA ligase	YARS2
+	TFEB_wt	2.70553	0.00603817	0.560915	5.22324	O00629;H7C4F6	Importin subunit alpha-3	KPNA4
+	TFEB_wt	2.73267	0.00613178	0.560079	5.28817	Q14376;Q5QPP3;Q5QPP4;Q5QPP1;Q5QPP9	UDP-glucose 4-epimerase	GALE
+	TFEB_wt	1.41721	0.0467787	0.556993	2.64538	H3BMQ0;P49815;H3BQK4	Tuberin	TSC2
+	TFEB_wt	4.07821	0.00161364	0.556741	9.37628	Q9UBK8;H0Y8S9;H0Y9D5;D6RF21;D6RGC7;H0Y963;D6RAZ2	Methionine synthase reductase	MTRR
+	TFEB_wt	4.52804	0.00060177	0.555414	11.2392	O75153;K7EIG1;I3L2B0;I3L318;I3L350;I3L4B5	Clustered mitochondria protein homolog	CLUH
+	TFEB_wt	3.3053	0.00299694	0.555095	6.80072	O94925;H7BZD1;C9JIJ6;B7Z509;H7C201	Glutaminase kidney isoform, mitochondrial	GLS
+	TFEB_wt	4.91454	0	0.550911	13.1053	P04083;Q5T3N1;Q5T3N0	Annexin A1	ANXA1
+	TFEB_wt	4.67746	0	0.54391	11.9291	P30520	Adenylosuccinate synthetase isozyme 2	ADSS
+	TFEB_wt	2.81122	0.00541856	0.543714	5.47927	Q9BVP2;C9JZT7;B4DMU5;C9JYH9	Guanine nucleotide-binding protein-like 3	GNL3
+	TFEB_wt	2.88045	0.00498048	0.543351	5.65172	P32320	Cytidine deaminase	CDA
+	TFEB_wt	2.56118	0.00753873	0.542051	4.88699	Q9Y333	U6 snRNA-associated Sm-like protein LSm2	LSM2
+	TFEB_wt	2.48012	0.00858537	0.537024	4.70458	Q9Y314;M0R3B2;A0A075B6F9;M0R1K2;A0A075B797;M0QX85;M0R1T7	Nitric oxide synthase-interacting protein	NOSIP
+	TFEB_wt	3.46094	0.00278621	0.534049	7.26474	B8ZZC5;B8ZZA8		GLS
+	TFEB_wt	4.86123	0	0.533672	12.8317	P08670;B0YJC4;B0YJC5;A0A1B0GTT5;A0A1B0GVG8;P17661;H7C5W5;P41219;U3KPR1;B4DIR1;K7ELP4;K7EKH9;CON__Q61726;A0A087X106;CON__O43790;CON__Q6NT21;CON__P78385;CON__Q14533;CON__Q8N1N4-2;CON__Q7RTT2;E7EMV2;E7ESP9;O43790;P78385;Q14533;Q8N1N4;P07197;F8W835;P07196	Vimentin	VIM
+	TFEB_wt	4.12787	0.00172121	0.533512	9.56728	Q9Y3C1;D6RIC3;A0A0C4DGU5;A0A087X2G6;D6RC60;A0A087WU10	Nucleolar protein 16	NOP16
+	TFEB_wt	1.5566	0.0362838	0.53292	2.8882	O75976;J3QRJ9;J3QQJ4	Carboxypeptidase D	CPD
+	TFEB_wt	2.10027	0.0143056	0.532177	3.90497	Q9UMY1;H7C2B1	Nucleolar protein 7	NOL7
+	TFEB_wt	2.43831	0.00933545	0.530667	4.61222	Q68CQ4;H7C2R4	Digestive organ expansion factor homolog	DIEXF
+	TFEB_wt	3.73082	0.00228326	0.529863	8.1314	P46926;D6RAY7;D6R9P4;D6RFF8;D6R917;D6RB13;D6RFK5;V9GYW0;V9GYK3	Glucosamine-6-phosphate isomerase 1;Glucosamine-6-phosphate isomerase	GNPDA1
+	TFEB_wt	1.40966	0.0471639	0.529395	2.63238	Q9UL15;G3V274	BAG family molecular chaperone regulator 5	BAG5
+	TFEB_wt	4.08447	0.00163218	0.528767	9.40017	H7C2Q8;Q99848	Probable rRNA-processing protein EBP2	EBNA1BP2
+	TFEB_wt	5.08081	0	0.528762	13.9943	P16435;H0Y4R2;E7EMD0;E7EWU0;C9JU80	NADPH--cytochrome P450 reductase	POR
+	TFEB_wt	4.13689	0.00176398	0.528411	9.60236	A0A0A0MQR2;Q9BY42;A2A2L5;A2A2L6	Protein RTF2 homolog	RTFDC1
+	TFEB_wt	1.98016	0.0174989	0.525308	3.66893	Q8WXX5	DnaJ homolog subfamily C member 9	DNAJC9
+	TFEB_wt	2.98966	0.0041784	0.524474	5.93177	Q00403;B1APE1;B1APE2	Transcription initiation factor IIB	GTF2B
+	TFEB_wt	2.32268	0.0106263	0.523487	4.36264	F8WF48;Q99442;F8WCJ7	Translocation protein SEC62	SEC62
+	TFEB_wt	2.16793	0.0136218	0.52341	4.04125	Q15050	Ribosome biogenesis regulatory protein homolog	RRS1
+	TFEB_wt	2.06402	0.0143138	0.52198	3.83295	Q96LD4;K7EJ63	Tripartite motif-containing protein 47	TRIM47
+	TFEB_wt	1.73646	0.026513	0.521505	3.21092	P29317	Ephrin type-A receptor 2	EPHA2
+	TFEB_wt	3.03678	0.00392289	0.520185	6.05573	P08648;H0YIV7	Integrin alpha-5;Integrin alpha-5 heavy chain;Integrin alpha-5 light chain	ITGA5
+	TFEB_wt	1.82963	0.0217546	0.519804	3.38296	Q15437;Q5QPE2;Q5QPE1	Protein transport protein Sec23B	SEC23B
+	TFEB_wt	4.52268	0.000596491	0.519103	11.2151	Q14684	Ribosomal RNA processing protein 1 homolog B	RRP1B
+	TFEB_wt	2.34363	0.0104366	0.518897	4.40723	O60493	Sorting nexin-3	SNX3
+	TFEB_wt	1.40855	0.0471835	0.518667	2.63047	Q9BSC4;H7C1Z3	Nucleolar protein 10	NOL10
+	TFEB_wt	2.41082	0.0096358	0.518128	4.55212	P48147	Prolyl endopeptidase	PREP
+	TFEB_wt	2.33545	0.0106393	0.517975	4.38979	O00505;H0Y4S9	Importin subunit alpha-4	KPNA3
+	TFEB_wt	2.63565	0.00644723	0.516281	5.05857	Q9NX58;D6RDJ1	Cell growth-regulating nucleolar protein	LYAR
+	TFEB_wt	2.88384	0.0050131	0.515867	5.66027	K7EM18;P41567;K7EQP2	Eukaryotic translation initiation factor 1	EIF1
+	TFEB_wt	3.09591	0.00360724	0.513173	6.21406	Q9BZX2;Q9HA47	Uridine-cytidine kinase 2	UCK2
+	TFEB_wt	3.41964	0.00288963	0.512234	7.13917	Q49AR2	UPF0489 protein C5orf22	C5orf22
+	TFEB_wt	3.11317	0.00338947	0.511912	6.26089	A0A087X2H1;Q9ULT8;H0YJP0;G3V4V5;A0A087WVU6;H0YJD4	E3 ubiquitin-protein ligase HECTD1	HECTD1
+	TFEB_wt	2.78752	0.00559677	0.509667	5.42109	Q15061;C9JEE7;C9IZK7	WD repeat-containing protein 43	WDR43
+	TFEB_wt	1.41912	0.046544	0.508167	2.64867	B4DP61;A0A1W2PRV5;E7EQZ4;Q16637;H0YBZ9;A0A0G2JRX5;A0A0G2JRY6	Survival motor neuron protein	SMN2;SMN1
+	TFEB_wt	3.40536	0.00306271	0.507765	7.09618	Q8IY81	pre-rRNA processing protein FTSJ3	FTSJ3
+	TFEB_wt	3.42074	0.00289933	0.506152	7.1425	E9PHV5;P28290;E7EUL7;H7BZ26	Sperm-specific antigen 2	SSFA2
+	TFEB_wt	1.53388	0.0380667	0.502506	2.84822	F8VUX1;F8VY35;F8W0J6;F5H4R6;H0YIV4;P55209;F8W020;F8VXI6;F8VV59;B7Z9C2;F8W543;H0YHC3;F8W118;F8VVB5;H0YH88;F8VRJ2;B7Z4K9	Nucleosome assembly protein 1-like 1	NAP1L1
+	TFEB_wt	3.36684	0.00297436	0.501423	6.98125	Q9Y2Z0	Suppressor of G2 allele of SKP1 homolog	SUGT1
+	TFEB_wt	3.79288	0.00212389	0.501262	8.3426	Q8N183;D6RA56;H0YA50	Mimitin, mitochondrial	NDUFAF2
+	TFEB_wt	1.46942	0.042689	0.501122	2.73567	Q13868;A3KFL2;A3KFL5;A3KFL1	Exosome complex component RRP4	EXOSC2
+	TFEB_wt	2.85318	0.00488511	0.497601	5.58332	Q8IWA0	WD repeat-containing protein 75	WDR75
+	TFEB_wt	3.70699	0.00223529	0.497475	8.05151	Q5T7C4;P09429;B2RPK0	High mobility group protein B1;Putative high mobility group protein B1-like 1	HMGB1;HMGB1P1
+	TFEB_wt	1.8228	0.0221306	0.4963	3.37021	Q6NZY4;F5H6J5;F5GX80;F5GYI9	Zinc finger CCHC domain-containing protein 8	ZCCHC8
+	TFEB_wt	2.67596	0.00631657	0.495181	5.15313	Q8N0X7	Spartin	SPG20
+	TFEB_wt	2.40723	0.00960615	0.49492	4.54431	P11802;F8VYH9;F8VTV8;F8VWX7;F8VZ51;F8W1L8;F8VZZ0;Q96BE9;F8VXD2;F8VYY1	Cyclin-dependent kinase 4	CDK4
+	TFEB_wt	2.91188	0.00469058	0.493075	5.73129	Q96PZ0;E7EUH7;H0Y863	Pseudouridylate synthase 7 homolog	PUS7
+	TFEB_wt	3.62701	0.00207812	0.492796	7.78828	O00410;H0Y8C6;E7ETV3;E7EQT5;E7EV12;C9JMV5;H0Y3V4;E7EWK4;E7EX05;C9JZD8;C9JZ53;C9JQT6;E7ESA1;E7ESZ1;E7ETV8;C9J875;C9JXE0	Importin-5	IPO5
+	TFEB_wt	2.1921	0.0130105	0.492604	4.09054	Q8TAE8	Growth arrest and DNA damage-inducible proteins-interacting protein 1	GADD45GIP1
+	TFEB_wt	2.79928	0.00544939	0.492238	5.44991	F8VU90;Q9NYL4;E9PAR0	Peptidyl-prolyl cis-trans isomerase;Peptidyl-prolyl cis-trans isomerase FKBP11	FKBP11
+	TFEB_wt	6.01804	0	0.492017	20.1889	O60701;E7ER83;E7ETF4;E7EV97;E7ER95;D6RHF4;E9PBD2	UDP-glucose 6-dehydrogenase	UGDH
+	TFEB_wt	1.59123	0.0341872	0.491594	2.94945	G5E965;A0A0B4J2F3;C9J0F0;E9PFD3;A0A087X299;Q9H334;A0A087X2G3;C9J5T4;H0Y882;C9IYY1	Forkhead box protein P1	FOXP1
+	TFEB_wt	2.8196	0.00545228	0.490565	5.49994	O15294;C9JZL3	UDP-N-acetylglucosamine--peptide N-acetylglucosaminyltransferase 110 kDa subunit	OGT
+	TFEB_wt	3.04204	0.00395146	0.48868	6.06969	Q13243;B4DJK0;B4DUA4;G3V5K8	Serine/arginine-rich splicing factor 5	SRSF5
+	TFEB_wt	3.22398	0.00295157	0.487479	6.56795	Q9UKY7;H0Y8K3;D6R9V8;D6RFH2;D6RDN0;D6RAV0;D6R973	Protein CDV3 homolog	CDV3
+	TFEB_wt	2.8942	0.0049292	0.485995	5.68643	Q13823;H0YG10	Nucleolar GTP-binding protein 2	GNL2
+	TFEB_wt	4.3031	0.00106294	0.483429	10.2694	Q13428	Treacle protein	TCOF1
+	TFEB_wt	3.34738	0.00310127	0.481855	6.92375	Q969S3	Zinc finger protein 622	ZNF622
+	TFEB_wt	4.37767	0.00115152	0.477652	10.5821	P34932;A0A087WYC1;A0A087WTS8	Heat shock 70 kDa protein 4	HSPA4
+	TFEB_wt	5.49004	0	0.476237	16.4329	P38646;D6RJI2;D6RA73;H0Y8S0;H0YBG6	Stress-70 protein, mitochondrial	HSPA9
+	TFEB_wt	3.02205	0.00410552	0.471235	6.01678	Q9P287	BRCA2 and CDKN1A-interacting protein	BCCIP
+	TFEB_wt	3.37983	0.00299355	0.468629	7.01981	P98179	RNA-binding protein 3	RBM3
+	TFEB_wt	3.90513	0.00171429	0.467969	8.73671	Q9NR30	Nucleolar RNA helicase 2	DDX21
+	TFEB_wt	2.0878	0.0144548	0.467675	3.88011	P26447	Protein S100-A4	S100A4
+	TFEB_wt	2.20143	0.0127778	0.46698	4.10966	Q7Z739;A0A087X0Q1;A0A024R7W5;A0A087WY31;S4R373;A0A087X0C3	YTH domain-containing family protein 3	YTHDF3
+	TFEB_wt	1.62189	0.0325871	0.464945	3.00402	Q9NP92	28S ribosomal protein S30, mitochondrial	MRPS30
+	TFEB_wt	3.70174	0.00222594	0.46453	8.034	O15357;A0A0A0MTP6;H7BXR2;H0YFZ4;F5H588;F5GY16	Phosphatidylinositol 3,4,5-trisphosphate 5-phosphatase 2	INPPL1
+	TFEB_wt	2.03638	0.0155571	0.464081	3.77852	O43818	U3 small nucleolar RNA-interacting protein 2	RRP9
+	TFEB_wt	4.65384	0	0.462996	11.8175	Q9P2R7;Q5T9Q5;Q5T9Q8;A0A0U1RRI1;A0A0U1RQF8;A0A0U1RQL1;A0A0U1RQU7	Succinyl-CoA ligase [ADP-forming] subunit beta, mitochondrial	SUCLA2
+	TFEB_wt	2.97496	0.00429767	0.462594	5.89349	P50579;G3V1U3;F8VQZ7;F8VRR3;F8VY03;F8VSC4;F8VZX9	Methionine aminopeptidase 2	METAP2
+	TFEB_wt	2.69763	0.00611006	0.458374	5.20445	Q08752;H0Y8J0	Peptidyl-prolyl cis-trans isomerase D	PPID
+	TFEB_wt	1.41276	0.0470975	0.457302	2.63772	Q58FF8	Putative heat shock protein HSP 90-beta 2	HSP90AB2P
+	TFEB_wt	4.13281	0.00173171	0.455387	9.58649	Q9NUQ9;A0A1W2PRQ0;A0A087X178;E5RI16;E5RJE1;E5RIR8;E5RJL8;E5RGI7;E5RK61;E5RFS4;E5RHU5;Q9H0Q0;E5RK81;E5RH75	Protein FAM49B	FAM49B
+	TFEB_wt	2.53035	0.00796616	0.454968	4.81709	Q4KMP7	TBC1 domain family member 10B	TBC1D10B
+	TFEB_wt	1.51226	0.0396156	0.454559	2.81033	O14519;F5GZF0;O75956	Cyclin-dependent kinase 2-associated protein 1	CDK2AP1
+	TFEB_wt	3.19488	0.00342541	0.453526	6.4862	Q14694;H3BQC6;H3BQP1;H3BNA1;H3BNL0;Q68D90;H3BNS8;H3BVF1;J3KT19	Ubiquitin carboxyl-terminal hydrolase 10	USP10
+	TFEB_wt	3.70127	0.00221667	0.452865	8.03245	Q9H3P7	Golgi resident protein GCP60	ACBD3
+	TFEB_wt	2.85616	0.00489552	0.45235	5.59077	Q7LBC6;H0Y9V5	Lysine-specific demethylase 3B	KDM3B
+	TFEB_wt	1.62915	0.0322598	0.451455	3.01698	C9JFR7;P99999;CON__P62894	Cytochrome c	CYCS
+	TFEB_wt	3.86163	0.00161111	0.451297	8.58211	Q16666;H3BM18;X6RHM1;A0A0A0MRB1;H3BR88;H3BVE6;X6RHR0;Q6K0P9;H3BR65	Gamma-interferon-inducible protein 16	IFI16
+	TFEB_wt	2.77016	0.00552988	0.449254	5.37879	Q9BWD1	Acetyl-CoA acetyltransferase, cytosolic	ACAT2
+	TFEB_wt	1.87232	0.0202002	0.449167	3.46302	Q9NS69	Mitochondrial import receptor subunit TOM22 homolog	TOMM22
+	TFEB_wt	3.3272	0.00305296	0.449064	6.86454	Q8TEQ6	Gem-associated protein 5	GEMIN5
+	TFEB_wt	1.9683	0.0176896	0.448195	3.64602	P84157	Matrix-remodeling-associated protein 7	MXRA7
+	TFEB_wt	1.79265	0.0232542	0.447921	3.31423	Q9NVM9;F5H457;F8VRX9;H0YH12;F5H5W1	Protein asunder homolog	ASUN
+	TFEB_wt	1.78907	0.0234433	0.445444	3.30761	P48634	Protein PRRC2A	PRRC2A
+	TFEB_wt	3.75541	0.00230303	0.445304	8.21452	Q9BZE4;Q5T3R7	Nucleolar GTP-binding protein 1	GTPBP4
+	TFEB_wt	1.47749	0.0420951	0.444611	2.74969	Q5SY16	Polynucleotide 5-hydroxyl-kinase NOL9	NOL9
+	TFEB_wt	2.64101	0.00650542	0.44421	5.07109	A0A0A0MQS1;Q53H96;B5MD87;F8WEI0	Pyrroline-5-carboxylate reductase;Pyrroline-5-carboxylate reductase 3	PYCRL
+	TFEB_wt	1.70642	0.027391	0.443511	3.15618	P48506;A0A0C4DGB2;E1CEI4;D6R959;D6RGF8;H0YAB6;D6REX4	Glutamate--cysteine ligase catalytic subunit	GCLC
+	TFEB_wt	1.5599	0.0362746	0.443081	2.89401	O60942	mRNA-capping enzyme;Polynucleotide 5-triphosphatase;mRNA guanylyltransferase	RNGTT
+	TFEB_wt	1.43855	0.0451984	0.442348	2.68219	Q6UX04;D6REK3	Peptidyl-prolyl cis-trans isomerase CWC27 homolog	CWC27
+	TFEB_wt	3.07311	0.00369697	0.441984	6.15265	Q9NQ48;H7C488;C9J0R9	Leucine zipper transcription factor-like protein 1	LZTFL1
+	TFEB_wt	1.57021	0.0354765	0.440445	2.91223	A0A087WYR0;P09132;A0A087WWU9	Signal recognition particle 19 kDa protein	SRP19
+	TFEB_wt	2.53989	0.00778268	0.440349	4.83864	Q96RP9;C9IZ01;F8WAU4	Elongation factor G, mitochondrial	GFM1
+	TFEB_wt	3.25371	0.00284058	0.440321	6.6523	Q16186;A0A087WX59;A0A087WUX6	Proteasomal ubiquitin receptor ADRM1	ADRM1
+	TFEB_wt	2.41437	0.00959752	0.440022	4.55986	O75683	Surfeit locus protein 6	SURF6
+	TFEB_wt	4.36783	0.00113433	0.439775	10.5404	Q5JRG1;H7BYF2;Q9BVL2	Nucleoporin p58/p45	NUPL1
+	TFEB_wt	1.67201	0.02972	0.437712	3.09393	Q969S9;D6RAL1;D6RF75	Ribosome-releasing factor 2, mitochondrial	GFM2
+	TFEB_wt	1.87413	0.0202848	0.43681	3.46643	P82932	28S ribosomal protein S6, mitochondrial	MRPS6
+	TFEB_wt	2.43523	0.00927646	0.436253	4.60547	P36551;H0YA22;D6RER6	Oxygen-dependent coproporphyrinogen-III oxidase, mitochondrial	CPOX
+	TFEB_wt	2.65875	0.00653407	0.436119	5.11262	A0A024QZX5;A0A087X1N8;P35237;C9JTJ8	Serpin B6	SERPINB6
+	TFEB_wt	3.59574	0.00202281	0.434614	7.68738	H0YD13;P16070;H0Y2P0;H0YE40;J3KN83;H0YDW7;H0YCV9;H0Y5E4;E9PKC6;Q86UZ1;H0YDX6;H0YD17	CD44 antigen	CD44
+	TFEB_wt	2.40207	0.00966616	0.434114	4.53308	P56182;D6RE82	Ribosomal RNA processing protein 1 homolog A	RRP1
+	TFEB_wt	1.8637	0.0205584	0.432554	3.44678	Q3MHD2;K7ELG9	Protein LSM12 homolog	LSM12
+	TFEB_wt	1.70238	0.0274472	0.431834	3.14886	Q9H857;H7C519;H7C4G8	5-nucleotidase domain-containing protein 2	NT5DC2
+	TFEB_wt	2.18873	0.0130169	0.43152	4.08365	B4DZG7;F8VYN9;P40616	ADP-ribosylation factor-like protein 1	ARL1
+	TFEB_wt	3.53902	0.00216176	0.428635	7.50712	P35232;C9JW96;C9JZ20;E7ESE2;E9PCW0;D6RBK0	Prohibitin	PHB
+	TFEB_wt	5.69632	0	0.428243	17.8119	P02786;G3V0E5;F8WBE5;H7C3V5;Q9UP52	Transferrin receptor protein 1;Transferrin receptor protein 1, serum form	TFRC
+	TFEB_wt	3.6787	0.0021626	0.426019	7.95757	Q14137;A0A075B729	Ribosome biogenesis protein BOP1	BOP1
+	TFEB_wt	1.45056	0.0441077	0.425698	2.70298	P13861;H7C1L0;H7C330;C9J830;P31323;H7C4A9	cAMP-dependent protein kinase type II-alpha regulatory subunit	PRKAR2A
+	TFEB_wt	2.23054	0.0118544	0.422354	4.16961	Q86U38	Nucleolar protein 9	NOP9
+	TFEB_wt	2.04042	0.0153115	0.421463	3.78644	Q9GZL7	Ribosome biogenesis protein WDR12	WDR12
+	TFEB_wt	1.73072	0.0265444	0.420504	3.20043	G5EA06;Q92552;D6RH20;D6RJC7;E5RJ73	28S ribosomal protein S27, mitochondrial	MRPS27
+	TFEB_wt	4.39497	0.00117829	0.419902	10.6559	P42285;H0YAC4;H0Y8U3;D6REC7	Superkiller viralicidic activity 2-like 2	SKIV2L2
+	TFEB_wt	3.53015	0.00213818	0.419314	7.47925	Q8WYP5;H7C4S1	Protein ELYS	AHCTF1
+	TFEB_wt	6.09028	0	0.417931	20.7637	Q6PKG0;A0A0B4J210;E5RH50;H0YBW1;H0YAN4;H0YC33;H0YC73;Q659C4;E5RHK4;H0YBM7;H0YBR8;H0YAX9;H0YBJ5	La-related protein 1	LARP1
+	TFEB_wt	2.23893	0.0117673	0.417093	4.18698	Q7Z7K6	Centromere protein V	CENPV
+	TFEB_wt	3.4578	0.00277663	0.413358	7.25513	E5RHW4;O94905;E5RJ09	Erlin-2	ERLIN2
+	TFEB_wt	4.40487	0.00119685	0.413352	10.6983	P15374;A0A087WTB8;Q5TBK7	Ubiquitin carboxyl-terminal hydrolase isozyme L3;Ubiquitin carboxyl-terminal hydrolase	UCHL3
+	TFEB_wt	3.51819	0.00235379	0.413346	7.44181	Q9Y617	Phosphoserine aminotransferase	PSAT1
+	TFEB_wt	4.34297	0.00111765	0.413339	10.4355	H0Y2V6;Q5SW79;H0YB92;E7EWM2;E7EMW0;Q96L14	Centrosomal protein of 170 kDa	CEP170
+	TFEB_wt	3.46111	0.00279585	0.412958	7.26527	Q92896;H3BM42;H3BRD8;H3BQU9;H3BQT1	Golgi apparatus protein 1	GLG1
+	TFEB_wt	2.43976	0.00935032	0.412486	4.61541	P78330;C9JBI3;A0A1D5RMN5;C9JEJ7;F8WD74	Phosphoserine phosphatase	PSPH
+	TFEB_wt	1.73276	0.0264857	0.410687	3.20416	Q15813	Tubulin-specific chaperone E	TBCE
+	TFEB_wt	2.41704	0.00953798	0.410595	4.56568	P20839;C9J381;C9K0R9;C9J029;H7C5T1;H7C511	Inosine-5-monophosphate dehydrogenase 1;Inosine-5-monophosphate dehydrogenase	IMPDH1
+	TFEB_wt	2.65814	0.00652206	0.409825	5.11119	D6RC52;D6RCB9;Q9NX24;J3QSY4;H0YC83	H/ACA ribonucleoprotein complex subunit 2	NHP2
+	TFEB_wt	1.7067	0.0274011	0.409152	3.1567	Q14978;A0A0A0MRM9;S4R349;S4R402;S4R3C2	Nucleolar and coiled-body phosphoprotein 1	NOLC1
+	TFEB_wt	1.90952	0.0198099	0.408835	3.53345	A0A087X256;Q2M389;F8W1W1;F8VYH7;F8VNZ5	WASH complex subunit 7	KIAA1033
+	TFEB_wt	3.90379	0.00169756	0.408622	8.73192	P67809;H0Y449;C9J5V9;Q9Y2T7	Nuclease-sensitive element-binding protein 1	YBX1
+	TFEB_wt	2.56973	0.00742561	0.408428	4.90648	A0A0B4J287;Q9H0A8;H3BM91;H3BPG2;H3BQF2	COMM domain-containing protein 4	COMMD4
+	TFEB_wt	2.35009	0.0103264	0.407761	4.42105	P08574	Cytochrome c1, heme protein, mitochondrial	CYC1
+	TFEB_wt	2.09255	0.0143822	0.406446	3.88957	Q15637;F8WEV5;C9J792;H7C561	Splicing factor 1	SF1
+	TFEB_wt	1.80958	0.0229131	0.406221	3.34563	Q9Y5S9;A0A0J9YW13	RNA-binding protein 8A	RBM8A
+	TFEB_wt	2.89086	0.0048967	0.405776	5.678	Q96G23;Q5SZE2;Q5SZE3;H0YKH6;Q5SZE4;Q5SZE1;H0YNU7;H0YLQ6	Ceramide synthase 2	CERS2
+	TFEB_wt	4.14101	0.001775	0.404927	9.61841	Q14692	Ribosome biogenesis protein BMS1 homolog	BMS1
+	TFEB_wt	3.14754	0.00334232	0.403119	6.3549	O00116;A0A1B0GWA2;B8ZZ81	Alkyldihydroxyacetonephosphate synthase, peroxisomal	AGPS
+	TFEB_wt	3.53243	0.00214599	0.403118	7.4864	Q96A33;A0A087WYW6;J3QR89	Coiled-coil domain-containing protein 47	CCDC47
+	TFEB_wt	3.11061	0.00336292	0.402961	6.25393	P61011;G3V4F7;G3V480;G3V346;A0A0D9SFN7;G3V3L9	Signal recognition particle 54 kDa protein	SRP54
+	TFEB_wt	6.2698	0	0.402466	22.262	Q15149;E9PKG0;E9PQ28;E9PIA2	Plectin	PLEC
+	TFEB_wt	3.34972	0.00312102	0.402113	6.93063	P11940;E7EQV3;E7ERJ7;A0A087WTT1;Q9H361;H0YBN4;H0YAP2;E5RJB9;E5RGH3;E5RH24;H0YB86;H0YAS6;H0YB75;Q4VXU2;H0YAS7;E5RHG7;H0YC10;H0YAW6;E5RGC4;E5RFD8;E5RJM8;H0YER0;Q96DU9	Polyadenylate-binding protein 1;Polyadenylate-binding protein;Polyadenylate-binding protein 3	PABPC1;PABPC3
+	TFEB_wt	1.72883	0.0264686	0.401434	3.19698	C9JP00;A0A0A0MQX8;Q9NR56;Q86VM6	Muscleblind-like protein 1	MBNL1
+	TFEB_wt	3.45663	0.00276712	0.401254	7.25155	A0A0G2JN29;A0A087X117;Q15155;A0A0G2JP90;A0A087WW46;H3BUC9;H3BPS9	Nodal modulator 1	NOMO1
+	TFEB_wt	4.05859	0.00156906	0.400788	9.30177	P07900;G3V2J8;Q14568;Q58FG0;Q58FF6;Q58FG1	Heat shock protein HSP 90-alpha	HSP90AA1
+	TFEB_wt	1.49721	0.0405541	0.400622	2.78404	Q8WTT2	Nucleolar complex protein 3 homolog	NOC3L
+	TFEB_wt	2.05348	0.0144899	0.400514	3.81214	Q5UIP0;H7C2B5;H7BZN3	Telomere-associated protein RIF1	RIF1
+	TFEB_wt	2.54199	0.0077138	0.400506	4.84341	P51692;K7EK35;P42229;C9J4I3;K7EIF9;K7EM17	Signal transducer and activator of transcription 5B	STAT5B
+	TFEB_wt	2.6454	0.00651718	0.399792	5.08135	O75616;J3QRV9;J3QSB2;K7EQJ8;J3QT61	GTPase Era, mitochondrial	ERAL1
+	TFEB_wt	4.67723	0	0.399627	11.9281	O95433;G3V438;H0YJG7;H0YJU2;H0YJ63;G3V3W9	Activator of 90 kDa heat shock protein ATPase homolog 1	AHSA1
+	TFEB_wt	1.57227	0.0353899	0.397831	2.91587	Q8TEX9;H0YN14;H0YMR4;H0YN07;H0YLV0;H0YL92;H0YK93;H0YKG5	Importin-4	IPO4
+	TFEB_wt	3.41666	0.00287043	0.397377	7.13018	Q9Y320;E9PSF0;E9PRL5;H3BSU7;E9PLR1;G3V155	Thioredoxin-related transmembrane protein 2	TMX2
+	TFEB_wt	1.5734	0.0352996	0.397236	2.91786	A0A087WT44;P30519;I3L159;I3L1F5;I3L276;I3L4P8;A0A1B0GXH0;I3L463;I3L1Y2	Heme oxygenase 2	HMOX2
+	TFEB_wt	2.97699	0.00430769	0.396592	5.89877	I3VM54;Q9Y2K7	Lysine-specific demethylase 2A	KDM2A
+	TFEB_wt	1.50505	0.0400396	0.396242	2.79774	Q96G46;K7EJX8;K7EPA4	tRNA-dihydrouridine(47) synthase [NAD(P)(+)]-like	DUS3L
+	TFEB_wt	2.97871	0.00431776	0.396236	5.90325	B4DXZ6;P51114;E9PFF5;E7EU85;C9JAJ4;C9JZE0;C9JY20;H7C4S4;C9IZ22	Fragile X mental retardation syndrome-related protein 1	FXR1
+	TFEB_wt	3.62551	0.00207004	0.395474	7.78342	B5MCF9;O00541;B3KXD6;H7C267;H7BYY8	Pescadillo homolog	PES1
+	TFEB_wt	2.26398	0.0114302	0.395201	4.23909	Q9H6R4;A0A0A0MRW6;A0A0C4DFX0	Nucleolar protein 6	NOL6
+	TFEB_wt	3.0912	0.00356122	0.394973	6.20134	Q93009;H3BND8;F5H2X1;H3BUV0;H3BTM1;H3BRA2;H3BQD1;I3L2D8;H3BMF6	Ubiquitin carboxyl-terminal hydrolase 7;Ubiquitin carboxyl-terminal hydrolase	USP7
+	TFEB_wt	1.67388	0.029611	0.394151	3.0973	P48960;M0QY55;B4DWB8;M0R0K5;Q9UHX3	CD97 antigen;CD97 antigen subunit alpha;CD97 antigen subunit beta	CD97
+	TFEB_wt	2.6789	0.00635206	0.393632	5.16007	E7ERK9;Q9UI10;A0A087WW69;F8W8L6	Translation initiation factor eIF-2B subunit delta	EIF2B4
+	TFEB_wt	1.63705	0.0318674	0.390271	3.03112	O95478;A0A0A0MQZ6;H0YAI9	Ribosome biogenesis protein NSA2 homolog	NSA2
+	TFEB_wt	5.64495	0	0.390132	17.4584	O14828	Secretory carrier-associated membrane protein 3	SCAMP3
+	TFEB_wt	2.70949	0.00607294	0.389987	5.23267	Q16719;A0A087X297;B8ZZA3;A0A087WYM2;A0A087WYQ7;F8WEP1	Kynureninase	KYNU
+	TFEB_wt	1.69327	0.0283006	0.388926	3.13234	E9PDU5;A0A087X295;Q9NNW5;E9PBK6;Q6PKC6	WD repeat-containing protein 6	WDR6
+	TFEB_wt	2.25924	0.0115912	0.3869	4.22919	O76003	Glutaredoxin-3	GLRX3
+	TFEB_wt	1.92488	0.0188416	0.386764	3.56271	P08708;H0YN88;A0A075B716;H0YN73;H3BNC9	40S ribosomal protein S17	RPS17
+	TFEB_wt	1.78149	0.023692	0.384179	3.29362	P51570;K7ERJ9;K7EII7;K7ERN9	Galactokinase	GALK1
+	TFEB_wt	1.46006	0.0432	0.384174	2.71942	O14646;H0Y8V4;A0A087WVF4;A0A1B0GTU9	Chromodomain-helicase-DNA-binding protein 1	CHD1
+	TFEB_wt	1.89021	0.019907	0.382584	3.49681	Q96C19;H0Y4Y4;A0A087X1Z2;C9JTV4;Q8WYH2	EF-hand domain-containing protein D2	EFHD2
+	TFEB_wt	1.61013	0.0331674	0.382448	2.98306	X6RLT1;H0UI80;Q8IXH7	Negative elongation factor C/D	NELFCD;TH1L
+	TFEB_wt	1.6933	0.0283268	0.381689	3.1324	Q9UK59;F8WAY1	Lariat debranching enzyme	DBR1
+	TFEB_wt	2.17013	0.0135305	0.380538	4.04573	Q9Y5J1;J3QR85;J3KSR7;F6VJE8;J3QLD6;J3QRG0	U3 small nucleolar RNA-associated protein 18 homolog	UTP18
+	TFEB_wt	2.75243	0.0058498	0.380182	5.33578	F6T1Q0;Q6L8Q7	2,5-phosphodiesterase 12	PDE12
+	TFEB_wt	2.35114	0.0102169	0.379479	4.42329	Q9BYD6;H0Y8N7	39S ribosomal protein L1, mitochondrial	MRPL1
+	TFEB_wt	3.93359	0.00174874	0.376225	8.83918	P05091;F8VP50;S4R3S4	Aldehyde dehydrogenase, mitochondrial	ALDH2
+	TFEB_wt	2.06504	0.0143309	0.376012	3.83498	F5H1S9;G8JLB3;Q9Y606;F5GXL3;F5H168;F5GY32;F8W9U5;F5H1B2	tRNA pseudouridine synthase;tRNA pseudouridine synthase A, mitochondrial	PUS1
+	TFEB_wt	4.00277	0.00149474	0.374925	9.09263	P41250;H7C443;F8WCK4	Glycine--tRNA ligase	GARS
+	TFEB_wt	2.33081	0.0105465	0.374844	4.37992	O60271;D6RHI8	C-Jun-amino-terminal kinase-interacting protein 4	SPAG9
+	TFEB_wt	2.78555	0.00558551	0.374547	5.41629	O15371;B0QYA5;B0QYA6;B0QYA4;B0QYA8	Eukaryotic translation initiation factor 3 subunit D	EIF3D
+	TFEB_wt	2.47147	0.0086979	0.374125	4.68539	P27824;H0Y9Q7;D6RGY2;D6RDP7;D6RB85;D6RFL1;D6RAU8;H0Y9H1;D6RAQ8;D6RHJ3;D6RD16	Calnexin	CANX
+	TFEB_wt	1.9294	0.0187043	0.37368	3.57133	Q9H8H0;J3QLQ6;J3QR28	Nucleolar protein 11	NOL11
+	TFEB_wt	1.68836	0.0287993	0.373539	3.12345	O15213	WD repeat-containing protein 46	WDR46
+	TFEB_wt	4.89227	0	0.372694	12.9904	Q5JTH9;A0A087X1U8;H7C1M8;A0A087X0G0	RRP12-like protein	RRP12
+	TFEB_wt	1.41943	0.04658	0.372633	2.64921	Q9UKI8;B3KRP1;J3KT82;J3KRK0;J3QLK5;Q86UE8	Serine/threonine-protein kinase tousled-like 1	TLK1
+	TFEB_wt	1.68462	0.0289566	0.372155	3.11669	Q86TB9	Protein PAT1 homolog 1	PATL1
+	TFEB_wt	2.05574	0.0145243	0.372044	3.81661	Q9UI12;G3V126;E5RK31;E5RJG1;E5RG49;E5RHH0	V-type proton ATPase subunit H	ATP6V1H
+	TFEB_wt	3.44929	0.00275768	0.371811	7.22915	Q9UMS4;F5GY56;F5H2I0;H0YGF3;H0YGZ5	Pre-mRNA-processing factor 19	PRPF19
+	TFEB_wt	5.0381	0	0.371126	13.7606	P11142;E9PKE3;E9PNE6;E9PN89;E9PLF4;E9PQQ4;E9PQK7;E9PK54;E9PPY6;E9PN25;E9PI65	Heat shock cognate 71 kDa protein	HSPA8
+	TFEB_wt	2.82614	0.0053	0.369453	5.5161	Q9H2U1;E7EWK3;H7C5F5;A0A0G2JQU7;A0A0G2JRP3	ATP-dependent RNA helicase DHX36	DHX36
+	TFEB_wt	3.09277	0.00358869	0.366542	6.2056	P31689	DnaJ homolog subfamily A member 1	DNAJA1
+	TFEB_wt	2.50769	0.0080995	0.366514	4.76612	Q7Z417	Nuclear fragile X mental retardation-interacting protein 2	NUFIP2
+	TFEB_wt	3.50325	0.00232028	0.365966	7.39527	Q5T5C7;P49591	Serine--tRNA ligase, cytoplasmic	SARS
+	TFEB_wt	4.338	0.00110949	0.365525	10.4147	Q8IVS2	Malonyl-CoA-acyl carrier protein transacylase, mitochondrial	MCAT
+	TFEB_wt	1.40684	0.0473252	0.364934	2.62753	Q07021	Complement component 1 Q subcomponent-binding protein, mitochondrial	C1QBP
+	TFEB_wt	3.23491	0.00281609	0.363815	6.59885	O15269	Serine palmitoyltransferase 1	SPTLC1
+	TFEB_wt	1.58184	0.0350086	0.363747	2.9328	Q6ZRP7;H0Y430	Sulfhydryl oxidase 2	QSOX2
+	TFEB_wt	2.32135	0.0105805	0.362581	4.35982	Q15738;C9JDR0	Sterol-4-alpha-carboxylate 3-dehydrogenase, decarboxylating	NSDHL
+	TFEB_wt	1.42427	0.0461162	0.362456	2.65754	P62266;D6RD47;D6RDJ2;D6RIX0;D6R9I7	40S ribosomal protein S23	RPS23
+	TFEB_wt	2.55959	0.00752577	0.362367	4.88336	Q9BXY0;H0YBV6	Protein MAK16 homolog	MAK16
+	TFEB_wt	3.89964	0.00168116	0.362296	8.71707	Q8N726	Tumor suppressor ARF	CDKN2A
+	TFEB_wt	2.33572	0.0106549	0.362113	4.39037	Q8TED0;H0Y8P4;D6RF65	U3 small nucleolar RNA-associated protein 15 homolog	UTP15
+	TFEB_wt	2.80093	0.00533063	0.362021	5.45395	Q92665	28S ribosomal protein S31, mitochondrial	MRPS31
+	TFEB_wt	1.86459	0.0205135	0.359756	3.44847	Q15654;H7BZE2	Thyroid receptor-interacting protein 6	TRIP6
+	TFEB_wt	1.57302	0.0353105	0.359033	2.9172	H7C2P7;A6NJD9;A8MVT4;A8MYK1;Q16540	39S ribosomal protein L23, mitochondrial	MRPL23
+	TFEB_wt	1.70579	0.0274291	0.358363	3.15505	Q9NY61;A0A087WWS8;A0A087WW41;A0A087WTH8	Protein AATF	AATF
+	TFEB_wt	2.23607	0.0117355	0.358048	4.18105	Q9BVI4;F5H303	Nucleolar complex protein 4 homolog	NOC4L
+	TFEB_wt	1.40128	0.0480639	0.356846	2.61798	A0A087WZX2;O95139;Q7Z6M2	NADH dehydrogenase [ubiquinone] 1 beta subcomplex subunit 6	NDUFB6
+	TFEB_wt	1.80832	0.0228669	0.356649	3.34328	C9JG97;C9JEH3;Q13685;C9JTS3;H7C0R2	Angio-associated migratory cell protein	AAMP
+	TFEB_wt	2.65382	0.00656466	0.355569	5.10105	Q8WWM7;H3BUF6;H3BSK9;H3BUE3;H3BSQ5;H3BRB0;A0A0C4DGL7	Ataxin-2-like protein	ATXN2L
+	TFEB_wt	1.9993	0.0167418	0.354249	3.70607	P82673;H0YG82	28S ribosomal protein S35, mitochondrial	MRPS35
+	TFEB_wt	4.3682	0.00114286	0.354156	10.5419	P11717;S4R328	Cation-independent mannose-6-phosphate receptor	IGF2R
+	TFEB_wt	2.09197	0.0144108	0.354146	3.88841	Q01085;E7ETJ9;A6NKZ9;E7ETC0	Nucleolysin TIAR	TIAL1
+	TFEB_wt	2.38265	0.00998187	0.354092	4.49104	Q99615;K7ESP1;K7EIH8;K7EPP7;K7ELJ8;K7ER44;K7EJL5;K7EN19;K7EJV7;K7EJE9;K7EK03;K7EJ24;K7ENB7	DnaJ homolog subfamily C member 7	DNAJC7
+	TFEB_wt	3.18212	0.00340659	0.353607	6.45058	Q5VT52	Regulation of nuclear pre-mRNA domain-containing protein 2	RPRD2
+	TFEB_wt	4.86294	0	0.353481	12.8404	Q99536;K7ERT7;K7ESA3;K7ENX2;K7EM19;K7EJM4;K7ER81	Synaptic vesicle membrane protein VAT-1 homolog	VAT1
+	TFEB_wt	1.72797	0.0264183	0.351832	3.19541	Q2TAL8;C9JAL2;C9JIA8	Glutamine-rich protein 1	QRICH1
+	TFEB_wt	3.01742	0.00409569	0.351547	6.00459	P25685;M0R080;M0QYT3;M0QXK0;M0R1D6;M0QZD0;M0R128;A0A1B0GX60	DnaJ homolog subfamily B member 1	DNAJB1
+	TFEB_wt	4.33577	0.00110145	0.351089	10.4054	Q9BSH4	Translational activator of cytochrome c oxidase 1	TACO1
+	TFEB_wt	2.22084	0.0122088	0.351014	4.14957	P54709;C9JA36;C9JXZ1;H7C4L9;C9J6S2	Sodium/potassium-transporting ATPase subunit beta-3	ATP1B3
+	TFEB_wt	2.29007	0.0110127	0.348594	4.29375	Q9Y3B9	RRP15-like protein	RRP15
+	TFEB_wt	1.93376	0.0186405	0.344193	3.57967	Q13541	Eukaryotic translation initiation factor 4E-binding protein 1	EIF4EBP1
+	TFEB_wt	2.57319	0.00736696	0.343399	4.91439	Q96EY1;I3L1T6	DnaJ homolog subfamily A member 3, mitochondrial	DNAJA3
+	TFEB_wt	3.06092	0.00394	0.342577	6.12001	Q86YP4;V9GYX5;C9JVY3;V9GY85;H7C3H1;C9JMI3;C9JGN4;C9JHD7;C9JJK9	Transcriptional repressor p66-alpha	GATAD2A
+	TFEB_wt	3.88308	0.00164929	0.342257	8.65804	Q13151	Heterogeneous nuclear ribonucleoprotein A0	HNRNPA0
+	TFEB_wt	2.67858	0.00634019	0.341641	5.15932	P26006;K7EMU3;D6R9X8;H0YA32;H0YA49	Integrin alpha-3;Integrin alpha-3 heavy chain;Integrin alpha-3 light chain	ITGA3
+	TFEB_wt	1.48611	0.0417579	0.34127	2.7647	Q9NXF1;A0A0A0MSR3	Testis-expressed sequence 10 protein	TEX10
+	TFEB_wt	1.60823	0.0332563	0.34016	2.97966	Q12789;H3BU37	General transcription factor 3C polypeptide 1	GTF3C1
+	TFEB_wt	2.62823	0.00647788	0.339677	5.04131	Q9HA77;A0A087WWV1;H0YFF0	Probable cysteine--tRNA ligase, mitochondrial	CARS2
+	TFEB_wt	3.0432	0.00397073	0.339342	6.07278	U3KPZ7;Q9P2N5	RNA-binding protein 27	RBM27
+	TFEB_wt	3.14401	0.00331551	0.337104	6.34521	Q9H074;D6REB4	Polyadenylate-binding protein-interacting protein 1	PAIP1
+	TFEB_wt	2.1969	0.0127105	0.335184	4.10037	H0Y9G6;E7ETU7;P09001;E9PF06;D6RC14	39S ribosomal protein L3, mitochondrial	MRPL3
+	TFEB_wt	2.21288	0.0124527	0.334522	4.13318	O95905;C9J316;C9JGV1;F2Z2R1	Protein SGT1	ECD
+	TFEB_wt	5.82937	0	0.334275	18.76	P21796;C9JI87	Voltage-dependent anion-selective channel protein 1	VDAC1
+	TFEB_wt	2.39742	0.00974312	0.333357	4.523	Q9H501;A0A087WX71	ESF1 homolog	ESF1
+	TFEB_wt	4.48312	0.00126667	0.333201	11.0391	Q96AY3;H0Y827;K7ESG6;K7ELI6;K7EM43;C9JPC3	Peptidyl-prolyl cis-trans isomerase FKBP10	FKBP10
+	TFEB_wt	1.80595	0.0229003	0.332629	3.33888	Q96G03;E7ENQ8;E9PD70;H0Y921	Phosphoglucomutase-2	PGM2
+	TFEB_wt	2.34861	0.0102959	0.332291	4.41787	E7EST9;E7ESU0;B5MEG5	Ubiquitin carboxyl-terminal hydrolase	USP19
+	TFEB_wt	2.51067	0.00812646	0.331859	4.7728	Q99584	Protein S100-A13	S100A13
+	TFEB_wt	2.66207	0.00654613	0.33146	5.12041	O75940	Survival of motor neuron-related-splicing factor 30	SMNDC1
+	TFEB_wt	1.50361	0.0400889	0.330759	2.79522	Q9NPE3;H0YM60	H/ACA ribonucleoprotein complex subunit 3	NOP10
+	TFEB_wt	3.16195	0.00336043	0.330529	6.39464	P20020;E7ERY9;H0Y7S3;Q01814;A0A0U1RQU3;H0YHH6;F8W1V5	Plasma membrane calcium-transporting ATPase 1;Calcium-transporting ATPase	ATP2B1
+	TFEB_wt	1.42826	0.0458772	0.330432	2.66444	O43823;M0QYL4	A-kinase anchor protein 8	AKAP8
+	TFEB_wt	1.60034	0.0336507	0.330169	2.96563	A0A087WZK9;B3KS98;O15372;E5RJT0;E5RGU4;E5RHC7;E5RH59;E5RFW7;E5RFH0	Eukaryotic translation initiation factor 3 subunit H	EIF3H
+	TFEB_wt	1.70356	0.027435	0.330139	3.15099	A0A0A0MS41;A0A1P0AYU5;Q9BWM7;S4R3N9	Sideroflexin;Sideroflexin-3	SFXN3
+	TFEB_wt	2.22379	0.0120645	0.329891	4.15566	O94992	Protein HEXIM1	HEXIM1
+	TFEB_wt	2.93169	0.00459594	0.329743	5.78187	O76021;J3QSV6;I3L3U9;I3L3C4;I3L234;J3KPU7;I3L2F2;I3L4T8;I3L1Y4;I3L1A3	Ribosomal L1 domain-containing protein 1	RSL1D1
+	TFEB_wt	2.06907	0.0143057	0.329516	3.84295	Q8IZL8;C9JFV4;E7EV54;I3L445;I3L1P4;I3L4M7;I3L4P1	Proline-, glutamic acid- and leucine-rich protein 1	PELP1
+	TFEB_wt	1.62225	0.0326159	0.327796	3.00465	F5H8F7;Q9UBL3;H0YBF6;H0YAQ0	Set1/Ash2 histone methyltransferase complex subunit ASH2	ASH2L
+	TFEB_wt	2.73611	0.00608594	0.32545	5.29644	O00148;K7EQN7;K7EPJ3;A0A0D9SEM9;K7EN69;K7ENP6;K7EL56;K7EIL8;F6SXL5	ATP-dependent RNA helicase DDX39A	DDX39A
+	TFEB_wt	1.53618	0.0379783	0.325449	2.85226	A0A0G2JK44;P25440;H0Y6K2;A0A140T9E9;A0A140T9V2;U3KQA6;A0A0G2JHL0;E9PIQ3;A0A140T9F7;A0A0G2JHN8;A0A140T9I1;H0Y799;A0A140T9X8;E9PKQ9	Bromodomain-containing protein 2	BRD2
+	TFEB_wt	1.95482	0.0182693	0.324907	3.62007	O60678;A0A0A0MSN7	Protein arginine N-methyltransferase 3	PRMT3
+	TFEB_wt	3.26168	0.00288235	0.324029	6.67505	Q9BQ52;G5E9D5;E7ES68;H7C2I4;V9GYS7;J3QRS2;V9GYU5;J3QL08;V9GZ72;J3QLK4	Zinc phosphodiesterase ELAC protein 2	ELAC2
+	TFEB_wt	1.60807	0.0332832	0.323875	2.97937	Q9Y5Q8;Q5T7U1;Q5T7U0;Q5T7U4;H7BY84	General transcription factor 3C polypeptide 5	GTF3C5
+	TFEB_wt	2.89108	0.00490749	0.323093	5.67855	P49790	Nuclear pore complex protein Nup153	NUP153
+	TFEB_wt	6.43679	0	0.322961	23.7504	P49327;A0A0U1RQF0;A0A0U1RRG3;A0A1B0GTR5;J3KTF0	Fatty acid synthase;[Acyl-carrier-protein] S-acetyltransferase;[Acyl-carrier-protein] S-malonyltransferase;3-oxoacyl-[acyl-carrier-protein] synthase;3-oxoacyl-[acyl-carrier-protein] reductase;3-hydroxyacyl-[acyl-carrier-protein] dehydratase;Enoyl-[acyl-carrier-protein] reductase;Oleoyl-[acyl-carrier-protein] hydrolase	FASN
+	TFEB_wt	2.48483	0.00853028	0.322004	4.71506	Q5T8P6;A0A087X0H9;E2PSN0	RNA-binding protein 26	RBM26
+	TFEB_wt	3.7197	0.00226383	0.321715	8.09405	Q92733;H0YE12;H0Y679	Proline-rich protein PRCC	PRCC
+	TFEB_wt	3.88348	0.00165714	0.320481	8.65945	Q13283;E5RIZ6;E5RH42;E5RJU8;E5RI46;E5RIF8;E5RH00	Ras GTPase-activating protein-binding protein 1	G3BP1
+	TFEB_wt	1.56889	0.0355149	0.320358	2.90989	P27797;K7EJB9;K7EL50	Calreticulin	CALR
+	TFEB_wt	2.16078	0.0137519	0.320231	4.02672	P37802;X6RJP6;C9J5W6;Q9UI15	Transgelin-2	TAGLN2
+	TFEB_wt	2.62835	0.00648936	0.319097	5.04159	Q9BY44;F8WAE5;H7C5R5;C9IZE1;H7C5Q3;F8WF18;F8WAT3	Eukaryotic translation initiation factor 2A;Eukaryotic translation initiation factor 2A, N-terminally processed	EIF2A
+	TFEB_wt	3.17255	0.00337875	0.317944	6.42401	Q9UBT2;K7EPL2;K7ESK7;U3KQ93;U3KQ55;K7ES38	SUMO-activating enzyme subunit 2	UBA2
+	TFEB_wt	2.77324	0.00554092	0.31757	5.38628	K7ESP6;K7EJ21;Q9BXR0	Queuine tRNA-ribosyltransferase	QTRT1
+	TFEB_wt	2.18047	0.0133056	0.316975	4.06677	A0A0C4DG07;O60934	Nibrin	NBN
+	TFEB_wt	1.78514	0.0236119	0.316363	3.30036	Q9Y3D9;J3QLR8	28S ribosomal protein S23, mitochondrial	MRPS23
+	TFEB_wt	2.4038	0.00968098	0.316236	4.53686	P18583;J3QSZ5;H7C2G8	Protein SON	SON
+	TFEB_wt	2.48433	0.00851634	0.316045	4.71394	A0A087X0K1;Q9Y376;B7ZBJ4;Q5TAW7;Q9H9S4	Calcium-binding protein 39	CAB39
+	TFEB_wt	3.04268	0.00396107	0.315381	6.07141	H7BXY3;Q7L2E3	Putative ATP-dependent RNA helicase DHX30	DHX30
+	TFEB_wt	3.3268	0.00304348	0.315031	6.86334	A0A0G2JIW1;P0DMV9;P0DMV8;V9GZ37	Heat shock 70 kDa protein 1B;Heat shock 70 kDa protein 1A	HSPA1B;HSPA1A
+	TFEB_wt	3.22586	0.00296	0.313313	6.57325	Q5VZU9;P29144	Tripeptidyl-peptidase 2	TPP2
+	TFEB_wt	2.19651	0.0126938	0.312999	4.09955	P53701	Cytochrome c-type heme lyase	HCCS
+	TFEB_wt	2.23626	0.0117514	0.312976	4.18145	Q9NZL4;K7EL16;K7ERT9;K7EKM6;K7EN20;K7EMM7	Hsp70-binding protein 1	HSPBP1
+	TFEB_wt	1.63252	0.0320535	0.312369	3.02301	Q09472	Histone acetyltransferase p300	EP300
+	TFEB_wt	2.25848	0.0115752	0.312132	4.22762	Q14669;H7C2Y1	E3 ubiquitin-protein ligase TRIP12	TRIP12
+	TFEB_wt	1.4421	0.045142	0.311622	2.68834	P09417;B7Z415;D6RGG7;D6RHJ7;H0Y8F7	Dihydropteridine reductase	QDPR
+	TFEB_wt	2.94752	0.00448182	0.310189	5.82252	Q5T6F2;A2A305;Q5JV08;A0A0D9SFI5;H0YDN2	Ubiquitin-associated protein 2	UBAP2
+	TFEB_wt	1.5714	0.0354178	0.309893	2.91433	Q13601	KRR1 small subunit processome component homolog	KRR1
+	TFEB_wt	1.95252	0.0183077	0.309475	3.61565	Q9NY93;G3V0G3;H7C3E9;F8WDT8;F8WEI3;H7BZN7	Probable ATP-dependent RNA helicase DDX56	DDX56
+	TFEB_wt	2.11266	0.0143789	0.309371	3.92973	C9JFM5;Q12846;A0A087WWW0;H3BMK2	Syntaxin-4	STX4
+	TFEB_wt	3.71287	0.00224473	0.309029	8.07116	P49915	GMP synthase [glutamine-hydrolyzing]	GMPS
+	TFEB_wt	1.72106	0.0266932	0.308037	3.18282	P51003;G3XAH6;G3V457;A0A0C4DGK1;G3V3I9;G3V2A0	Poly(A) polymerase alpha	PAPOLA
+	TFEB_wt	3.98957	0.00148691	0.307865	9.04377	P31040;D6RFM5;A0A087X1I3;H0Y8X1	Succinate dehydrogenase [ubiquinone] flavoprotein subunit, mitochondrial	SDHA
+	TFEB_wt	2.55698	0.00751286	0.307481	4.87741	A0A1W2PPZ5;P23193;A0A1W2PRL9;B7Z4S1;E5RIS7;E5RJ93;E5RK46;A0A1W2PS15;E5RFI1;A0A1W2PPV7;A0A0A0MT58;Q15560;Q5JRI7	Transcription elongation factor A protein 1	TCEA1
+	TFEB_wt	1.57538	0.0352089	0.305621	2.92137	Q05932;Q5JU21;Q5JU20;Q5JU23	Folylpolyglutamate synthase, mitochondrial	FPGS
+	TFEB_wt	1.63436	0.0321074	0.305565	3.0263	Q5BJH7;K7ERQ0;K7ERY2;K7EJQ6;K7EPQ7	Protein YIF1B	YIF1B
+	TFEB_wt	4.14938	0.00178616	0.304145	9.65111	Q9NVX2;A0A0A0MRH0;K7EN33;K7ERN7	Notchless protein homolog 1	NLE1
+	TFEB_wt	2.80935	0.00540741	0.303612	5.47465	M0R026;A1L0T0;M0R1B5;E9PJS0;M0QZX5;E9PL44	Acetolactate synthase-like protein	ILVBL
+	TFEB_wt	2.24889	0.0114645	0.301942	4.20764	P78346;Q5VU11;Q5VU10	Ribonuclease P protein subunit p30	RPP30
+	TFEB_wt	2.13097	0.0139924	0.301416	3.96649	P57088;D6RAA6;H0Y8N0	Transmembrane protein 33	TMEM33
+	TFEB_wt	3.60053	0.00203053	0.301153	7.70276	O60506;F6UXX1	Heterogeneous nuclear ribonucleoprotein Q	SYNCRIP
+	TFEB_wt	1.78715	0.0235917	0.300416	3.30407	G5E9W7;G5E9V5;P82650;H7C5L9;H7C5H3;H7C5F2	28S ribosomal protein S22, mitochondrial	MRPS22
+	TFEB_wt	3.10432	0.00352083	0.300292	6.23684	P42771;J3QRG6;K7ES20;K7ENC6;G3XAG3;P42772	Cyclin-dependent kinase inhibitor 2A	CDKN2A
+	TFEB_wt	2.37365	0.0101478	0.30017	4.47161	Q8WVY7	Ubiquitin-like domain-containing CTD phosphatase 1	UBLCP1
+	TFEB_wt	1.90705	0.0198192	0.299761	3.52875	Q9BVS4;H0Y919;H0Y8R4	Serine/threonine-protein kinase RIO2	RIOK2
+	TFEB_wt	3.86772	0.0016186	0.298592	8.6036	P26358;K7ENW7;K7EJL0;K7EMU8;K7ENQ6;K7EIZ6;K7ERQ1;K7ELB1	DNA (cytosine-5)-methyltransferase 1	DNMT1
+	TFEB_wt	1.54066	0.0376736	0.298458	2.86014	Q9Y5A9;S4R3V3;S4R3J8	YTH domain-containing family protein 2	YTHDF2
+	TFEB_wt	2.21914	0.0122457	0.298021	4.14608	J3KPX7;Q99623;F5GY37;F5GWA7;F5H3X6;F5H0C5;F5H2D2;U3KPZ5	Prohibitin-2	PHB2
+	TFEB_wt	3.78539	0.00211454	0.297002	8.31688	Q15366;H3BSS4	Poly(rC)-binding protein 2	PCBP2
+	TFEB_wt	2.8517	0.00500847	0.29697	5.57963	O14737;K7EQA1;K7ESJ4;Q3HM38;X6R2P6	Programmed cell death protein 5	PDCD5
+	TFEB_wt	1.79948	0.0231383	0.296233	3.3269	P11279	Lysosome-associated membrane glycoprotein 1	LAMP1
+	TFEB_wt	2.49832	0.00837624	0.295938	4.74514	Q9HB71;B2ZWH1	Calcyclin-binding protein	CACYBP
+	TFEB_wt	2.60696	0.0070979	0.295247	4.99201	Q86XP3;A0A0A0MSJ0;J3QRI2;J3KTK9	ATP-dependent RNA helicase DDX42	DDX42
+	TFEB_wt	1.70389	0.027397	0.294954	3.15159	A0A0A6YYA0;Q9Y3B3;G3V2Y2	Transmembrane emp24 domain-containing protein 7	TMED7-TICAM2;TMED7
+	TFEB_wt	1.85743	0.0206481	0.294651	3.435	Q96P11;Q63ZY6;Q3KNT7	Probable 28S rRNA (cytosine-C(5))-methyltransferase	NSUN5
+	TFEB_wt	5.27608	0	0.2944	15.1112	Q13200;C9JPC0;H7C2Q3;H7C1H2;F8WBS8	26S proteasome non-ATPase regulatory subunit 2	PSMD2
+	TFEB_wt	2.90319	0.00496214	0.293099	5.70921	E5RIW3;E5RJD8;O75347;E5RHG6;E5RIX8	Tubulin-specific chaperone A	TBCA
+	TFEB_wt	1.98903	0.0170101	0.292542	3.68612	E3W994;J3KR49;O75122;A0A0U1RQI6;E7ERI8;E7EW49;H7C4X8;B3KR06;E7ENG2;C9J668;H7C4I5;H7C5M8;D6RBU8	CLIP-associating protein 2	CLASP2
+	TFEB_wt	2.39229	0.00988737	0.29154	4.51187	P24928;A0A087WWE2	DNA-directed RNA polymerase II subunit RPB1;DNA-directed RNA polymerase	POLR2A
+	TFEB_wt	4.48706	0.00127731	0.290926	11.0565	O00425;F8WD15	Insulin-like growth factor 2 mRNA-binding protein 3	IGF2BP3
+	TFEB_wt	1.63212	0.032025	0.290857	3.0223	H0YGM0;Q9H078	Caseinolytic peptidase B protein homolog	CLPB
+	TFEB_wt	2.19295	0.0130275	0.29057	4.09227	O75792;A0A1W2PP97	Ribonuclease H2 subunit A	RNASEH2A
+	TFEB_wt	3.69941	0.00219835	0.290504	8.02624	Q14247;H0YCD9;H0YEV2	Src substrate cortactin	CTTN
+	TFEB_wt	1.66032	0.0305077	0.290313	3.07288	Q8N6T3;F8VWH9;E5RHT6;E5RHC5;F8W1U7;E5RHH7;H0YIQ0;F8VWB3;E5RIU2;E5RGL6	ADP-ribosylation factor GTPase-activating protein 1	ARFGAP1
+	TFEB_wt	1.47126	0.0424948	0.289447	2.73887	P24534;C9JZW3;F2Z2G2;F8WF65	Elongation factor 1-beta	EEF1B2
+	TFEB_wt	2.35277	0.0102321	0.288759	4.42678	Q96AG4;I3L223	Leucine-rich repeat-containing protein 59	LRRC59
+	TFEB_wt	2.07055	0.0143229	0.28792	3.84589	Q969X5	Endoplasmic reticulum-Golgi intermediate compartment protein 1	ERGIC1
+	TFEB_wt	3.49939	0.00231206	0.286582	7.38329	Q08J23;A0A140T9Y7	tRNA (cytosine(34)-C(5))-methyltransferase	NSUN2
+	TFEB_wt	2.91936	0.00457528	0.28455	5.75036	P50991	T-complex protein 1 subunit delta	CCT4
+	TFEB_wt	1.92452	0.0188212	0.28403	3.56202	Q13443;F8WC54;A0AVL1;A0A0J9YY58	Disintegrin and metalloproteinase domain-containing protein 9	ADAM9
+	TFEB_wt	3.21444	0.00310986	0.283622	6.54104	Q96C36;A0A087WTV6;A0A087WZR9;J3KR12;A0A087WX69;A0A087WZF0	Pyrroline-5-carboxylate reductase 2;Pyrroline-5-carboxylate reductase	PYCR2
+	TFEB_wt	1.72548	0.0264729	0.283576	3.19087	Q9NVQ4;C9JDZ2	Fas apoptotic inhibitory molecule 1	FAIM
+	TFEB_wt	4.23252	0.00183226	0.28322	9.98123	O15446	DNA-directed RNA polymerase I subunit RPA34	CD3EAP
+	TFEB_wt	1.79322	0.0232774	0.283208	3.31529	P26368;K7ENG2;K7ELP8	Splicing factor U2AF 65 kDa subunit	U2AF2
+	TFEB_wt	1.49936	0.0403681	0.283125	2.78779	Q7Z7E8;E9PHD0;Q8WVN8	Ubiquitin-conjugating enzyme E2 Q1	UBE2Q1
+	TFEB_wt	1.65369	0.031019	0.282477	3.06095	E9PN04;J3KMZ8;Q92785	Zinc finger protein ubi-d4	DPF2
+	TFEB_wt	1.93225	0.0186202	0.279159	3.57679	O43660;D6RA26;H0YA24;B7Z982;H0YAA2	Pleiotropic regulator 1	PLRG1
+	TFEB_wt	2.50691	0.00819868	0.278984	4.76438	P55010;H0YLZ1;H0YN40;H0YMJ8;H0YM54;H0YK11;H0YK29	Eukaryotic translation initiation factor 5	EIF5
+	TFEB_wt	2.54777	0.00758362	0.278168	4.8565	P46087;F5GYR3;F5GWB7;F5H709;F5H5X6;F5H359;F5H8G6	Probable 28S rRNA (cytosine(4447)-C(5))-methyltransferase	NOP2
+	TFEB_wt	2.42249	0.00933956	0.278033	4.57757	F5H5I6;Q12849;H0Y8R1;H0YAK1;H0YAM1	G-rich sequence factor 1	GRSF1
+	TFEB_wt	2.51683	0.00814	0.27767	4.78663	E9PKG1;H7C2I1;Q99873;E9PIX6;E9PQ98;H0YDE4;E9PNR9;Q9NR22	Protein arginine N-methyltransferase 1	PRMT1
+	TFEB_wt	4.58398	0	0.277518	11.493	O60664;K7ERZ3;K7EL96;K7ER39	Perilipin-3	PLIN3
+	TFEB_wt	1.79545	0.023256	0.276836	3.31943	Q9H788;H0YAT1	SH2 domain-containing protein 4A	SH2D4A
+	TFEB_wt	2.18965	0.0129765	0.276737	4.08552	B4DJV5;Q13610;F8VZ56	Periodic tryptophan protein 1 homolog	PWP1
+	TFEB_wt	2.65381	0.00655273	0.276525	5.10103	F5H442;Q99816	Tumor susceptibility gene 101 protein	TSG101
+	TFEB_wt	3.26267	0.00289086	0.276141	6.67789	Q16643;D6R9W4;D6R9Q9;D6RFI1;D6RCR4	Drebrin	DBN1
+	TFEB_wt	2.59924	0.00708551	0.275537	4.97419	Q96C90	Protein phosphatase 1 regulatory subunit 14B	PPP1R14B
+	TFEB_wt	1.41413	0.0469608	0.275122	2.64007	Q9H814	Phosphorylated adapter RNA export protein	PHAX
+	TFEB_wt	1.99028	0.0170293	0.27479	3.68855	O60832;C9IYT0;H7C0M1;H7C2Q9;H7BZF2;H7C2Q2	H/ACA ribonucleoprotein complex subunit 4	DKC1
+	TFEB_wt	1.55845	0.0363184	0.274587	2.89147	Q969V3;K7EMW4;K7ELZ9;A0A0C4DGP7;K7EQ66;K7ENM2	Nicalin	NCLN
+	TFEB_wt	2.80716	0.00537423	0.274577	5.46928	P34897;G3V2Y4;H0YIZ0;G3V5L0;G3V4W5;G3V540;G3V2W0;G3V241;G3V3Y8;G3V4T0;G3V4X0;G3V2E4;G3V2D2;G3V2Y1;G3V3C6	Serine hydroxymethyltransferase, mitochondrial;Serine hydroxymethyltransferase	SHMT2
+	TFEB_wt	2.96843	0.00439723	0.274476	5.87655	Q9UHD1;E9PHZ2;E9PPQ5;E9PIZ4;E9PSD5;E9PL00	Cysteine and histidine-rich domain-containing protein 1	CHORDC1
+	TFEB_wt	1.48835	0.0413953	0.272753	2.7686	Q9BRG1;K7EKV4;K7EP45;K7ENE3	Vacuolar protein-sorting-associated protein 25	VPS25
+	TFEB_wt	1.51032	0.0397483	0.2723	2.80695	D6R9P3;D6RD18;D6RBZ0;Q99729	Heterogeneous nuclear ribonucleoprotein A/B	HNRNPAB
+	TFEB_wt	2.22133	0.0122252	0.271906	4.15058	B4DR61;P61619;F8W776;Q8TC24;Q9H9S3;H7C1Q9;C9JXC6;H7C069;A6NK38;F2Z2C7;A6NIF9;C9JJV4;H7C1S8	Protein transport protein Sec61 subunit alpha isoform 1	SEC61A1
+	TFEB_wt	1.81947	0.0223096	0.271395	3.36401	P82933;H7BZC4	28S ribosomal protein S9, mitochondrial	MRPS9
+	TFEB_wt	2.47713	0.00854369	0.270878	4.69795	P13639;M0R0I6	Elongation factor 2	EEF2
+	TFEB_wt	3.09179	0.00357033	0.270708	6.20294	Q96GX9;S4R3D6	Methylthioribulose-1-phosphate dehydratase	APIP
+	TFEB_wt	2.08692	0.0144371	0.270442	3.87836	Q9UNZ2;F2Z2K0;R4GNE6	NSFL1 cofactor p47	NSFL1C
+	TFEB_wt	1.38897	0.0493747	0.270399	2.59685	O96005;K7EQQ1;K7ERL5	Cleft lip and palate transmembrane protein 1	CLPTM1
+	TFEB_wt	2.09679	0.0143317	0.270267	3.89802	Q93050;B7Z641;B7Z2A9;K7EN36;K7EM24;K7EPG4;F5H1T6;K7ELZ6	V-type proton ATPase 116 kDa subunit a isoform 1;V-type proton ATPase subunit a	ATP6V0A1
+	TFEB_wt	2.50869	0.00811296	0.268945	4.76836	Q15645;H0YAL2	Pachytene checkpoint protein 2 homolog	TRIP13
+	TFEB_wt	3.20552	0.00346369	0.268714	6.516	Q92900	Regulator of nonsense transcripts 1	UPF1
+	TFEB_wt	3.82311	0.00156054	0.268401	8.44722	F5GWX5;A0A0C4DGG9;Q14839;F5H6N4;F2Z2R5;F6T542	Chromodomain-helicase-DNA-binding protein 4	CHD4
+	TFEB_wt	1.81439	0.0224731	0.266555	3.35458	P46060;H0Y4Q3;B0QYT5;B0QYT4;B0QYT6	Ran GTPase-activating protein 1	RANGAP1
+	TFEB_wt	1.67234	0.029696	0.264925	3.09452	A0A1W2PPG5;A0A1W2PPP5;I3L4Z6;A0A1W2PPG1;A0A1W2PRC2;A0A1W2PQM3;A0A1W2PS81;E7EQ34;I3NI02;O14653;A0A1W2PNV3;A0A1W2PR23;A0A1W2PPJ0;A0A1W2PPW8;A0A1W2PQ77;A0A1W2PR02;A0A1W2PS12;A0A1X7SBU8;A0A1W2PRL0;A0A1W2PRV0;A0A1W2PRP7;I3L0K1;A0A1W2PQP2;A0A1W2PQS3;A0A1W2PQ38;A0A1W2PQ06;I3L1K7;A0A1W2PQE0;A0A1W2PRE6;A0A1W2PQ12;A0A1W2PP28;A0A1W2PQQ4;A0A1W2PRD0	Golgi SNAP receptor complex member 2	GOSR2
+	TFEB_wt	1.44001	0.045177	0.264219	2.68472	Q5T5C0;Q5JRH0;H0Y332	Syntaxin-binding protein 5	STXBP5
+	TFEB_wt	2.03647	0.0155753	0.263523	3.77869	Q9Y2L1;G3V1J5;F2Z2C0	Exosome complex exonuclease RRP44	DIS3
+	TFEB_wt	1.58517	0.0347024	0.262858	2.93871	Q9NZI8	Insulin-like growth factor 2 mRNA-binding protein 1	IGF2BP1
+	TFEB_wt	1.75574	0.0249884	0.262693	3.24622	Q7L2J0	7SK snRNA methylphosphate capping enzyme	MEPCE
+	TFEB_wt	1.89091	0.0199492	0.262177	3.49812	O75818;X6RLL4;A0A087X1N3;F8WC38	Ribonuclease P protein subunit p40	RPP40
+	TFEB_wt	1.43541	0.0451054	0.261913	2.67677	J3KPP4;O95232;D6RDI2;C9JL41;D6RHH0;H7C5U7;U3KQT3;E7EN55;H0YBV7;H0YAR4	Luc7-like protein 3	LUC7L3
+	TFEB_wt	1.77264	0.0241021	0.261183	3.2773	P62888;E5RI99;A0A0B4J213;A0A0C4DH44;E5RJH3	60S ribosomal protein L30	RPL30
+	TFEB_wt	2.56676	0.00741278	0.259812	4.89971	P31947	14-3-3 protein sigma	SFN
+	TFEB_wt	2.68511	0.00606403	0.258976	5.17475	Q8WU90;F8WB26	Zinc finger CCCH domain-containing protein 15	ZC3H15
+	TFEB_wt	2.33323	0.0105773	0.258947	4.38507	O76094;R4GNC1;D6RDY6	Signal recognition particle subunit SRP72	SRP72
+	TFEB_wt	2.95454	0.00435698	0.258816	5.84062	O75534;E9PLT0;E9PLD4;E9PNG3;E9PKN4;E9PJK7	Cold shock domain-containing protein E1	CSDE1
+	TFEB_wt	2.16416	0.0137697	0.258253	4.03359	P41214;Q5SY38;A0A087WVB6	Eukaryotic translation initiation factor 2D	EIF2D
+	TFEB_wt	3.34829	0.00311111	0.25823	6.92642	Q8IVF2	Protein AHNAK2	AHNAK2
+	TFEB_wt	2.08153	0.0144623	0.258	3.86766	Q9Y6G9;E9PHI6;C9JGM7;C9JLW1	Cytoplasmic dynein 1 light intermediate chain 1	DYNC1LI1
+	TFEB_wt	1.80522	0.0229296	0.257858	3.33754	E7EPN9;Q9Y520;H7C5N8;A0A0A0MS30	Protein PRRC2C	PRRC2C
+	TFEB_wt	3.43621	0.00291892	0.256277	7.18934	P02545;H0YAB0	Prelamin-A/C;Lamin-A/C	LMNA
+	TFEB_wt	2.09251	0.0143645	0.255354	3.88949	A0A0B4J1Z1;C9JAB2;Q16629;F8WEA1	Serine/arginine-rich splicing factor 7	SRSF7
+	TFEB_wt	1.50657	0.0398251	0.254012	2.80038	Q9BU61	NADH dehydrogenase [ubiquinone] 1 alpha subcomplex assembly factor 3	NDUFAF3
+	TFEB_wt	2.20086	0.0127609	0.25263	4.10848	O95758;X6R242	Polypyrimidine tract-binding protein 3	PTBP3
+	TFEB_wt	2.42331	0.00936875	0.252575	4.57936	Q9H2G2	STE20-like serine/threonine-protein kinase	SLK
+	TFEB_wt	2.61619	0.00643234	0.251639	5.01336	P56537;B7ZBH1;A0A0U1RQV5;F8WD20;A0A0B4J1Y7;F8WDS6	Eukaryotic translation initiation factor 6	EIF6
+	TFEB_wt	4.09185	0.00164162	0.251209	9.42843	P00367;P49448	Glutamate dehydrogenase 1, mitochondrial;Glutamate dehydrogenase 2, mitochondrial	GLUD1;GLUD2
+	TFEB_wt	1.89671	0.0198252	0.250408	3.50911	P11047	Laminin subunit gamma-1	LAMC1
+	TFEB_wt	1.45297	0.0439081	0.249465	2.70715	Q9Y6A9;C9JBL1;X6R2S6	Signal peptidase complex subunit 1	SPCS1
+	TFEB_wt	1.65046	0.0311356	0.249447	3.05515	Q6IBS0;D6RG15;H0Y858;F8W645	Twinfilin-2	TWF2
+	TFEB_wt	3.04532	0.0039902	0.249022	6.07842	P68104;Q5VTE0;A0A087WVQ9;A0A087WV01;Q5JR01;A6PW80	Elongation factor 1-alpha 1;Putative elongation factor 1-alpha-like 3;Elongation factor 1-alpha	EEF1A1;EEF1A1P5
+	TFEB_wt	1.74102	0.0265251	0.248902	3.21925	Q86Y56;H0Y650;E9PGY2;H7C3B1	Dynein assembly factor 5, axonemal	DNAAF5
+	TFEB_wt	2.83404	0.0051691	0.248057	5.53569	O75131;A0A087WYQ3;H0YB26;A0A087WXR6;E5RHZ0;A0A087WUS8;E5RFT7;Q8IYJ1;Q96A23;O95741;Q9HCH3;Q9UBL6	Copine-3	CPNE3
+	TFEB_wt	2.37005	0.0101173	0.247375	4.46388	P60228;E5RGA2;H0YAW4;H0YBR5;E5RHS5;E5RIT4;E5RIP5;E5RJ25;E5RII3;H0YBP5	Eukaryotic translation initiation factor 3 subunit E	EIF3E
+	TFEB_wt	2.62232	0.00644366	0.247293	5.02757	Q9NY27;C9IZ04;H7C559;F8WDK3;C9IZF4;F8WCA1	Serine/threonine-protein phosphatase 4 regulatory subunit 2	PPP4R2
+	TFEB_wt	1.78366	0.0236558	0.246804	3.29762	P62314;J3QLI9;J3QLR7	Small nuclear ribonucleoprotein Sm D1	SNRPD1
+	TFEB_wt	3.47557	0.0025784	0.246735	7.30966	Q9BQG0;I3L1L3;I3L2H8	Myb-binding protein 1A	MYBBP1A
+	TFEB_wt	3.518	0.00234532	0.245873	7.44123	A0A087WY85;P61077;D6RFM0;D6RAH7;H9KV45;A0A0A0MQU3;P62837;D6RAW0;D6RA11;D6R9F6;D6R933;D6RGD0;D6R980;D6RIZ3;A0A087WW00;C9J9H9;Q9Y2X8;P51668	Ubiquitin-conjugating enzyme E2 D3;Ubiquitin-conjugating enzyme E2 D2	UBE2D3;UBE2D2
+	TFEB_wt	3.15678	0.00335135	0.245112	6.38036	P08758;D6RBL5;D6RBE9;E9PHT9;D6RCN3	Annexin A5;Annexin	ANXA5
+	TFEB_wt	1.57646	0.0352392	0.244947	2.92328	P53999;D6RC37;D6R970	Activated RNA polymerase II transcriptional coactivator p15	SUB1
+	TFEB_wt	1.49707	0.0405209	0.244627	2.7838	O75934	Pre-mRNA-splicing factor SPF27	BCAS2
+	TFEB_wt	1.86965	0.0203954	0.243673	3.45798	Q5K651;C9JKF1	Sterile alpha motif domain-containing protein 9	SAMD9
+	TFEB_wt	2.1256	0.0141438	0.243125	3.95569	P61289;K9J957;K7ENH2;B3KQ25;K7ESG5;A0A087WTV2;K7EMD0;K7EPX6;K7EKR3;B7Z8D3	Proteasome activator complex subunit 3	PSME3
+	TFEB_wt	2.21014	0.0125684	0.242468	4.12755	P62979;J3QS39;J3QTR3;F5H6Q2;F5GYU3;F5H2Z3;F5H265;B4DV12;F5H388;F5H747;F5GXK7;J3QKN0;Q5PY61;Q96C32;P0CG47;P0CG48;M0R1V7;Q49A90;J3QSA3;F5GZ39	Ubiquitin-40S ribosomal protein S27a;Ubiquitin;40S ribosomal protein S27a;Polyubiquitin-B;Ubiquitin;Polyubiquitin-C;Ubiquitin	RPS27A;UBB;UBC;UBA52
+	TFEB_wt	1.89656	0.019804	0.242443	3.50884	P48449;A0A0G2JQD0;C9J315;H7C3A5	Lanosterol synthase	LSS
+	TFEB_wt	2.78524	0.0055743	0.242079	5.41552	P55265;H0YCK3	Double-stranded RNA-specific adenosine deaminase	ADAR
+	TFEB_wt	2.0334	0.0158047	0.241621	3.77265	Q12788;J3KNP2;A0A087WYP7	Transducin beta-like protein 3	TBL3
+	TFEB_wt	1.74769	0.0260271	0.241347	3.23146	P62829;C9JD32;J3KT29;B9ZVP7;J3KTJ3;J3QQT9	60S ribosomal protein L23	RPL23
+	TFEB_wt	4.42854	0.001216	0.241003	10.8004	Q04637;C9JF13;C9J6B6;F8WB97;C9JWH9	Eukaryotic translation initiation factor 4 gamma 1	EIF4G1
+	TFEB_wt	2.06371	0.0142967	0.240132	3.83234	Q9BVJ6;Q5TAP6;X6RJY0	U3 small nucleolar RNA-associated protein 14 homolog A	UTP14A
+	TFEB_wt	1.50334	0.0400921	0.240103	2.79474	F5GWE5;Q00169;I3L4H1;I3L471;I3L4U7;I3L459;I3L2X8;I3L4C0;I3NI10	Phosphatidylinositol transfer protein alpha isoform	PITPNA
+	TFEB_wt	1.9726	0.0175947	0.238785	3.65432	Q96Q11;C9JRS7;F8W8C3	CCA tRNA nucleotidyltransferase 1, mitochondrial	TRNT1
+	TFEB_wt	1.98658	0.0171126	0.238473	3.68138	J3KN16;Q5VYK3;R4GMY1;F6XAQ5;R4GMY3	Proteasome-associated protein ECM29 homolog	KIAA0368;ECM29
+	TFEB_wt	2.93731	0.00461678	0.238423	5.79628	Q14444;G3V153;E9PLA9	Caprin-1	CAPRIN1
+	TFEB_wt	1.39264	0.0490843	0.238236	2.60315	P62714;H0YC23;E5RHC1;E7ESG8;H0YBN9;E5RFI3;E5RHP4;E5RJX4	Serine/threonine-protein phosphatase 2A catalytic subunit beta isoform	PPP2CB
+	TFEB_wt	1.61068	0.0331965	0.23729	2.98402	O00461;F8W785	Golgi integral membrane protein 4	GOLIM4
+	TFEB_wt	1.87407	0.0202636	0.236798	3.46632	A0A087WZ13;E9PAU2;Q8IY67;K7EKR9;K7EQG2	Ribonucleoprotein PTB-binding 1	RAVER1
+	TFEB_wt	1.55797	0.0362876	0.235508	2.89061	P62312	U6 snRNA-associated Sm-like protein LSm6	LSM6
+	TFEB_wt	1.84897	0.0207433	0.233535	3.41912	Q16795;F5H0J3;F5GY40	NADH dehydrogenase [ubiquinone] 1 alpha subcomplex subunit 9, mitochondrial	NDUFA9
+	TFEB_wt	1.47538	0.0420674	0.233522	2.74603	Q99081;F5GY10;H3BRK2;H3BNF4;H0YNQ5;B4DZP2;H0YNP8;B4DGI9	Transcription factor 12	TCF12
+	TFEB_wt	3.17046	0.00336957	0.233521	6.41819	O43399;A0A087WYR3;A0A087WZ51	Tumor protein D54	TPD52L2
+	TFEB_wt	1.94605	0.0184518	0.23305	3.60321	P62241;Q5JR95	40S ribosomal protein S8	RPS8
+	TFEB_wt	3.08342	0.00371574	0.231976	6.18038	Q9Y305;H7C5Q2;C9J7L8	Acyl-coenzyme A thioesterase 9, mitochondrial	ACOT9
+	TFEB_wt	1.64765	0.0313026	0.231736	3.05012	O96019;H7C5S0;C9JQT2;O94805	Actin-like protein 6A	ACTL6A
+	TFEB_wt	2.38289	0.00999697	0.231683	4.49155	A0A087WXM6;J3QQT2;J3KRX5;A0A0A6YYL6;P18621;J3QLC8;A0A0A0MRF8;J3KRB3;A0A087WWH0;J3QS96;A0A087WY81;J3KSJ0	60S ribosomal protein L17	RPL17;RPL17-C18orf32
+	TFEB_wt	3.92836	0.00174	0.231675	8.82025	P30050	60S ribosomal protein L12	RPL12
+	TFEB_wt	2.80644	0.00536327	0.231132	5.46751	Q9Y450;J3QT46;B7Z524;H0YDX7;E9PS53;E9PHZ9;E9PN23;G5E991;E9PMN1;H0YES5;E9PLR4;H0YD85	HBS1-like protein	HBS1L
+	TFEB_wt	2.09833	0.0143672	0.230809	3.9011	Q9Y3T9	Nucleolar complex protein 2 homolog	NOC2L
+	TFEB_wt	2.30385	0.0106082	0.23065	4.32279	Q9UNE7;H3BTA3;H3BUD0;H3BS86	E3 ubiquitin-protein ligase CHIP	STUB1
+	TFEB_wt	2.06768	0.0142885	0.230235	3.8402	P29966	Myristoylated alanine-rich C-kinase substrate	MARCKS
+	TFEB_wt	1.55428	0.0364313	0.229962	2.88412	Q9Y277;E5RFP6;E5RJN6;E5RHZ6;E5RHE1;E5RK27;E5RFL1	Voltage-dependent anion-selective channel protein 3	VDAC3
+	TFEB_wt	3.48523	0.00246479	0.22971	7.33945	O43290;E9PQI8	U4/U6.U5 tri-snRNP-associated protein 1	SART1
+	TFEB_wt	2.32335	0.010657	0.22896	4.36407	Q99613;B5ME19;H3BPE3;H3BPE4	Eukaryotic translation initiation factor 3 subunit C;Eukaryotic translation initiation factor 3 subunit C-like protein	EIF3C;EIF3CL
+	TFEB_wt	4.15333	0.00179747	0.228934	9.66657	P62917;E9PKZ0;E9PKU4;G3V1A1;E9PP36	60S ribosomal protein L8	RPL8
+	TFEB_wt	2.00483	0.0164663	0.228359	3.71683	M0R165;Q9UBC2;M0R2S2;M0QX30;M0R1V5;M0R3I1;K7EJR2;M0R330	Epidermal growth factor receptor substrate 15-like 1	EPS15L1
+	TFEB_wt	1.77242	0.0240784	0.228277	3.27688	J3KMY5;H0YIZ1;G3V3E8;E7EMS2;G3V3D1;P61916;G3V2V8	Epididymal secretory protein E1	NPC2
+	TFEB_wt	1.45991	0.0431656	0.226659	2.71917	Q9NRG9;F8VZ44;H3BU82;F8VUB6	Aladin	AAAS
+	TFEB_wt	2.43552	0.00929114	0.226006	4.60611	Q96I24	Far upstream element-binding protein 3	FUBP3
+	TFEB_wt	2.86913	0.0049697	0.225994	5.62325	P63104;E7EX29;B0AZS6;E7ESK7;B7Z2E6;H0YB80;E5RIR4;E9PD24;E7EVZ2;E5RGE1	14-3-3 protein zeta/delta	YWHAZ
+	TFEB_wt	1.61899	0.0327668	0.225909	2.99884	P05388;F8VWS0;F8VU65;F8VW21;F8VPE8;G3V210;F8VZS0;F8VQY6;F8VRK7;Q8NHW5;F8VS58;F8VWV4;F8W1K8	60S acidic ribosomal protein P0;60S acidic ribosomal protein P0-like	RPLP0;RPLP0P6
+	TFEB_wt	1.47547	0.0421012	0.225831	2.74619	Q9NX08	COMM domain-containing protein 8	COMMD8
+	TFEB_wt	2.43728	0.00930586	0.225496	4.60998	Q9NVP1;H7C452	ATP-dependent RNA helicase DDX18	DDX18
+	TFEB_wt	2.63203	0.00652406	0.225356	5.05013	Q13564;J3QLH4;J3KTE3;J3KRK3;H3BSS8;H3BMR3;J3QRA5	NEDD8-activating enzyme E1 regulatory subunit	NAE1
+	TFEB_wt	1.48622	0.0417528	0.225158	2.76489	Q13247	Serine/arginine-rich splicing factor 6	SRSF6
+	TFEB_wt	1.38765	0.0496248	0.225064	2.59458	P18124;A8MUD9;C9JZ88;C9JIJ5	60S ribosomal protein L7	RPL7
+	TFEB_wt	2.13426	0.0139822	0.224532	3.97312	Q14690	Protein RRP5 homolog	PDCD11
+	TFEB_wt	2.33511	0.0106082	0.224334	4.38906	Q9Y3F4;H0YH33	Serine-threonine kinase receptor-associated protein	STRAP
+	TFEB_wt	2.12792	0.0140608	0.223606	3.96036	Q9H6T3	RNA polymerase II-associated protein 3	RPAP3
+	TFEB_wt	2.79687	0.00543838	0.222283	5.44401	P48643;B7ZAR1;E9PCA1;E7ENZ3;D6RIZ7;H0Y914	T-complex protein 1 subunit epsilon	CCT5
+	TFEB_wt	2.66474	0.00657037	0.221191	5.12668	E9PQ57;P78406;E9PPG9;B0QZ36;B0QZ37	mRNA export factor	RAE1
+	TFEB_wt	3.0518	0.0040297	0.220693	6.09567	P17844;J3KTA4;J3QRQ7;J3KRX8;J3KRZ1;J3QSF1;J3QR02;X6RLV5;J3QKN9;J3QRN5;J3QS79;J3QLG9;J3QR62	Probable ATP-dependent RNA helicase DDX5	DDX5
+	TFEB_wt	1.62303	0.0324996	0.22015	3.00605	Q8NBX0	Saccharopine dehydrogenase-like oxidoreductase	SCCPDH
+	TFEB_wt	2.31759	0.01052	0.219711	4.35185	Q13263;M0R0K9;M0R3C0;M0R2I3	Transcription intermediary factor 1-beta	TRIM28
+	TFEB_wt	1.43933	0.0452317	0.219108	2.68355	Q6PJT7;H0YJA2;G3V256;G3V3Y4;G3V5I6;G3V3R9;G3V572;G3V411;G3V240;A0A087WTC9;G3V4R5;G3V2X4;G3V473;H0YJ87	Zinc finger CCCH domain-containing protein 14	ZC3H14
+	TFEB_wt	2.07785	0.0143748	0.218634	3.86035	Q9Y262;B0QY89;B0QY90;C9JHP4;C9K0Q7;H7C3A0;H0Y7E6	Eukaryotic translation initiation factor 3 subunit L	EIF3L
+	TFEB_wt	1.73521	0.0264875	0.217726	3.20863	A0A024QZP7;P06493;A0A087WZZ9;E5RIU6;K7ELV5	Cyclin-dependent kinase 1	CDC2;CDK1
+	TFEB_wt	1.62452	0.0323723	0.217353	3.0087	Q15075	Early endosome antigen 1	EEA1
+	TFEB_wt	3.64588	0.00211111	0.217086	7.84972	P26639;D6R9F8;D6RCA5;D6RDJ6;D6RBR8;A2RTX5;D6RJ97;D6RHV7;D6RCS6;B7ZLP8	Threonine--tRNA ligase, cytoplasmic	TARS
+	TFEB_wt	1.47254	0.0424038	0.216752	2.74109	Q9Y2S7;B4DEM9	Polymerase delta-interacting protein 2	POLDIP2
+	TFEB_wt	2.25301	0.0114959	0.215848	4.21622	P62495;B7Z7P8;I3L492;D6RJE8;D6RCB3	Eukaryotic peptide chain release factor subunit 1	ETF1
+	TFEB_wt	3.93398	0.00175758	0.215612	8.84059	P62263;H0YB22;E5RH77	40S ribosomal protein S14	RPS14
+	TFEB_wt	2.0242	0.0158934	0.215397	3.75464	P11387;E5RJ95;E5RFS0;E5RIC7;Q969P6;E5RJ33;H0YBR3;H0YC03;E5RGE7;E5RGR4;E5RFE3;E5RGR2	DNA topoisomerase 1	TOP1
+	TFEB_wt	2.06245	0.0142625	0.213995	3.82986	P40121;E7ENU9;B8ZZL6;H7C0X8	Macrophage-capping protein	CAPG
+	TFEB_wt	1.61361	0.0329339	0.213499	2.98925	R4GMR5;P48556;K7EJR3;K7EJC1;K7ERW6;K7ENY6	26S proteasome non-ATPase regulatory subunit 8	PSMD8
+	TFEB_wt	2.04414	0.0151972	0.212832	3.79375	P61247;D6RAT0;H0Y9Y4;D6RG13;E9PFI5;H0Y8L7;D6RB09;D6R9B6;D6RAS7;D6RI02;D6RED7;D6RGE0	40S ribosomal protein S3a	RPS3A
+	TFEB_wt	1.7805	0.0236686	0.211924	3.29179	P62753;A2A3R5;A2A3R7	40S ribosomal protein S6	RPS6
+	TFEB_wt	1.69056	0.0287006	0.211056	3.12744	O15381;E9PH71;E9PGD8;C9J6P7;E7EWK7	Nuclear valosin-containing protein-like	NVL
+	TFEB_wt	1.94979	0.0184149	0.210465	3.61039	J3QQ67;Q07020;G3V203;H0YHA7;F8VYV2;A0A075B7A0;F8VUA6;F8VXR6	60S ribosomal protein L18	RPL18
+	TFEB_wt	2.81371	0.00544099	0.209423	5.48539	P62191;G3V4X1	26S protease regulatory subunit 4	PSMC1
+	TFEB_wt	2.20568	0.0127364	0.209319	4.11838	A0JP02;B4DJX4;Q9HAU0;H0YGJ6;H0YG48	Pleckstrin homology domain-containing family A member 5	PLEKHA5
+	TFEB_wt	1.49213	0.0408667	0.209319	2.77519	Q9NX14	NADH dehydrogenase [ubiquinone] 1 beta subcomplex subunit 11, mitochondrial	NDUFB11
+	TFEB_wt	2.67908	0.00636398	0.208436	5.1605	Q9HD20;H7C3H2	Manganese-transporting ATPase 13A1	ATP13A1
+	TFEB_wt	1.71478	0.0271493	0.208287	3.17138	Q13619;A0A0A0MR50;A0A087WWN2	Cullin-4A	CUL4A
+	TFEB_wt	2.43405	0.00926183	0.208263	4.60288	Q96KA5;G5E9Z2	Cleft lip and palate transmembrane protein 1-like protein	CLPTM1L
+	TFEB_wt	1.85201	0.0207646	0.208258	3.42483	P10599	Thioredoxin	TXN
+	TFEB_wt	3.19491	0.0034349	0.207367	6.48626	O00303;H0YDT6;E9PQV8;A0A1W2PP79	Eukaryotic translation initiation factor 3 subunit F	EIF3F
+	TFEB_wt	3.05284	0.0040397	0.206609	6.09844	E9PCR7;Q02218;E9PDF2;A0A0D9SFS3;E9PFG7;C9J4G7;Q9ULD0	2-oxoglutarate dehydrogenase, mitochondrial	OGDH
+	TFEB_wt	3.19942	0.00344444	0.206483	6.49891	O75694;E9PF10;D6RA13	Nuclear pore complex protein Nup155	NUP155
+	TFEB_wt	1.43447	0.0451544	0.206295	2.67515	Q92979;V9GYP5;A0A087WWQ2;A0A087WVM7	Ribosomal RNA small subunit methyltransferase NEP1	EMG1
+	TFEB_wt	1.66035	0.0305355	0.206121	3.07293	P31942	Heterogeneous nuclear ribonucleoprotein H3	HNRNPH3
+	TFEB_wt	2.32121	0.0105653	0.205752	4.35952	G8JLB6;P31943;E9PCY7;H0YB39;D6RBM0;D6RIT2;D6RIU0;H0YBD7;D6RAM1;E5RGV0;D6R9T0;D6RFM3;D6RDU3;D6RJ04;D6RIH9;E7EQJ0;E7EN40;D6RDL0;H0YBG7;D6RF17;D6R9D3;E5RGH4;H0YAQ2;E5RJ94	Heterogeneous nuclear ribonucleoprotein H;Heterogeneous nuclear ribonucleoprotein H, N-terminally processed	HNRNPH1
+	TFEB_wt	1.38491	0.049852	0.204196	2.58989	E7EPB3;P50914	60S ribosomal protein L14	RPL14
+	TFEB_wt	2.50034	0.00839008	0.203435	4.74966	Q8NFH5;F8WCF5;F8WEL4;C9IYQ7;C9JIY9;C9JWU7	Nucleoporin NUP53	NUP35
+	TFEB_wt	1.81117	0.0227624	0.203116	3.34858	Q8IXI1;H3BST5;I3L2C6;H3BU27;H3BUX4	Mitochondrial Rho GTPase 2	RHOT2
+	TFEB_wt	1.64655	0.0313363	0.203041	3.04814	Q8NCW5;Q5T3I4;Q5T3I3	NAD(P)H-hydrate epimerase	APOA1BP
+	TFEB_wt	2.95959	0.00436697	0.203039	5.85366	O43242;H0YGV8;F5H8K4	26S proteasome non-ATPase regulatory subunit 3	PSMD3
+	TFEB_wt	2.75493	0.00586139	0.202446	5.34185	Q15785	Mitochondrial import receptor subunit TOM34	TOMM34
+	TFEB_wt	1.64394	0.0313315	0.202089	3.04345	Q9BZG1;C9JBG0;Q96PJ7;C9JY26;E7ES60;V9GY61;K7EJW7;K7EIF2;J3QLC6;H7C0Y7	Ras-related protein Rab-34	RAB34
+	TFEB_wt	2.12681	0.0141061	0.201752	3.95813	P31153;Q00266	S-adenosylmethionine synthase isoform type-2	MAT2A
+	TFEB_wt	2.12703	0.0141239	0.201496	3.95857	Q7L9L4;Q9H8S9;D6RCK3	MOB kinase activator 1B;MOB kinase activator 1A	MOB1B;MOB1A
+	TFEB_wt	1.7923	0.0232311	0.201108	3.31358	P43490;A0A0C4DFS8;C9JG65;C9JF35	Nicotinamide phosphoribosyltransferase	NAMPT
+	TFEB_wt	2.68246	0.00617293	0.200539	5.16847	H0YM23;O75179;H0YLQ3;A0A1W2PQ15	Ankyrin repeat domain-containing protein 17	ANKRD17
+	TFEB_wt	1.39075	0.0492525	0.20012	2.5999	Q06546	GA-binding protein alpha chain	GABPA
+	TFEB_wt	1.80179	0.0231615	0.198096	3.33117	P47712	Cytosolic phospholipase A2;Phospholipase A2;Lysophospholipase	PLA2G4A
+	TFEB_wt	2.73434	0.00615564	0.198032	5.29217	Q9Y2W2;F5H5G4	WW domain-binding protein 11	WBP11
+	TFEB_wt	1.64678	0.0313646	0.198027	3.04855	Q8N163;H0YB24;G3V119;E5RFJ3;E5RHJ4;E5RGU7;H0YC69;H0YC58;A0A087X2B6;E5RHH8	Cell cycle and apoptosis regulator protein 2	CCAR2
+	TFEB_wt	2.455	0.0091328	0.197142	4.64896	P63241;I3L397;I3L504;Q6IS14;F8WCJ1;C9J7B5;C9J4W5;Q9GZV4	Eukaryotic translation initiation factor 5A-1;Eukaryotic translation initiation factor 5A;Eukaryotic translation initiation factor 5A-1-like;Eukaryotic translation initiation factor 5A-2	EIF5A;EIF5AL1;EIF5A2
+	TFEB_wt	1.65946	0.0305418	0.196067	3.07133	Q01780;K7EJ37	Exosome component 10	EXOSC10
+	TFEB_wt	1.72819	0.0264434	0.19534	3.1958	P62424;Q5T8U3;Q5T8U2	60S ribosomal protein L7a	RPL7A
+	TFEB_wt	3.47703	0.00258741	0.195124	7.31416	P08238;Q58FF7	Heat shock protein HSP 90-beta	HSP90AB1
+	TFEB_wt	1.47755	0.042129	0.194371	2.7498	Q92783;A6NMU3;C9J1E5	Signal transducing adapter molecule 1	STAM
+	TFEB_wt	2.46799	0.00898065	0.193436	4.67767	Q14152	Eukaryotic translation initiation factor 3 subunit A	EIF3A
+	TFEB_wt	2.24641	0.0116626	0.193394	4.2025	P05387;H0YDD8	60S acidic ribosomal protein P2	RPLP2
+	TFEB_wt	2.70325	0.00602667	0.192629	5.21782	Q9C0C9;K7ES11;K7EQ12	E2/E3 hybrid ubiquitin-protein ligase UBE2O	UBE2O
+	TFEB_wt	1.99404	0.0170374	0.191298	3.69584	Q9UBQ5;K7ERF1;K7ES31;A0A087WVB9;K7EQM4;K7EK53;B4DQ48	Eukaryotic translation initiation factor 3 subunit K	EIF3K
+	TFEB_wt	1.55725	0.036257	0.19094	2.88934	Q9UKX7;B0QY21	Nuclear pore complex protein Nup50	NUP50
+	TFEB_wt	3.63248	0.00209449	0.189135	7.80606	P22087;M0QXL5;M0R299;M0R2Q4;M0R0P1;M0R2U2;M0R1H0;M0R2B0	rRNA 2-O-methyltransferase fibrillarin	FBL
+	TFEB_wt	2.0481	0.0152388	0.189031	3.80154	K7EQ02;K7EQ55;K7EK33;Q96EP5	DAZ-associated protein 1	DAZAP1
+	TFEB_wt	3.05438	0.00404975	0.188644	6.10255	P12268;H0Y4R1;E7ETK5	Inosine-5-monophosphate dehydrogenase 2	IMPDH2
+	TFEB_wt	1.45351	0.043727	0.188026	2.70809	B7Z6D5;Q96GQ7;A0A087X059;A0A087WYH5	Probable ATP-dependent RNA helicase DDX27	DDX27
+	TFEB_wt	1.51351	0.0396119	0.188025	2.81253	A0A0A6YYI3;A0A0B4J1V8;Q9NQ55;A8MV53;C9J3W3;H7C446;C9JHF7	Suppressor of SWI4 1 homolog	PPAN-P2RY11;PPAN
+	TFEB_wt	1.9853	0.0172764	0.186942	3.6789	Q99832;F8WAM2;F8WBP8;A0A0D9SG95	T-complex protein 1 subunit eta	CCT7
+	TFEB_wt	1.67332	0.0295839	0.185924	3.09628	Q9ULV4;B4E3S0;H0YHL7;F8W1H8;F8VUX3;F8VSA4;F8VRE9;F8VTT6;F8VVB7;F8VV53;J3QLV6;J3KSS5;Q6QEF8	Coronin-1C;Coronin	CORO1C
+	TFEB_wt	1.87077	0.0202208	0.185647	3.46009	P04181	Ornithine aminotransferase, mitochondrial;Ornithine aminotransferase, hepatic form;Ornithine aminotransferase, renal form	OAT
+	TFEB_wt	3.83463	0.00158904	0.185268	8.48734	Q9Y2X3;H7BZ72;F8WED0	Nucleolar protein 58	NOP58
+	TFEB_wt	1.66246	0.0305292	0.183053	3.07672	P17980;E9PM69;E9PKD5;E9PMD8;E9PLG2	26S protease regulatory subunit 6A	PSMC3
+	TFEB_wt	2.47868	0.00857143	0.182993	4.7014	Q9H0A0;A0A087WV29;E9PMU0;E9PJN6	N-acetyltransferase 10	NAT10
+	TFEB_wt	1.42296	0.0461858	0.18266	2.6553	Q13310;B1ANR0;H0Y5F5;B1ANR1;H0YEU6;H0YEQ8;H0YCC8;H0Y6X6;P0CB38	Polyadenylate-binding protein 4;Polyadenylate-binding protein	PABPC4
+	TFEB_wt	1.40187	0.0479787	0.182433	2.61898	A8K878;P55145;H7C2D6	Mesencephalic astrocyte-derived neurotrophic factor	MANF
+	TFEB_wt	1.86484	0.020556	0.179797	3.44893	P07686;Q5URX0;H0Y9B6;H0YA83;D6REQ8	Beta-hexosaminidase subunit beta;Beta-hexosaminidase subunit beta chain B;Beta-hexosaminidase subunit beta chain A	HEXB
+	TFEB_wt	1.8648	0.0205347	0.179218	3.44886	Q02878;F8VZ45;U3KQR5;F8VR69;F8VZA3;F8VWR1;F8VU16	60S ribosomal protein L6	RPL6
+	TFEB_wt	1.56463	0.0357381	0.17894	2.90237	Q9NPA0;H0YDT8;H0YDX2	ER membrane protein complex subunit 7	EMC7
+	TFEB_wt	1.70665	0.0273754	0.178416	3.15661	Q8TAT6;I3L4U9;I3L283;A0A0D9SFI9;I3L3I1;I3L281	Nuclear protein localization protein 4 homolog	NPLOC4
+	TFEB_wt	2.13873	0.014	0.177287	3.98212	P26196;Q8IV96	Probable ATP-dependent RNA helicase DDX6	DDX6
+	TFEB_wt	2.44177	0.00927592	0.176242	4.61984	A0A140T8Z0;A0A0G2JH68;O60610;H9KV28;B4E2I7;E5RJ79	Protein diaphanous homolog 1	DIAPH1
+	TFEB_wt	2.52863	0.00791261	0.174794	4.8132	Q99459	Cell division cycle 5-like protein	CDC5L
+	TFEB_wt	1.85617	0.0206056	0.172236	3.43263	Q96AE4;E9PEB5;C9JSZ1	Far upstream element-binding protein 1	FUBP1
+	TFEB_wt	2.21985	0.0121925	0.171602	4.14754	P55769;B1AHD1	NHP2-like protein 1;NHP2-like protein 1, N-terminally processed	NHP2L1
+	TFEB_wt	2.43156	0.00933543	0.171124	4.59743	Q96CS3	FAS-associated factor 2	FAF2
+	TFEB_wt	1.60676	0.033245	0.170688	2.97705	F8WA11;Q7Z460;H0Y5T1;C9J151;C9JP76	CLIP-associating protein 1	CLASP1
+	TFEB_wt	3.75643	0.00231304	0.170539	8.21799	P31948;F5H783;F5GXD8;H0YGI8	Stress-induced-phosphoprotein 1	STIP1
+	TFEB_wt	1.90203	0.0197131	0.169667	3.5192	Q15056	Eukaryotic translation initiation factor 4H	EIF4H
+	TFEB_wt	2.27062	0.0113082	0.168421	4.25296	P60842;J3KT12;J3QS69;J3KTB5;J3KSZ0;J3QL43;J3QR64;J3QLN6;J3QKZ9;J3KS25;J3QL52;J3KT04;J3KS93;E7EMV8	Eukaryotic initiation factor 4A-I	EIF4A1
+	TFEB_wt	3.60731	0.00203831	0.168255	7.7246	P55884;C9JZG1;C9JQN7	Eukaryotic translation initiation factor 3 subunit B	EIF3B
+	TFEB_wt	1.99375	0.0169989	0.16808	3.69529	O14980;C9JKM9;C9J673;C9IZS4;C9JQ02;C9JV99;F8WF71;C9JF49;C9IYM2;H7BZC5	Exportin-1	XPO1
+	TFEB_wt	1.6434	0.0312753	0.167865	3.04249	Q08211;REV__H0YA90	ATP-dependent RNA helicase A	DHX9
+	TFEB_wt	2.77493	0.005552	0.167575	5.39039	Q6UXN9;C9JBU3	WD repeat-containing protein 82	WDR82
+	TFEB_wt	1.43239	0.0454475	0.167434	2.67156	Q9NUU7;I3L0H8;F6QDS0;I3L352;H3BTB3;J3QRH0;H3BSL8;H3BP36;H3BP50;H0YD26;A0A1B0GV69;E9PR46;J3QL17;Q9UHL0	ATP-dependent RNA helicase DDX19A	DDX19A
+	TFEB_wt	2.26892	0.0113889	0.166321	4.24941	P38159;H3BT71;H3BUY5;H0Y6E7;H3BR27;O75526;H3BNC1;Q8N7X1	RNA-binding motif protein, X chromosome;RNA-binding motif protein, X chromosome, N-terminally processed	RBMX
+	TFEB_wt	3.04535	0.004	0.166147	6.0785	O14907;A0A087X282	Tax1-binding protein 3	TAX1BP3
+	TFEB_wt	1.88511	0.0200168	0.166038	3.48716	P63244;J3KPE3;D6RAC2;H0YAF8;H0Y8W2;D6REE5;D6RHH4;H0YAM7;D6R9Z1;D6R9L0;D6RFX4;D6RAU2;E9PD14;D6RBD0;D6RFZ9;D6RF23;H0Y8R5;D6RGK8;D6RHJ5;D6R909;H0Y9P0;D6RDI0	Guanine nucleotide-binding protein subunit beta-2-like 1;Guanine nucleotide-binding protein subunit beta-2-like 1, N-terminally processed	GNB2L1
+	TFEB_wt	2.0172	0.016388	0.165216	3.74096	J3QT28;O43684;J3QSX4	Mitotic checkpoint protein BUB3	BUB3
+	TFEB_wt	3.03736	0.00393237	0.162444	6.05729	P54886	Delta-1-pyrroline-5-carboxylate synthase;Glutamate 5-kinase;Gamma-glutamyl phosphate reductase	ALDH18A1
+	TFEB_wt	1.90292	0.0197342	0.162117	3.52089	Q13185;S4R2Y4;C9JMM0;B8ZZ43	Chromobox protein homolog 3	CBX3
+	TFEB_wt	1.89968	0.0197647	0.1621	3.51475	F8WJN3;Q16630;F8W084	Cleavage and polyadenylation specificity factor subunit 6	CPSF6
+	TFEB_wt	1.73461	0.0264981	0.161844	3.20753	A0A0J9YVP6;A0A0J9YYL3;A0A0J9YVR6;E9PQ56;E9PN18;E9PMU7;H0YCP8		PUF60
+	TFEB_wt	2.09651	0.014314	0.161445	3.89747	P46777;Q5T7N0;R4GNJ2	60S ribosomal protein L5	RPL5
+	TFEB_wt	1.48593	0.041724	0.160943	2.76439	Q96KR1;H0Y8W1	Zinc finger RNA-binding protein	ZFR
+	TFEB_wt	2.17107	0.0135481	0.160064	4.04763	E7EU96;P68400;Q8NEV1;V9GYA2;V9GY80;A0A087WY74;V9GYW6	Casein kinase II subunit alpha;Casein kinase II subunit alpha 3	CSNK2A1;CSNK2A3
+	TFEB_wt	3.38761	0.00301299	0.159367	7.04302	P53396;K7ESG8;K7EIE7	ATP-citrate synthase	ACLY
+	TFEB_wt	1.4847	0.0417101	0.15903	2.76224	Q99543;H7C3L7;C9IZ83	DnaJ homolog subfamily C member 2;DnaJ homolog subfamily C member 2, N-terminally processed	DNAJC2
+	TFEB_wt	1.55127	0.0365921	0.157811	2.87881	P14923;C9JK18;C9JKY1;C9JTX4;C9J826;C9JPI2;K7ERP3	Junction plakoglobin	JUP
+	TFEB_wt	2.89142	0.00491832	0.156378	5.67942	P78371;F5GWF6;F8VQ14	T-complex protein 1 subunit beta	CCT2
+	TFEB_wt	3.27845	0.00292537	0.155728	6.72316	P42704;A0A0C4DG06;B8ZZ38;C9JCA9;H7C3W8	Leucine-rich PPR motif-containing protein, mitochondrial	LRPPRC
+	TFEB_wt	1.89036	0.019928	0.155033	3.4971	A0A087WUT6;O60841	Eukaryotic translation initiation factor 5B	EIF5B
+	TFEB_wt	1.82489	0.0219203	0.155014	3.37411	P41091;Q2VIR3;F8W810;H7BZU1	Eukaryotic translation initiation factor 2 subunit 3;Putative eukaryotic translation initiation factor 2 subunit 3-like protein	EIF2S3;EIF2S3L
+	TFEB_wt	2.65482	0.00657664	0.15291	5.10338	P10809;E7ESH4;E7EXB4;C9JL25;C9JL19;C9JCQ4;C9J0S9	60 kDa heat shock protein, mitochondrial	HSPD1
+	TFEB_wt	1.45551	0.0435425	0.152408	2.71155	O43396;K7ER96;K7EML9;K7EPB7;K7EME7;K7EKG2	Thioredoxin-like protein 1	TXNL1
+	TFEB_wt	1.91729	0.0193593	0.152191	3.54824	Q9H307;G3V5F0;G3V579	Pinin	PNN
+	TFEB_wt	1.41066	0.0471656	0.150289	2.63411	Q14789;E7EU81;H0Y867	Golgin subfamily B member 1	GOLGB1
+	TFEB_wt	1.45983	0.0431313	0.149967	2.71903	Q9BW92;F6S7Q7;U3KQG0	Threonine--tRNA ligase, mitochondrial	TARS2
+	TFEB_wt	2.13112	0.0140102	0.149848	3.9668	P50502;Q3KNR6;F6VDH7;H7C3I1;Q8NFI4;Q8IZP2;F8WAQ7	Hsc70-interacting protein;Putative protein FAM10A5;Putative protein FAM10A4	ST13;ST13P5;ST13P4
+	TFEB_wt	1.89876	0.0197908	0.148209	3.513	O00299	Chloride intracellular channel protein 1	CLIC1
+	TFEB_wt	1.94354	0.0184551	0.147993	3.5984	P04075;J3KPS3;H3BQN4;H3BPS8;H3BUH7;H3BR04;H3BMQ8;H3BU78;H3BR68;A0A087WXX2;P05062	Fructose-bisphosphate aldolase A;Fructose-bisphosphate aldolase	ALDOA
+	TFEB_wt	1.63423	0.0321395	0.147605	3.02607	P62277;J3KMX5;E9PS50	40S ribosomal protein S13	RPS13
+	TFEB_wt	1.86948	0.0203742	0.146989	3.45766	Q9UHB9;K7EN53;K7EQC2	Signal recognition particle subunit SRP68	SRP68
+	TFEB_wt	2.96106	0.00437701	0.146027	5.85747	P14625;Q96GW1;A0A1W2PRR1;H0YIV0;Q58FF3;F8W026	Endoplasmin	HSP90B1
+	TFEB_wt	2.1508	0.0138303	0.145387	4.00651	Q9Y5K5;Q5LJA9;H0Y6Y4;H0Y4E0	Ubiquitin carboxyl-terminal hydrolase isozyme L5;Ubiquitin carboxyl-terminal hydrolase	UCHL5
+	TFEB_wt	2.07816	0.0143923	0.144145	3.86096	Q27J81;A0A0A0MQU1	Inverted formin-2	INF2
+	TFEB_wt	4.12176	0.00169048	0.144083	9.54362	Q9H8Y8	Golgi reassembly-stacking protein 2	GORASP2
+	TFEB_wt	1.86584	0.0205774	0.143026	3.45081	Q92945;A0A087WTP3;M0R0I5;M0QYH3;M0R3J3;M0QXW7;M0R0C6;M0QYG1;M0R251;M0R263	Far upstream element-binding protein 2	KHSRP
+	TFEB_wt	2.35657	0.010152	0.142722	4.43492	P20042	Eukaryotic translation initiation factor 2 subunit 2	EIF2S2
+	TFEB_wt	2.08014	0.0144272	0.142446	3.8649	Q8N766;Q5TG59;H7C4E3	ER membrane protein complex subunit 1	EMC1
+	TFEB_wt	1.64647	0.0313081	0.142443	3.048	Q9Y263;E5RIM3;H0YBW4;H0YAU9;H0YC16	Phospholipase A-2-activating protein	PLAA
+	TFEB_wt	1.82082	0.0222752	0.142344	3.36653	Q6P2Q9;I3L0J9;I3L3Z8;I3L1T8	Pre-mRNA-processing-splicing factor 8	PRPF8
+	TFEB_wt	2.57258	0.00735417	0.141882	4.913	P36578;H3BM89;H3BTP7;H3BU31	60S ribosomal protein L4	RPL4
+	TFEB_wt	2.65257	0.00654083	0.140765	5.09813	Q9UQ35;I3L182;I3L4D8;I3L1I8;I3L1C0;A0A087X1W1;I3L3Q8	Serine/arginine repetitive matrix protein 2	SRRM2
+	TFEB_wt	2.26988	0.0114047	0.138032	4.2514	E7EVX8;Q8WWY3;E7EU94;E7ESX0;E7EN72	U4/U6 small nuclear ribonucleoprotein Prp31	PRPF31
+	TFEB_wt	1.76761	0.0245597	0.134746	3.26803	P27348;E9PG15	14-3-3 protein theta	YWHAQ
+	TFEB_wt	1.48531	0.0416564	0.132683	2.7633	O00429;F8VZ52;B4DPZ9;B4DDQ3;F8W1W3	Dynamin-1-like protein	DNM1L
+	TFEB_wt	1.7624	0.024705	0.132174	3.25845	P49916;K7ERZ5;K7ENR9;K7EQB6	DNA ligase 3	LIG3
+	TFEB_wt	1.48747	0.0415427	0.131453	2.76707	A0A0D9SFB3;A0A0D9SG12;A0A0D9SF53;O00571;O15523;A0A0J9YYH6;C9J081;A0A087WVZ1;C9J8G5;B4DLA0;D6RCM4;Q9NQI0;A0A087WX09;H0Y960	ATP-dependent RNA helicase DDX3X;ATP-dependent RNA helicase DDX3Y	DDX3X;DDX3Y
+	TFEB_wt	1.65839	0.0306437	0.130585	3.0694	P05023;M0R116;A0A0A0MT26;P13637;B1AKY9;P50993;H0Y7C1;Q13733;P20648;Q5TC01;Q5TC02;M0QXF2;E9PRA5	Sodium/potassium-transporting ATPase subunit alpha-1	ATP1A1
+	TFEB_wt	1.7051	0.0274034	0.129062	3.15379	P56192;H0YIP0;H0YHV5;H0YI94;F5H2V6;F8VS26;F8W0M7;F8W0S4;F8VZZ9;H0YHL6;H0YI27	Methionine--tRNA ligase, cytoplasmic	MARS
+	TFEB_wt	2.34468	0.0103516	0.127841	4.40948	P52292;J3QLL0;J3KS65;J3QL07	Importin subunit alpha-1	KPNA2
+	TFEB_wt	1.44316	0.0450774	0.123271	2.69017	A0A087WVQ6;Q00610;J3KS13;A0A087WX41;P53675;K7EJJ5;J3KSQ2;J3KRF5;J3QL20;F5H5N6	Clathrin heavy chain;Clathrin heavy chain 1	CLTC
+	TFEB_wt	1.76679	0.0245664	0.118625	3.26652	Q96CX2;Q68DU8	BTB/POZ domain-containing protein KCTD12	KCTD12
+	TFEB_wt	1.43802	0.0451975	0.114448	2.68129	P12081;B4DDD8;B3KWE1;B4E1C5;E7ETE2;D6RF05	Histidine--tRNA ligase, cytoplasmic	HARS
+	TFEB_wt	1.87238	0.0202424	0.11282	3.46313	Q16222	UDP-N-acetylhexosamine pyrophosphorylase;UDP-N-acetylgalactosamine pyrophosphorylase;UDP-N-acetylglucosamine pyrophosphorylase	UAP1
+	TFEB_wt	1.66998	0.0298318	0.112489	3.09026	O75400;F5H578;H0YG38;H7C2N3	Pre-mRNA-processing factor 40 homolog A	PRPF40A
+	TFEB_wt	2.30846	0.0105568	0.112129	4.33251	P49368;B4DUR8;E9PRC8;Q5SZX6;Q5SZW8;E9PQ35;E9PM09;Q5SZX9	T-complex protein 1 subunit gamma	CCT3
+	TFEB_wt	1.72936	0.0264938	0.109259	3.19794	Q9NQC3;F8W914;H7C106;A0A0U1RQR6	Reticulon-4;Reticulon	RTN4
+	TFEB_wt	1.93567	0.0186609	0.103937	3.58333	P07954	Fumarate hydratase, mitochondrial	FH
+	TFEB_wt	2.62315	0.00645503	0.100903	5.02951	O14776;G3V220;Q5VWI1	Transcription elongation regulator 1	TCERG1
+	TFEB_wt	1.49864	0.0404364	0.0959582	2.78654	O60763;REV__R4GMN2;REV__Q5VZ89	General vesicular transport factor p115	USO1
+	TFEB_wt	1.49119	0.0410114	0.0945578	2.77356	Q01970	1-phosphatidylinositol 4,5-bisphosphate phosphodiesterase beta-3	PLCB3
+	TFEB_wt	1.51783	0.0394485	0.0924358	2.82009	E7EVA0;P27816;B5MEG9;H0Y2V1;F8W9U4;H7C456;A0A0J9YVV8;A0A0J9YW37	Microtubule-associated protein;Microtubule-associated protein 4	MAP4
+	TFEB_wt	1.60896	0.0331909	0.0900164	2.98096	Q12931;I3L0K7;I3L239;I3L2D5;I3L253	Heat shock protein 75 kDa, mitochondrial	TRAP1
+	TFEB_wt	1.42765	0.0459022	0.089747	2.66339	P17987;E7ERF2;E7EQR6;F5H282;F5GZ03;F5H136;F5GZI8;F5H676;F5H726;F5H7Y1;F5GYL4	T-complex protein 1 subunit alpha	TCP1
+	TFEB_wt	1.43394	0.0451193	0.0637431	2.67424	P50990;H7C4C8;H7C2U0	T-complex protein 1 subunit theta	CCT8
+	TFEB_wt	1.61574	0.0328395	0.0467272	2.99304	P61978;S4R457;S4R359	Heterogeneous nuclear ribonucleoprotein K	HNRNPK
+	TFEB_wt	1.44737	0.0445123	-0.061883	-2.69745	P16615;H7C5W9;O14983;H3BVB2;H3BTW4	Sarcoplasmic/endoplasmic reticulum calcium ATPase 2	ATP2A2
+	TFEB_wt	1.67973	0.0293764	-0.0637245	-3.10786	P52272;A0A087X0X3;M0R2T0;M0R019;M0R0N3;M0R2I7;M0QYQ7;M0R0Y6;M0QY96;M0QYL3	Heterogeneous nuclear ribonucleoprotein M	HNRNPM
+	TFEB_wt	1.91289	0.0196324	-0.0703382	-3.53985	P33993;C9J8M6	DNA replication licensing factor MCM7	MCM7
+	TFEB_wt	1.49266	0.0409002	-0.0706792	-2.77611	P39687;H0YN26;H7BZ09;O43423;O95626	Acidic leucine-rich nuclear phosphoprotein 32 family member A	ANP32A
+	TFEB_wt	2.06705	0.0142713	-0.0796752	-3.83896	O43143	Pre-mRNA-splicing factor ATP-dependent RNA helicase DHX15	DHX15
+	TFEB_wt	1.41784	0.0466481	-0.0821962	-2.64647	Q13630;E9PKL9;E9PP14;A0A0J9YX13;E9PLH9;H0YE90;H0YCP7;E9PP60	GDP-L-fucose synthase	TSTA3
+	TFEB_wt	1.72968	0.0265191	-0.0862293	-3.19853	P49736;H0Y8E6;F8WDM3;C9J013;C9JZ21	DNA replication licensing factor MCM2	MCM2
+	TFEB_wt	1.507	0.0398018	-0.0864344	-2.80114	P25705;K7EK77;K7ENJ4;K7ERX7;K7EJP1;K7EQH4;K7ESA0	ATP synthase subunit alpha, mitochondrial	ATP5A1
+	TFEB_wt	1.81276	0.0225816	-0.0921578	-3.35153	Q13057;K7ES73;K7EN91;K7ESK6;K7EP09;K7EPC2;K7EPT0;K7EQ60	Bifunctional coenzyme A synthase;Phosphopantetheine adenylyltransferase;Dephospho-CoA kinase	COASY
+	TFEB_wt	1.9837	0.0172915	-0.0956225	-3.67579	H7BXH2;E9PKF6;Q5H9R7;H0YEN2;E9PQP7;H0YDW1;E9PJD8;E9PKG4;E9PK08;E9PNN8;H0YDK9;H0YEV0	Serine/threonine-protein phosphatase 6 regulatory subunit 3	PPP6R3
+	TFEB_wt	2.0733	0.0143575	-0.0963845	-3.85133	Q08945;E9PMD4;A0A0U1RRK2;E9PPZ7	FACT complex subunit SSRP1	SSRP1
+	TFEB_wt	2.12451	0.0142116	-0.101727	-3.95351	Q12888;A6NNK5;C9JXV0;H7BZY0;H7C3N7;M0R142	Tumor suppressor p53-binding protein 1	TP53BP1
+	TFEB_wt	2.59425	0.00707317	-0.104428	-4.9627	Q92499;F1T0B3;A0A087X2G1	ATP-dependent RNA helicase DDX1	DDX1
+	TFEB_wt	1.54942	0.0367193	-0.106785	-2.87554	O75937;S4R3J5	DnaJ homolog subfamily C member 8	DNAJC8
+	TFEB_wt	1.77858	0.0238463	-0.108913	-3.28824	Q5QPL9;Q9UKM9;Q5QPM1;Q5QPM2;Q5QPM0	RNA-binding protein Raly	RALY
+	TFEB_wt	1.49917	0.0404204	-0.113168	-2.78747	P55084;F5GZQ3;B5MD38;C9JEY0;C9JE81;C9K0M0	Trifunctional enzyme subunit beta, mitochondrial;3-ketoacyl-CoA thiolase	HADHB
+	TFEB_wt	2.67785	0.00632836	-0.115267	-5.15759	P25205;J3KQ69;Q7Z6P5	DNA replication licensing factor MCM3	MCM3
+	TFEB_wt	1.76591	0.0245424	-0.120005	-3.26492	P13010;C9JZ81;H7C0H9	X-ray repair cross-complementing protein 5	XRCC5
+	TFEB_wt	2.3289	0.0105951	-0.121007	-4.37584	P49721;A0A087WVV1	Proteasome subunit beta type-2	PSMB2
+	TFEB_wt	1.54515	0.0371611	-0.121174	-2.86803	Q13085;Q59FY4;A0A0C4DGT1;A0A087X2F8;A0A087X126;A0A087WWN5;A0A087X0W4;A0A087WYK6;S4R3S7;F8W8T8;H0YGH5;A0A087WVR6;A0A087WYS8	Acetyl-CoA carboxylase 1;Biotin carboxylase	ACACA
+	TFEB_wt	1.67712	0.0295853	-0.121917	-3.10314	Q14683;G8JLG1;H0Y7K8;V9GY57;V9GYN9	Structural maintenance of chromosomes protein 1A;Structural maintenance of chromosomes protein	SMC1A
+	TFEB_wt	1.90781	0.0198405	-0.123605	-3.53019	P30044	Peroxiredoxin-5, mitochondrial	PRDX5
+	TFEB_wt	2.15153	0.0138481	-0.125393	-4.00798	O14745;J3QRP6	Na(+)/H(+) exchange regulatory cofactor NHE-RF1	SLC9A3R1
+	TFEB_wt	1.61185	0.0331645	-0.128489	-2.98611	P78527;F5GX40;H0YG84	DNA-dependent protein kinase catalytic subunit	PRKDC
+	TFEB_wt	1.41695	0.0467538	-0.131068	-2.64494	A0A087WYS1;E7EUC7;Q16851;C9JQU9	UTP--glucose-1-phosphate uridylyltransferase	UGP2
+	TFEB_wt	1.47063	0.0426176	-0.132945	-2.73777	O00273;K7ERT1	DNA fragmentation factor subunit alpha	DFFA
+	TFEB_wt	1.64391	0.0313034	-0.13407	-3.04341	P63261;I3L3I0;I3L1U9;I3L4N8;I3L3R2;J3KT65	Actin, cytoplasmic 2;Actin, cytoplasmic 2, N-terminally processed	ACTG1
+	TFEB_wt	1.7879	0.0235353	-0.135366	-3.30545	A0A087WWF6;P49005;F8W8R3;C9IZD2;C9J8Z7;C9JLE1;C9JHC7	DNA polymerase delta subunit 2	POLD2
+	TFEB_wt	1.48792	0.0415212	-0.137721	-2.76786	O00161;H3BNE1;H3BR18;H3BM38;H3BPJ0;H3BV99;H3BP15;H3BQY9;H3BNG6;H3BU94;H3BR99	Synaptosomal-associated protein 23;Synaptosomal-associated protein	SNAP23
+	TFEB_wt	2.13389	0.0139644	-0.139509	-3.97238	P51659;E7EWE5;G5E9S2;E7ET17;E7ER27;E7EPL9	Peroxisomal multifunctional enzyme type 2;(3R)-hydroxyacyl-CoA dehydrogenase;Enoyl-CoA hydratase 2	HSD17B4
+	TFEB_wt	2.10144	0.0143234	-0.139697	-3.90731	Q13561;H0YI98;F8W1I6;F8VW18;H0YHL1;F8VX93;F8VRV7	Dynactin subunit 2	DCTN2
+	TFEB_wt	1.97217	0.0175556	-0.140414	-3.6535	P50570;K7EMQ3	Dynamin-2	DNM2
+	TFEB_wt	2.63611	0.00645878	-0.142929	-5.05966	O00743;Q5T1S7	Serine/threonine-protein phosphatase 6 catalytic subunit;Serine/threonine-protein phosphatase 6 catalytic subunit, N-terminally processed;Serine/threonine-protein phosphatase	PPP6C
+	TFEB_wt	2.30521	0.0106232	-0.147655	-4.32565	P39748;I3L3E9;F5H1Y3	Flap endonuclease 1	FEN1
+	TFEB_wt	2.26994	0.0114206	-0.148998	-4.25153	Q9BT78;D6RFN0;D6RAX7;D6RD63;D6REK7	COP9 signalosome complex subunit 4	COPS4
+	TFEB_wt	2.99193	0.00418824	-0.149109	-5.9377	A2A274;Q99798	Aconitate hydratase, mitochondrial	ACO2
+	TFEB_wt	1.63042	0.0319964	-0.151242	-3.01925	P60891;B1ALA9;B7ZB02;A0A0B4J207;P21108;B1ALA7	Ribose-phosphate pyrophosphokinase 1	PRPS1
+	TFEB_wt	2.25663	0.0115592	-0.152424	-4.22375	O75832;B1AJY7;B1AJY5;B1AJY6	26S proteasome non-ATPase regulatory subunit 10	PSMD10
+	TFEB_wt	1.56653	0.0356729	-0.153253	-2.90573	P53992;G5EA31;A0A0U1RR49	Protein transport protein Sec24C	SEC24C
+	TFEB_wt	2.54063	0.00779592	-0.153553	-4.84031	P00558;P07205	Phosphoglycerate kinase 1	PGK1
+	TFEB_wt	1.80505	0.0229065	-0.153564	-3.33721	P23284	Peptidyl-prolyl cis-trans isomerase B	PPIB
+	TFEB_wt	1.56457	0.0357077	-0.153609	-2.90226	O75663	TIP41-like protein	TIPRL
+	TFEB_wt	1.85308	0.020786	-0.157526	-3.42684	P78347;C9J6M0;A0A087WW90;A0A0D9SF80;A0A0A0MSY2;Q86UP8;Q6EKJ0	General transcription factor II-I	GTF2I
+	TFEB_wt	1.51554	0.0394954	-0.158243	-2.81607	P43034;I3L3N5;I3L495	Platelet-activating factor acetylhydrolase IB subunit alpha	PAFAH1B1
+	TFEB_wt	1.7982	0.0231151	-0.159678	-3.32451	Q7KZF4;H7C597	Staphylococcal nuclease domain-containing protein 1	SND1
+	TFEB_wt	1.50759	0.0397884	-0.16143	-2.80217	P62873;F6UT28;F6X3N5;B1AKQ8;B3KVK2;F5H8J8;F5H100;F5H0S8;E9PCP0;P16520	Guanine nucleotide-binding protein G(I)/G(S)/G(T) subunit beta-1	GNB1
+	TFEB_wt	1.77732	0.0239055	-0.161902	-3.28593	Q9Y5P6	Mannose-1-phosphate guanyltransferase beta	GMPPB
+	TFEB_wt	1.41815	0.0465915	-0.16195	-2.647	Q15126	Phosphomevalonate kinase	PMVK
+	TFEB_wt	1.43761	0.0451621	-0.161982	-2.68058	Q07666;Q5VWX1	KH domain-containing, RNA-binding, signal transduction-associated protein 1	KHDRBS1
+	TFEB_wt	2.18431	0.0130573	-0.164673	-4.07461	Q14257;H0YL43;A8MXP8	Reticulocalbin-2	RCN2
+	TFEB_wt	3.87195	0.00162617	-0.166007	-8.61856	Q13813;A0A0D9SGF6;A0A0D9SF54;A0A0D9SFF6;A0A1B0GTB7;A0A1B0GUH3;A0A0D9SFH4;A0A1B0GV13	Spectrin alpha chain, non-erythrocytic 1	SPTAN1
+	TFEB_wt	1.41065	0.0471295	-0.167706	-2.63408	Q00688;G3V5F2	Peptidyl-prolyl cis-trans isomerase FKBP3	FKBP3
+	TFEB_wt	2.5622	0.00755172	-0.168537	-4.8893	O15460;C9JX45;A8MXE0;E7ERI1;E7ENX0;E7EPI9;C9JCP0;C9JN43;C9JIG4	Prolyl 4-hydroxylase subunit alpha-2	P4HA2
+	TFEB_wt	2.05865	0.0142925	-0.168571	-3.82235	Q99497;K7ELW0;K7EN27	Protein deglycase DJ-1	PARK7
+	TFEB_wt	3.81461	0.00183929	-0.170296	-8.41768	P26640;A0A140T936;A0A140T954;A2ABF4;A0A0G2JJT9;H0Y426;A0A140T904	Valine--tRNA ligase	VARS
+	TFEB_wt	1.68494	0.0289834	-0.17205	-3.11727	O75116;E9PF63;Q14DU5;D6REE7;C9JFJ0	Rho-associated protein kinase 2	ROCK2
+	TFEB_wt	1.56799	0.0356382	-0.174017	-2.9083	B3KSI3;M0QXF9;O15382;M0QZ10;M0QZP4;M0R2K7	Branched-chain-amino-acid aminotransferase;Branched-chain-amino-acid aminotransferase, mitochondrial	BCAT2
+	TFEB_wt	2.06225	0.0142455	-0.176997	-3.82947	Q9Y3I0	tRNA-splicing ligase RtcB homolog	RTCB
+	TFEB_wt	1.88637	0.0199831	-0.177195	-3.48954	P61106;X6RFL8	Ras-related protein Rab-14	RAB14
+	TFEB_wt	2.63767	0.00648201	-0.177702	-5.06329	P11766;H0YAG8;D6RFE4;D6R9G2;D6RAY0	Alcohol dehydrogenase class-3	ADH5
+	TFEB_wt	2.10881	0.014325	-0.179879	-3.92203	Q9UHD9	Ubiquilin-2	UBQLN2
+	TFEB_wt	2.28957	0.0109972	-0.181017	-4.2927	Q9NR12;D6RH06;D6RF83;H7BYK4;D6RAN1	PDZ and LIM domain protein 7	PDLIM7
+	TFEB_wt	2.36211	0.0101976	-0.18149	-4.44681	Q1KMD3;H3BQZ7	Heterogeneous nuclear ribonucleoprotein U-like protein 2	HNRNPUL2;HNRNPUL2-BSCL2
+	TFEB_wt	1.43256	0.0453894	-0.182282	-2.67185	Q9BUQ8;H0YIL9;H0YI52;F8VVA2	Probable ATP-dependent RNA helicase DDX23	DDX23
+	TFEB_wt	3.61162	0.00205405	-0.184314	-7.73848	P30101	Protein disulfide-isomerase A3	PDIA3
+	TFEB_wt	1.56078	0.0362239	-0.18607	-2.89557	Q15907;H3BMH2;H3BSC1;P62491;B4DQU5;M0R2D0;M0R377;H3BN38;P57735	Ras-related protein Rab-11B;Ras-related protein Rab-11A	RAB11B;RAB11A
+	TFEB_wt	1.4685	0.042738	-0.186193	-2.73407	Q9Y5S2	Serine/threonine-protein kinase MRCK beta	CDC42BPB
+	TFEB_wt	2.46107	0.00916212	-0.18714	-4.66237	Q9BUP3;E9PI87	Oxidoreductase HTATIP2	HTATIP2
+	TFEB_wt	2.31832	0.0105351	-0.188489	-4.35338	P11388;J3KTB7	DNA topoisomerase 2-alpha	TOP2A
+	TFEB_wt	1.61097	0.0332548	-0.189322	-2.98455	A6NND8;A6NHJ8;O95825;C9K0F7;C9JAL0;F8WF64;C9JZK8;H7C3I5;A6NMA8;H7C3S0;H7C338;C9JQD0;A0A0C4DG14	Quinone oxidoreductase-like protein 1	CRYZL1
+	TFEB_wt	1.44114	0.0451244	-0.192026	-2.68667	P34896;J3KRZ5;A0A087WTD8;J3KRK5	Serine hydroxymethyltransferase, cytosolic	SHMT1
+	TFEB_wt	2.27748	0.01131	-0.193665	-4.26731	P46063;F8WA66;F8WD97;F5H2L2;F5H4P4;F5H3W0;F5GYB7	ATP-dependent DNA helicase Q1	RECQL
+	TFEB_wt	2.86778	0.00495896	-0.193713	-5.61987	Q9UQE7	Structural maintenance of chromosomes protein 3	SMC3
+	TFEB_wt	2.36592	0.0101021	-0.193786	-4.45499	P20618	Proteasome subunit beta type-1	PSMB1
+	TFEB_wt	1.83992	0.0212131	-0.194942	-3.40218	O95292;E5RK64	Vesicle-associated membrane protein-associated protein B/C	VAPB
+	TFEB_wt	2.51887	0.00804674	-0.195227	-4.79122	P54577;A0A0C4DGZ5	Tyrosine--tRNA ligase, cytoplasmic;Tyrosine--tRNA ligase, cytoplasmic, N-terminally processed;Tyrosine--tRNA ligase	YARS
+	TFEB_wt	2.04612	0.0151849	-0.195375	-3.79766	F8W1A4;P54819;F8VY04;F8VZG5;G3V213;F8VPP1	Adenylate kinase 2, mitochondrial;Adenylate kinase 2, mitochondrial;Adenylate kinase 2, mitochondrial, N-terminally processed	AK2
+	TFEB_wt	4.0693	0.00158659	-0.196932	-9.34238	O43707;F5GXS2;H7C144;K7EJH8;Q08043;A0A087WSZ2;F6THM6;K7EP19	Alpha-actinin-4	ACTN4
+	TFEB_wt	2.14189	0.0140358	-0.197015	-3.9885	P09622;E9PEX6;F8WDM5;A0A1W2PR83;F2Z2E3	Dihydrolipoyl dehydrogenase, mitochondrial;Dihydrolipoyl dehydrogenase	DLD
+	TFEB_wt	1.43912	0.0451962	-0.197344	-2.68319	O75381	Peroxisomal membrane protein PEX14	PEX14
+	TFEB_wt	1.81556	0.0224959	-0.197356	-3.35675	Q9NVI7	ATPase family AAA domain-containing protein 3A	ATAD3A
+	TFEB_wt	2.11522	0.0143417	-0.197388	-3.93487	Q9NYU2;H7BZG0;F8WCI2;F8WCE6	UDP-glucose:glycoprotein glucosyltransferase 1	UGGT1
+	TFEB_wt	2.2471	0.0116785	-0.198399	-4.20393	Q8NBS9	Thioredoxin domain-containing protein 5	TXNDC5
+	TFEB_wt	2.0477	0.0152208	-0.198693	-3.80076	O60568;H7C2V1;H7C2S8;H7C0B8;H7C2A8;C9JU11	Procollagen-lysine,2-oxoglutarate 5-dioxygenase 3	PLOD3
+	TFEB_wt	1.64494	0.0312518	-0.200466	-3.04525	Q08257;A6NP24;C9JH92	Quinone oxidoreductase	CRYZ
+	TFEB_wt	1.42434	0.0461519	-0.202502	-2.65766	C9JIF9;P13798;H7C393;H7C1U0;C9JLK2;F8WEH5	Acylamino-acid-releasing enzyme	APEH
+	TFEB_wt	1.88495	0.0199958	-0.202631	-3.48685	J3KR97;Q9BTW9;A0A0J9YWI5;A0A0J9YVR1;I3L439;I3L0V3;I3L163;I3L500;A0A0J9YVU1;I3L4D2;I3L3H4;I3L131;I3L143;A0A0J9YY08;A0A0J9YYG2;I3L1S3;I3L120;A0A0J9YXU4	Tubulin-specific chaperone D	TBCD
+	TFEB_wt	2.60973	0.00691419	-0.204351	-4.99841	Q8N1G4	Leucine-rich repeat-containing protein 47	LRRC47
+	TFEB_wt	1.40016	0.0482586	-0.204617	-2.61606	P30046;J3KQ18;B5MC82;A6NHG4;H7C342	D-dopachrome decarboxylase;D-dopachrome decarboxylase-like protein	DDT;DDTL
+	TFEB_wt	1.75957	0.0249339	-0.207648	-3.25325	P33992;B1AHB1;B1AHB2;B1AHA9	DNA replication licensing factor MCM5;DNA helicase	MCM5
+	TFEB_wt	2.42577	0.00939812	-0.20844	-4.58474	Q9H4A4;A6NKB8;C9JMZ3;A0A087WU27;A0A087WUS4;H7C2T3	Aminopeptidase B	RNPEP
+	TFEB_wt	1.60125	0.0336606	-0.208603	-2.96724	A6NMQ1;P09884;A0A087WU64	DNA polymerase;DNA polymerase alpha catalytic subunit	POLA1
+	TFEB_wt	2.04659	0.0152028	-0.209085	-3.79857	P38117;M0QY67	Electron transfer flavoprotein subunit beta	ETFB
+	TFEB_wt	4.07751	0.00160452	-0.20929	-9.37361	Q96HC4;H0Y8Y3;A0A0A0MSP3;H0YBI4;A0A0D9SFR4;H0Y929;D6RAA1;A0A0D9SFW3;D6RGG6	PDZ and LIM domain protein 5	PDLIM5
+	TFEB_wt	1.39153	0.0491775	-0.209886	-2.60124	P47985;P0C7P4	Cytochrome b-c1 complex subunit Rieske, mitochondrial;Cytochrome b-c1 complex subunit 11;Putative cytochrome b-c1 complex subunit Rieske-like protein 1	UQCRFS1;UQCRFS1P1
+	TFEB_wt	2.09143	0.0143931	-0.209951	-3.88733	O95782;M0R2D9	AP-2 complex subunit alpha-1	AP2A1
+	TFEB_wt	2.24555	0.0117391	-0.210151	-4.20072	P05161;A0A096LPJ4;A0A096LNZ9	Ubiquitin-like protein ISG15	ISG15
+	TFEB_wt	2.2677	0.0113731	-0.210873	-4.24685	P00390;H0YC68;E5RI06	Glutathione reductase, mitochondrial	GSR
+	TFEB_wt	1.48085	0.0418675	-0.211274	-2.75555	Q96QR8	Transcriptional activator protein Pur-beta	PURB
+	TFEB_wt	2.64055	0.00649369	-0.211531	-5.07001	P04899;P11488;P19087;A8MTJ3;P09471;A0A1W2PRE1;A2A2R6;A0A1W2PQK2;A0A087WTB6;A0A1W2PRJ7;A0A087WZE5;A0A1W2PS82;H3BTM2;A0A1W2PP38	Guanine nucleotide-binding protein G(i) subunit alpha-2	GNAI2
+	TFEB_wt	1.67492	0.0296339	-0.211862	-3.09916	P61201;B4DIH5;H0YKU5;H0YM03;H0YMC2	COP9 signalosome complex subunit 2	COPS2
+	TFEB_wt	1.39042	0.0492152	-0.212458	-2.59933	D6R938;E9PBG7;E9PF82;Q13557;H0Y9J2	Calcium/calmodulin-dependent protein kinase type II subunit delta	CAMK2D
+	TFEB_wt	2.08903	0.0143403	-0.213748	-3.88256	P30740	Leukocyte elastase inhibitor	SERPINB1
+	TFEB_wt	2.15218	0.0137784	-0.214656	-4.0093	P55327;E5RK35	Tumor protein D52	TPD52
+	TFEB_wt	1.59412	0.034125	-0.215255	-2.95457	Q8NFC6;H0Y9Y2	Biorientation of chromosomes in cell division protein 1-like 1	BOD1L1
+	TFEB_wt	1.67659	0.0296169	-0.217459	-3.10218	A0A087WY71;Q96CW1;E9PFW3;C9JJ47;C9JGT8;C9JJD3;C9JTK4;C9JPV8;H7C4C3	AP-2 complex subunit mu	AP2M1
+	TFEB_wt	3.52388	0.00213043	-0.217698	-7.45961	Q8TEM1	Nuclear pore membrane glycoprotein 210	NUP210
+	TFEB_wt	1.50958	0.0397519	-0.217964	-2.80565	O75431;C9JNK6;C9JAZ1	Metaxin-2	MTX2
+	TFEB_wt	1.41713	0.0467889	-0.219645	-2.64524	J3KTF8;J3QQX2;P52565;J3KRY1;J3KRE2;J3KS60	Rho GDP-dissociation inhibitor 1	ARHGDIA
+	TFEB_wt	2.99965	0.00421801	-0.220416	-5.95791	Q92973;E7EW37;S4R398;K7ENW1;K7ESC1;K7ELC3	Transportin-1	TNPO1
+	TFEB_wt	1.54034	0.037689	-0.224313	-2.85957	P14868;H7BZ35;C9J7S3;C9JLC1;H7C278;C9JQM9	Aspartate--tRNA ligase, cytoplasmic	DARS
+	TFEB_wt	1.90304	0.0197554	-0.225044	-3.52113	Q92905;E5RHH5;E5RHF2;E5RFS1;E5RG35;E5RK55	COP9 signalosome complex subunit 5	COPS5
+	TFEB_wt	2.00457	0.0165023	-0.225942	-3.71632	B1AKJ5;O43847;G3V1R5;F5H7V1;H0Y5G9	Nardilysin	NRD1
+	TFEB_wt	2.73085	0.00610811	-0.228177	-5.2838	Q14558;B4DP31;C9J168;C9JUN4;C9JKT9;C9JNQ3	Phosphoribosyl pyrophosphate synthase-associated protein 1	PRPSAP1
+	TFEB_wt	1.89965	0.0197436	-0.228184	-3.51469	Q9UNF1;Q5H909;Q5H907;A0A087X070;G5E9N2;Q12816;Q9Y5V3	Melanoma-associated antigen D2	MAGED2
+	TFEB_wt	1.97666	0.0174793	-0.228756	-3.66217	P05141	ADP/ATP translocase 2;ADP/ATP translocase 2, N-terminally processed	SLC25A5
+	TFEB_wt	4.44638	0.00123577	-0.229228	-10.8779	Q01082;A0A087WUZ3;F8W6C1	Spectrin beta chain, non-erythrocytic 1	SPTBN1
+	TFEB_wt	2.01601	0.0163314	-0.22962	-3.73864	Q13423;E9PCX7;D6RAI5;D6RHU2;H0Y8P5;D6RCR6	NAD(P) transhydrogenase, mitochondrial	NNT
+	TFEB_wt	3.11229	0.00338058	-0.229627	-6.25849	F5H365;Q15436;G3V4V1;G3V1W4;G3V3G5;G3V2R6;G3V5X8;G3V4Q2;G3V5K1	Protein transport protein Sec23A	SEC23A
+	TFEB_wt	2.0894	0.0143578	-0.230418	-3.8833	K4DI93;Q13620;A6NE76	Cullin-4B	CUL4B
+	TFEB_wt	1.87746	0.020256	-0.230444	-3.4727	P17174	Aspartate aminotransferase, cytoplasmic	GOT1
+	TFEB_wt	1.431	0.045633	-0.231491	-2.66917	Q9UH62;H3BM63;H3BV87	Armadillo repeat-containing X-linked protein 3	ARMCX3
+	TFEB_wt	5.28721	0	-0.23374	-15.1774	P31930	Cytochrome b-c1 complex subunit 1, mitochondrial	UQCRC1
+	TFEB_wt	3.04943	0.00400985	-0.234068	-6.08934	P48637	Glutathione synthetase	GSS
+	TFEB_wt	2.31038	0.0105718	-0.23489	-4.33657	P09382;F8WEI7	Galectin-1	LGALS1
+	TFEB_wt	1.62541	0.0323407	-0.234972	-3.0103	E7EQ29;P16278;C9J4G9	Beta-galactosidase	GLB1
+	TFEB_wt	2.19559	0.0127664	-0.235168	-4.09769	Q7L576;H7C229;E7EW33;A0A0G2JRX2;A0A087WU52;A0A0G2JRV9;A0A087WWL1;H0YL50;A0A087WZL7;A0A0G2JQH3;A0A087WVZ5	Cytoplasmic FMR1-interacting protein 1	CYFIP1
+	TFEB_wt	2.18992	0.0129935	-0.235957	-4.08608	E9PMS6;E9PMT2;F8WD26;Q8WWI1;A0A0A0MTE2;E9PMP7;H0Y424;H0YDQ3;H0YDG6;E9PK58;E9PJ10;E9PLU6;H0YE95;E9PRE3;E9PRJ0	LIM domain only protein 7	LMO7
+	TFEB_wt	1.55489	0.0364047	-0.236661	-2.88519	Q9NZ01;M0R3C3;M0QXM3;M0R329;B4DR74	Very-long-chain enoyl-CoA reductase	TECR
+	TFEB_wt	3.50662	0.00232857	-0.24088	-7.40575	P61224;E7ESV4;F5H7Y6;F5GX62;A0A0J9YXB3;A6NIZ1;F5H823;B7ZB78;F5GZG1;F5H6R7;F5H004;F5H4H0;F5GYH7;F5H077;F5GWU8;F5H491;F5H0B7;F5H500;F5GYB5;F8WBC0	Ras-related protein Rap-1b;Ras-related protein Rap-1b-like protein	RAP1B
+	TFEB_wt	1.56504	0.0357243	-0.24271	-2.9031	E7EQR4;P15311	Ezrin	EZR
+	TFEB_wt	1.68959	0.028737	-0.242975	-3.12569	Q99436;Q5TBG5	Proteasome subunit beta type-7	PSMB7
+	TFEB_wt	1.97446	0.0175714	-0.244701	-3.65791	P20073	Annexin A7	ANXA7
+	TFEB_wt	2.54856	0.00759658	-0.245509	-4.8583	M0R208;Q16740	ATP-dependent Clp protease proteolytic subunit;ATP-dependent Clp protease proteolytic subunit, mitochondrial	CLPP
+	TFEB_wt	1.89528	0.0198426	-0.247221	-3.50642	Q9P035;H3BS72;H3BPZ1	Very-long-chain (3R)-3-hydroxyacyl-CoA dehydratase 3	HACD3
+	TFEB_wt	2.6336	0.00653571	-0.247634	-5.05379	Q8TCJ2	Dolichyl-diphosphooligosaccharide--protein glycosyltransferase subunit STT3B	STT3B
+	TFEB_wt	3.87864	0.0016338	-0.24986	-8.64227	P42166	Lamina-associated polypeptide 2, isoform alpha;Thymopoietin;Thymopentin	TMPO
+	TFEB_wt	1.95306	0.0182574	-0.249989	-3.61667	P09211;A8MX94;A0A087X2E9;A0A087X243	Glutathione S-transferase P	GSTP1
+	TFEB_wt	1.60581	0.0333449	-0.250478	-2.97535	P13929;E5RGZ4;K7EPM1;K7EKN2;E5RI09;E5RG95;K7EP84;E5RJH5;U3KQQ1	Beta-enolase;Enolase	ENO3
+	TFEB_wt	3.98187	0.0014715	-0.250579	-9.01539	P49959;F8W7U8;F5GXT0;F5H742;F5H256	Double-strand break repair protein MRE11A	MRE11A
+	TFEB_wt	1.57495	0.0351787	-0.25259	-2.9206	Q9HBI1;A0A087WZB5;B0QYP8	Beta-parvin	PARVB
+	TFEB_wt	1.40912	0.0471676	-0.253695	-2.63146	A0A087WXK2;A0A087WUL4;A0A087WX23;Q86TG7;A0A087WZG9;B4DSP0	Retrotransposon-derived protein PEG10	PEG10
+	TFEB_wt	2.5503	0.00760959	-0.254951	-4.86224	P25786;F5GX11;B4DEV8;F5H112	Proteasome subunit alpha type-1	PSMA1
+	TFEB_wt	2.49196	0.00836244	-0.256712	-4.73094	P12277;G3V4N7;H0YJG0;G3V461;G3V2I1;H0YJK0	Creatine kinase B-type	CKB
+	TFEB_wt	1.73426	0.0264727	-0.257047	-3.2069	A0A1W2PNW1;P42226;G3V5I8;G3V370;G3V5K5;H0YJH6;Q5FBW6;G3V2L2;G3V2M3;G3V3E9;G3V2H4;G3V568;G3V2X7;H0YIY2	Signal transducer and activator of transcription 6	STAT6
+	TFEB_wt	2.35756	0.0101672	-0.257504	-4.43703	P07602;C9JIZ6;Q5BJH1;A0A0J9YXB8	Prosaposin;Saposin-A;Saposin-B-Val;Saposin-B;Saposin-C;Saposin-D	PSAP
+	TFEB_wt	2.00104	0.0166059	-0.25752	-3.70944	P67936;K7EMU5;K7EPB9	Tropomyosin alpha-4 chain	TPM4
+	TFEB_wt	1.44922	0.0444652	-0.257966	-2.70065	Q86VS8;H0YE69;H0YDM4	Protein Hook homolog 3	HOOK3
+	TFEB_wt	1.43699	0.0450915	-0.258543	-2.6795	P0DN79;P35520;C9JMA6;H7C2H4;H7C1W6;H7C2W0	Cystathionine beta-synthase	CBS
+	TFEB_wt	4.01819	0.00151064	-0.258611	-9.14996	Q09666;E9PJZ0;E9PKR9;E9PJC6;E9PLK4;E9PQE3	Neuroblast differentiation-associated protein AHNAK	AHNAK
+	TFEB_wt	2.3624	0.0102129	-0.258776	-4.44744	A0A0C4DFX9;Q9H3P2;H0Y3X6;C9JHL4;H7C0W2;C9JEM7;H7C2C7;H7C3C2;F8W954;F8WF98;H7C2M8	Negative elongation factor A	NELFA
+	TFEB_wt	2.0217	0.0159538	-0.260308	-3.74975	Q8IWB7;C9JJ54	WD repeat and FYVE domain-containing protein 1	WDFY1
+	TFEB_wt	3.14468	0.00333333	-0.26289	-6.34703	P36404;V9GYD0	ADP-ribosylation factor-like protein 2	ARL2;ARL2-SNX15
+	TFEB_wt	1.99606	0.0169807	-0.265785	-3.69977	P30040;F8VY02;F8W1G0	Endoplasmic reticulum resident protein 29	ERP29
+	TFEB_wt	2.85976	0.00492704	-0.267917	-5.59978	B7ZC39;B7ZC38;Q9NR46;F8WFB9;H7C1Z6	Endophilin-B2	SH3GLB2
+	TFEB_wt	1.46585	0.0428772	-0.271266	-2.72947	Q15059;A9J571;H0YDJ7;U3KPW0	Bromodomain-containing protein 3	BRD3
+	TFEB_wt	2.01048	0.0164495	-0.271438	-3.72783	Q9Y696;A6PVS0;O15247;Q9NZA1;Q96NY7	Chloride intracellular channel protein 4	CLIC4
+	TFEB_wt	3.08412	0.00372519	-0.272352	-6.18225	P12004	Proliferating cell nuclear antigen	PCNA
+	TFEB_wt	2.81176	0.00542975	-0.272456	-5.48061	P50402;Q5HY57;F8WEQ1	Emerin	EMD
+	TFEB_wt	3.07638	0.00370633	-0.272999	-6.16145	P06733;K7EM90	Alpha-enolase	ENO1
+	TFEB_wt	1.57901	0.0350958	-0.274254	-2.92778	O43719;Q5H919;Q5H918	HIV Tat-specific factor 1	HTATSF1
+	TFEB_wt	1.71259	0.0270981	-0.274593	-3.16739	P50336;H0YFP3;A0A1W2PRF9;A0A1W2PQM0;F5H825;H0YFE1;F5GZT7;A0A1W2PPA5	Protoporphyrinogen oxidase	PPOX
+	TFEB_wt	2.66219	0.00655823	-0.274967	-5.1207	P30041	Peroxiredoxin-6	PRDX6
+	TFEB_wt	1.79323	0.0233007	-0.275118	-3.31531	Q9UGI8;F8W7T0;H7BYK1;F8WDI4	Testin	TES
+	TFEB_wt	2.52642	0.0078861	-0.276121	-4.80822	Q9Y6C9;E9PIE4	Mitochondrial carrier homolog 2	MTCH2
+	TFEB_wt	1.42798	0.0459379	-0.277436	-2.66395	P30464;P30484;A0A140TA13;A0A140T953;P30481;A0A140TA14;A0A140TA11;A0A140T9Y5;A0A140T997	HLA class I histocompatibility antigen, B-15 alpha chain;HLA class I histocompatibility antigen, B-46 alpha chain;HLA class I histocompatibility antigen, B-44 alpha chain	HLA-B
+	TFEB_wt	3.8992	0.00167308	-0.280367	-8.71551	P22314;Q5JRR6;Q5JRR9;Q5JRS0;Q5JRS2;Q5JRS1;Q5JRS3	Ubiquitin-like modifier-activating enzyme 1	UBA1
+	TFEB_wt	1.95314	0.0182775	-0.280416	-3.61684	Q5T6V5;Q5T6V7;Q5T6V6	UPF0553 protein C9orf64	C9orf64
+	TFEB_wt	1.628	0.0323413	-0.280473	-3.01493	Q04446;E9PGM4	1,4-alpha-glucan-branching enzyme	GBE1
+	TFEB_wt	2.22565	0.0120054	-0.280978	-4.1595	Q5SSJ5;X6RGJ2;B0QZK4;Q5SWC8;B0QZK8;B0QZK9	Heterochromatin protein 1-binding protein 3	HP1BP3
+	TFEB_wt	2.24528	0.0117232	-0.281818	-4.20014	A0A087X020;Q9Y3A5;F8WE72	Ribosome maturation protein SBDS	SBDS
+	TFEB_wt	2.21895	0.01232	-0.282649	-4.14567	P04350;M0R2D3;M0R278;M0QY85;M0QYM7;M0R0X0;M0QY37;M0QX14;M0R042;M0QZL7;M0R1I1;M0R2T4;A0A075B724	Tubulin beta-4A chain	TUBB4A
+	TFEB_wt	2.92275	0.00458559	-0.282904	-5.759	P43304;F5GYK7;E7EM56;E9PDK4	Glycerol-3-phosphate dehydrogenase, mitochondrial	GPD2
+	TFEB_wt	2.45501	0.00914744	-0.286546	-4.64897	O60684;Q5TFJ7;O15131;S4R3E5	Importin subunit alpha-7	KPNA6
+	TFEB_wt	1.53846	0.0377377	-0.286925	-2.85627	Q8NEZ5;H3BTR7;H3BVA4;H3BUC1;H3BTH6;H3BRE0	F-box only protein 22	FBXO22
+	TFEB_wt	2.52582	0.00787291	-0.287522	-4.80686	B1ANH5;Q16774;B1ANH6	Guanylate kinase	GUK1
+	TFEB_wt	2.14588	0.0140899	-0.287706	-3.99656	B8A4K4;A8MQ03	Cysteine-rich tail protein 1	CYSRT1
+	TFEB_wt	1.60746	0.033274	-0.290541	-2.9783	P40925;B9A041;B8ZZ51;C9JF79;C9JRL4;C9JLV6;C9IZI0;F8WFC2	Malate dehydrogenase, cytoplasmic;Malate dehydrogenase	MDH1
+	TFEB_wt	3.20513	0.00345404	-0.290617	-6.5149	O00764;F2Z2Y4;A8MV33	Pyridoxal kinase	PDXK
+	TFEB_wt	1.76381	0.0246199	-0.293645	-3.26105	Q9UNH7;A0A0A0MRI2;G3V5X9;G3V5U2;H0YJF8;G3V4Z5	Sorting nexin-6;Sorting nexin-6, N-terminally processed	SNX6
+	TFEB_wt	1.45322	0.0438446	-0.29424	-2.70758	P30085;Q5T0D2;E9PJD2	UMP-CMP kinase	CMPK1
+	TFEB_wt	2.20032	0.0127273	-0.300742	-4.10738	P04040	Catalase	CAT
+	TFEB_wt	2.30685	0.0105418	-0.302027	-4.32912	O43488;H3BLU7;H7C5H7;Q8NHP1;H7C4Q7;O95154	Aflatoxin B1 aldehyde reductase member 2	AKR7A2
+	TFEB_wt	2.28622	0.0112461	-0.302703	-4.28566	P08754	Guanine nucleotide-binding protein G(k) subunit alpha	GNAI3
+	TFEB_wt	3.06978	0.00368766	-0.30437	-6.14373	Q16576;E9PC52;Q5JP01;Q5JP02;C9J7L0;Q5JNZ6	Histone-binding protein RBBP7	RBBP7
+	TFEB_wt	2.10299	0.0143591	-0.305432	-3.91039	Q9H1E3	Nuclear ubiquitous casein and cyclin-dependent kinase substrate 1	NUCKS1
+	TFEB_wt	3.25775	0.0028655	-0.30561	-6.66382	P07108;B8ZWD1;A0A0A0MTI5	Acyl-CoA-binding protein	DBI
+	TFEB_wt	1.94352	0.018435	-0.306455	-3.59836	P62937;F8WE65;C9J5S7;E5RIZ5;P0DN26;A0A0H2UH34;A0A0B4J2A2;A0A075B767;A0A075B759;Q9Y536;F5H284;P0DN37	Peptidyl-prolyl cis-trans isomerase A;Peptidyl-prolyl cis-trans isomerase A, N-terminally processed;Peptidyl-prolyl cis-trans isomerase	PPIA
+	TFEB_wt	3.31504	0.00301538	-0.307888	-6.82903	P18206;A0A096LPE1	Vinculin	VCL
+	TFEB_wt	2.32264	0.010611	-0.311339	-4.36255	P60953;Q5JYX0	Cell division control protein 42 homolog	CDC42
+	TFEB_wt	2.91073	0.00466964	-0.311462	-5.72839	P00441;H7BYH4	Superoxide dismutase [Cu-Zn]	SOD1
+	TFEB_wt	1.79112	0.023208	-0.311541	-3.31141	Q5RI15	Cytochrome c oxidase protein 20 homolog	COX20
+	TFEB_wt	1.69384	0.0283086	-0.311561	-3.13337	Q9UHG3;C9K055;F8W8W4;C9JM55;C9JGT6	Prenylcysteine oxidase 1	PCYOX1
+	TFEB_wt	3.39913	0.00303268	-0.312247	-7.0775	O43447;C9JQD4;H0YEL5;A6NM32	Peptidyl-prolyl cis-trans isomerase H;Peptidyl-prolyl cis-trans isomerase	PPIH
+	TFEB_wt	1.95927	0.0181967	-0.312982	-3.62862	Q9Y3P9;B5MCD9;C9JGR5	Rab GTPase-activating protein 1	RABGAP1
+	TFEB_wt	1.64613	0.0312799	-0.313844	-3.04739	P22307;H0YF61;H0YCB0;E9PLD1	Non-specific lipid-transfer protein	SCP2
+	TFEB_wt	2.80475	0.00535234	-0.315634	-5.46333	P11586;F5H2F4;V9GYY3	C-1-tetrahydrofolate synthase, cytoplasmic;Methylenetetrahydrofolate dehydrogenase;Methenyltetrahydrofolate cyclohydrolase;Formyltetrahydrofolate synthetase;C-1-tetrahydrofolate synthase, cytoplasmic, N-terminally processed	MTHFD1
+	TFEB_wt	2.46619	0.00910145	-0.31673	-4.67369	O95861;A6NF51;F8VVW8;F8VZG4;F8W1J0;F8VRY7	3(2),5-bisphosphate nucleotidase 1	BPNT1
+	TFEB_wt	1.78746	0.0236151	-0.316822	-3.30464	C9JFA7;Q8N335;C9K0P5;C9JM46	Glycerol-3-phosphate dehydrogenase 1-like protein	GPD1L
+	TFEB_wt	3.83082	0.00158182	-0.31792	-8.47405	P07237;H7BZ94;H0Y3Z3;I3L398;I3L312;I3L4M2;I3L0S0;I3NI03;I3L3P5;I3L3U6;I3L514;I3L1Y5	Protein disulfide-isomerase	P4HB
+	TFEB_wt	1.81407	0.0224503	-0.320481	-3.35397	Q06830;A0A0A0MSI0;A0A0A0MRQ5	Peroxiredoxin-1	PRDX1
+	TFEB_wt	1.76765	0.0245837	-0.322196	-3.2681	Q96E39;A0A1B0GUK8	RNA binding motif protein, X-linked-like-1	RBMXL1
+	TFEB_wt	2.40657	0.0095914	-0.323663	-4.54287	Q86SF2;H0YAH3;H0YAK0;E9PBY3	N-acetylgalactosaminyltransferase 7;Polypeptide N-acetylgalactosaminyltransferase	GALNT7
+	TFEB_wt	3.04396	0.00398044	-0.326183	-6.0748	B1AK87;B1AK88		CAPZB
+	TFEB_wt	2.33655	0.0105706	-0.327239	-4.39213	Q92522	Histone H1x	H1FX
+	TFEB_wt	1.96526	0.0178826	-0.327642	-3.64016	Q9NSD9	Phenylalanine--tRNA ligase beta subunit	FARSB
+	TFEB_wt	2.32236	0.0105957	-0.328767	-4.36196	Q14643;B7ZMI3	Inositol 1,4,5-trisphosphate receptor type 1	ITPR1
+	TFEB_wt	2.32498	0.0106725	-0.329147	-4.36752	Q9BSJ8;F8VZB1	Extended synaptotagmin-1	ESYT1
+	TFEB_wt	2.69305	0.00609848	-0.330924	-5.19356	P47755;F8W9N7;A0A0D9SET8;C9JUG7;F8WED3	F-actin-capping protein subunit alpha-2	CAPZA2
+	TFEB_wt	2.3426	0.0104212	-0.331112	-4.40503	Q01650;A0A0C4DGL4	Large neutral amino acids transporter small subunit 1	SLC7A5
+	TFEB_wt	1.99843	0.0167727	-0.332487	-3.70437	Q70E73;C9J164;C9K0J5	Ras-associated and pleckstrin homology domains-containing protein 1	RAPH1
+	TFEB_wt	2.63623	0.00647038	-0.332798	-5.05994	P08559;Q5JPU3;Q5JPU0;Q5JPT9;Q5JPU1;Q5JPU2;P29803	Pyruvate dehydrogenase E1 component subunit alpha, somatic form, mitochondrial	PDHA1
+	TFEB_wt	1.38745	0.0495873	-0.334946	-2.59424	Q5QPR4;J3QR29;A0A0D9SEI3;Q5QPR3;B7ZVY7;A0A0D9SER5;A0A0D9SEN2;J3QR44;Q9UQ88;P21127	Cyclin-dependent kinase 11A;Cyclin-dependent kinase 11B	CDK11A;CDK11B;CDC2L1
+	TFEB_wt	2.25406	0.0115117	-0.336275	-4.2184	Q92626;H7C1W1	Peroxidasin homolog	PXDN
+	TFEB_wt	2.78397	0.00556313	-0.336939	-5.41244	P40763;G8JLH9;K7EP08	Signal transducer and activator of transcription 3;Signal transducer and activator of transcription	STAT3
+	TFEB_wt	1.55332	0.0365286	-0.337095	-2.88242	Q14696;H0YLI4	LDLR chaperone MESD	MESDC2
+	TFEB_wt	2.32287	0.0106416	-0.339708	-4.36303	P00492;Q9NRG1	Hypoxanthine-guanine phosphoribosyltransferase	HPRT1
+	TFEB_wt	2.00577	0.0164119	-0.339945	-3.71865	Q9Y2Q3;E9PFN5;C9JNT3	Glutathione S-transferase kappa 1	GSTK1
+	TFEB_wt	1.58364	0.0347658	-0.34077	-2.93599	P62256;H7C4M9;C9JZG9;C9JZY6;C9J8Q9	Ubiquitin-conjugating enzyme E2 H	UBE2H
+	TFEB_wt	2.57139	0.00743847	-0.342113	-4.91027	Q6NZI2	Polymerase I and transcript release factor	PTRF
+	TFEB_wt	2.48333	0.00850245	-0.342159	-4.71173	P55795	Heterogeneous nuclear ribonucleoprotein H2	HNRNPH2
+	TFEB_wt	1.44192	0.0451064	-0.342348	-2.68802	Q08170;A0A0D9SEM4;A0A0D9SGD2	Serine/arginine-rich splicing factor 4	SRSF4
+	TFEB_wt	1.61618	0.0328685	-0.344117	-2.99383	Q15796	Mothers against decapentaplegic homolog 2	SMAD2
+	TFEB_wt	1.54569	0.0371923	-0.34684	-2.86898	A6PVN5;Q15257;Q5T949;Q5T948;F6WIT2;Q68CR8;A6PVN6;A6PVN9;A6PVN8;C9IZ76;B7ZBQ0;A6PVN7;B7ZBP9;B7ZBP7;B4DDQ6;H0Y6E5	Serine/threonine-protein phosphatase 2A activator	PPP2R4;DKFZp781M17165
+	TFEB_wt	2.95124	0.00450228	-0.347847	-5.83212	P52907	F-actin-capping protein subunit alpha-1	CAPZA1
+	TFEB_wt	1.67406	0.0296382	-0.348174	-3.09762	A0A087WWS1;Q96FV9;J3KT14;R4GMN4;A0A087WY84;J3KRD7;J3QQZ3	THO complex subunit 1	THOC1
+	TFEB_wt	3.12715	0.00329787	-0.349505	-6.299	Q9BSD7;Q5TDF0	Cancer-related nucleoside-triphosphatase	NTPCR
+	TFEB_wt	1.804	0.0228835	-0.349749	-3.33526	Q9UIJ7	GTP:AMP phosphotransferase AK3, mitochondrial	AK3
+	TFEB_wt	1.77531	0.0239686	-0.34978	-3.28223	P25788;G3V4X5;G3V3W4;G3V5N4;H0YJ03	Proteasome subunit alpha type-3	PSMA3
+	TFEB_wt	1.5692	0.0355453	-0.350672	-2.91044	Q92820	Gamma-glutamyl hydrolase	GGH
+	TFEB_wt	4.64709	0	-0.351707	-11.7858	Q9UKK9;A6NFX8;A6NJU6;A6NCQ0;C9JYY9;H0YEY4	ADP-sugar pyrophosphatase	NUDT5
+	TFEB_wt	1.90399	0.0197766	-0.354484	-3.52293	Q16698;E5RJD2;E5RJG7;E5RFV2;E5RID6	2,4-dienoyl-CoA reductase, mitochondrial	DECR1
+	TFEB_wt	4.15522	0.00180892	-0.355839	-9.67397	Q16531;F5GY55;F5H2L3;F5GWI0;F5GZY8;F5GYG8;F5H198	DNA damage-binding protein 1	DDB1
+	TFEB_wt	3.53979	0.00216974	-0.356691	-7.50955	Q8N1B4;A0A0G2JIG2	Vacuolar protein sorting-associated protein 52 homolog	VPS52
+	TFEB_wt	2.24422	0.0117832	-0.357102	-4.19795	P60900;G3V295;G3V5Z7;G3V3I1;G3V3U4;G3V4S5;G3V2S7;H0YJC4	Proteasome subunit alpha type-6;Proteasome subunit alpha type	PSMA6
+	TFEB_wt	2.46494	0.00917685	-0.35946	-4.67092	Q15404	Ras suppressor protein 1	RSU1
+	TFEB_wt	2.39055	0.00985736	-0.359921	-4.50811	O75955;A0A140T9R1;A0A140T9X0;A2AB09;A0A140T9W4;A2AB12;A2AB10;A0A140T9C3;A0A140T959;A2AB13;A0A0G2JJQ6;A0A140T974;A0A140T9B1;A0A140T957;A0A140T910;A2AB11;A0A140T907;A0A140T905;A2ABJ5	Flotillin-1	FLOT1
+	TFEB_wt	2.99345	0.00419811	-0.361999	-5.94168	P08237;F8VP00;F8VSL1;F8VX13;F8VNX2;F8VZQ1;F8VW30;F8VZI0;F8W1J8;F8VSF7;F8VUB8;F8VYK8;F8VTQ3;F8VVE3	ATP-dependent 6-phosphofructokinase, muscle type	PFKM
+	TFEB_wt	1.60768	0.0333031	-0.362932	-2.97868	Q9BQ70;H3BTU3;Q9H7D3;H3BSP8;H3BS87;H3BMJ8;H3BQ53;H3BSS3;Q9H384	Transcription factor 25	TCF25
+	TFEB_wt	3.44266	0.00293878	-0.364417	-7.20895	P36405	ADP-ribosylation factor-like protein 3	ARL3
+	TFEB_wt	2.33101	0.0105619	-0.364956	-4.38035	P46100;A0A096LNL9;A0A096LNW1;A0A096LPG6;A0A087WWG0;H0Y3T0;A0A096LP59;A0A096LNN3	Transcriptional regulator ATRX	ATRX
+	TFEB_wt	3.82833	0.00157466	-0.36572	-8.46536	F5H6E2;O00159;I3L204;I3L501;I3L4D4;I3L3Y6;I3L168;I3L3F5	Unconventional myosin-Ic	MYO1C
+	TFEB_wt	2.10962	0.0143609	-0.366551	-3.92365	Q9Y2A7	Nck-associated protein 1	NCKAP1
+	TFEB_wt	2.88892	0.00503509	-0.366601	-5.67308	P26583;D6R9A6	High mobility group protein B2	HMGB2
+	TFEB_wt	1.45808	0.0434404	-0.366758	-2.71601	Q9NVI1;H3BP78;F8W7R3;H3BQE2;H3BT54;H3BMG4;H3BS60	Fanconi anemia group I protein	FANCI
+	TFEB_wt	2.0168	0.0163691	-0.368577	-3.74016	A0A1W2PPS8;H0Y621;H0Y5K5;Q9Y282;H0Y802;H0Y6Z0	Endoplasmic reticulum-Golgi intermediate compartment protein 3	ERGIC3
+	TFEB_wt	2.84482	0.00521263	-0.372107	-5.56249	P50416;H3BMD2;H3BP22;H3BUV7	Carnitine O-palmitoyltransferase 1, liver isoform	CPT1A
+	TFEB_wt	2.85961	0.00491649	-0.377162	-5.5994	P48507	Glutamate--cysteine ligase regulatory subunit	GCLM
+	TFEB_wt	2.89643	0.00494013	-0.378191	-5.69207	P10316;A0A140T9I0;A0A140T9X5;A0A140T913;P01892;A0A140T955;A0A140T933;A0A1W2PPQ2;A0A1W2PRT9;P30447;P05534	HLA class I histocompatibility antigen, A-69 alpha chain;HLA class I histocompatibility antigen, A-2 alpha chain	HLA-A
+	TFEB_wt	3.09624	0.00362597	-0.378387	-6.21498	O00151	PDZ and LIM domain protein 1	PDLIM1
+	TFEB_wt	4.32607	0.00109353	-0.384038	-10.3648	Q8WX93;H0YA05;F8WA26;H0Y952;D6R9F5;D6RBB1;D6R9Z5;D6RBH5	Palladin	PALLD
+	TFEB_wt	1.78158	0.0237154	-0.384346	-3.29377	P52594;C9J2I0;B8ZZY2	Arf-GAP domain and FG repeat-containing protein 1	AGFG1
+	TFEB_wt	3.57157	0.00199251	-0.385246	-7.61011	Q16401;F2Z3J2;Q4VXH0	26S proteasome non-ATPase regulatory subunit 5	PSMD5
+	TFEB_wt	2.12424	0.0141937	-0.386358	-3.95296	Q14118	Dystroglycan;Alpha-dystroglycan;Beta-dystroglycan	DAG1
+	TFEB_wt	4.27881	0.00102013	-0.386801	-10.1694	O95757;E9PDE8;D6RJ96	Heat shock 70 kDa protein 4L	HSPA4L
+	TFEB_wt	3.20683	0.00309244	-0.388058	-6.51965	Q13011;M0R248;M0QZW4	Delta(3,5)-Delta(2,4)-dienoyl-CoA isomerase, mitochondrial	ECH1
+	TFEB_wt	2.00415	0.0164835	-0.388546	-3.71551	Q9NQ88;A0A0U1RQD1	Fructose-2,6-bisphosphatase TIGAR	TIGAR
+	TFEB_wt	4.03741	0.00153514	-0.389367	-9.22191	P35914;H0Y2L7;G5E9S9;B7Z4D4;B7Z212;Q8TB92	Hydroxymethylglutaryl-CoA lyase, mitochondrial	HMGCL
+	TFEB_wt	2.39126	0.00987234	-0.389601	-4.50964	P35241;E9PNV3;E9PQ82;E9PKN5	Radixin	RDX
+	TFEB_wt	3.56795	0.00198507	-0.390804	-7.59862	Q9NYL9;H0YNJ8;H0YKU1;H0YNU8	Tropomodulin-3	TMOD3
+	TFEB_wt	1.83378	0.0215394	-0.391732	-3.39071	A0A087X1Z3;Q9UL46;H0YM70;H0YKU2	Proteasome activator complex subunit 2	PSME2
+	TFEB_wt	1.98019	0.0175185	-0.393458	-3.669	P35611;E7EV99;E7ENY0;H0Y9H2;A0A0A0MSR2;D6RF25;H0YFD8;D6RJE2;H0YG19;D6RAH3;P35612	Alpha-adducin	ADD1
+	TFEB_wt	2.73894	0.00598431	-0.394059	-5.30325	A0A087WXS7;O43681;K7ERW9	ATPase ASNA1	ASNA1
+	TFEB_wt	3.6868	0.00218033	-0.397024	-7.98436	A0A0B4J1V9;Q9NRZ9;A0A087WSW7;F6XU50;B1ALG6;Q9NW36	Lymphoid-specific helicase	HELLS
+	TFEB_wt	2.08314	0.0144019	-0.397086	-3.87085	Q8IV08;M0R1F7;M0R3G9;M0R2W7	Phospholipase D3	PLD3
+	TFEB_wt	2.63032	0.00650089	-0.397309	-5.04618	P37837;F2Z393;E9PM01;E9PKI8	Transaldolase	TALDO1
+	TFEB_wt	3.38473	0.00300324	-0.39781	-7.03443	Q8WUM4;C9IZF9;F8WEQ7;F8WBR8;F8WDK9	Programmed cell death 6-interacting protein	PDCD6IP
+	TFEB_wt	1.72485	0.0264478	-0.398004	-3.18972	P14174	Macrophage migration inhibitory factor	MIF
+	TFEB_wt	3.25769	0.00285714	-0.398189	-6.66367	Q14676;H0Y6Z8	Mediator of DNA damage checkpoint protein 1	MDC1
+	TFEB_wt	4.5087	0.000581197	-0.398486	-11.1526	P28331;B4DJ81;C9JPQ5	NADH-ubiquinone oxidoreductase 75 kDa subunit, mitochondrial	NDUFS1
+	TFEB_wt	1.70903	0.0273214	-0.398964	-3.16092	W4VSQ9;Q15642;M0R0F9;M0R2H7;M0R070	Cdc42-interacting protein 4	TRIP10
+	TFEB_wt	5.00573	0	-0.399496	-13.586	Q99714;Q5H928	3-hydroxyacyl-CoA dehydrogenase type-2	HSD17B10
+	TFEB_wt	5.52712	0	-0.403079	-16.6729	Q14980;A0A087WY61;H0YFY6;F5H4J1;F5H6Y5;K4DIE0;F5H763;F5H0Z7;F5GZW1;F5H2F3;F5H3L6;F8W6T3;F5H1L0;F5H7R5;F5H4Y4;F5GWA2;F5GWK2;F5H073;F5H068	Nuclear mitotic apparatus protein 1	NUMA1
+	TFEB_wt	3.78079	0.00210526	-0.403993	-8.30111	P22695;H3BRG4;H3BSJ9;H3BP04;H3BUE4;H3BUI9;A0A087WVZ4	Cytochrome b-c1 complex subunit 2, mitochondrial	UQCRC2
+	TFEB_wt	2.28409	0.0113258	-0.404451	-4.28119	O14974;F8VZN8;H0YHI8;H0YIS3;F8VW28;H0YIM2;H0YHL8;H0YIS4;A0A0U1RQZ1;H0YIL7	Protein phosphatase 1 regulatory subunit 12A	PPP1R12A
+	TFEB_wt	2.31227	0.0105869	-0.404629	-4.34058	P10606	Cytochrome c oxidase subunit 5B, mitochondrial	COX5B
+	TFEB_wt	1.61087	0.0332256	-0.405911	-2.98437	P16930;H0YLC7;H3BNP8	Fumarylacetoacetase	FAH
+	TFEB_wt	2.8524	0.00501911	-0.406149	-5.58139	Q9Y570	Protein phosphatase methylesterase 1	PPME1
+	TFEB_wt	1.73971	0.0264995	-0.406844	-3.21686	Q969G5;E9PIE3	Protein kinase C delta-binding protein	PRKCDBP
+	TFEB_wt	2.08147	0.0144447	-0.407152	-3.86754	Q96DE0	U8 snoRNA-decapping enzyme	NUDT16
+	TFEB_wt	4.77187	0	-0.408922	-12.3852	Q01518;Q5T0R1;Q5T0R7;Q5T0R6;Q5T0R5;Q5T0R4;Q5T0R3;Q5T0R2;Q5T0S3;Q5T0R8	Adenylyl cyclase-associated protein 1	CAP1
+	TFEB_wt	3.29792	0.00297872	-0.411154	-6.77932	P61020	Ras-related protein Rab-5B	RAB5B
+	TFEB_wt	4.99755	0	-0.411174	-13.5422	E9PLK3;P55786;A6NEC2;E9PP11;H0YDG0;H0YCQ5;E9PJY4;E9PJ74;E9PPD4;E9PRQ5;E9PI82;E9PJF9;E9PPZ2	Puromycin-sensitive aminopeptidase	NPEPPS
+	TFEB_wt	2.42083	0.00939347	-0.412899	-4.57395	B1AMS2;Q14141	Septin-6	SEPT6
+	TFEB_wt	2.48879	0.00855829	-0.413191	-4.72389	B1ALY0;C9JZH4;C9JA33;Q8IXS6		PALM2-AKAP2
+	TFEB_wt	4.51674	0.000586207	-0.414791	-11.1885	P46940;A0A0J9YXZ5;H0YLE8;H0YKA5;A0A087WWP1;A0A087X225	Ras GTPase-activating-like protein IQGAP1	IQGAP1
+	TFEB_wt	3.25752	0.00284884	-0.414963	-6.66317	Q14914;F2Z3J9;Q5JVP2;F6XGT7	Prostaglandin reductase 1	PTGR1
+	TFEB_wt	4.26506	0.00143046	-0.416477	-10.1132	P23528;G3V1A4;E9PP50;E9PK25;E9PQB7;E9PLJ3;E9PS23	Cofilin-1	CFL1
+	TFEB_wt	4.42369	0.00120635	-0.416694	-10.7794	P12814;H9KV75;G3V2N5;G3V2W4;P35609;H7C5W8;H0YJW3;H0YJ11;G3V2X9;G3V5M4;G3V2E8;G3V380	Alpha-actinin-1	ACTN1
+	TFEB_wt	3.64509	0.00210277	-0.41691	-7.84714	A0A1B0GTG2;A0A1B0GW77;P49419;A0A1B0GTY9;A0A1B0GUA1;A0A1B0GW82;A0A1B0GV49;A0A1B0GTJ4;A0A0J9YWF7;A0A1B0GUY0;H0YHM6;F8WDY6;F8VVF2;A0A0J9YWM6;A0A1B0GW65;F8WD33;A0A1B0GVU0	Alpha-aminoadipic semialdehyde dehydrogenase	ALDH7A1
+	TFEB_wt	2.24752	0.0116016	-0.417689	-4.20481	P29590;H3BVD2;H3BT29;H3BUJ5;H3BT57	Protein PML	PML
+	TFEB_wt	1.43961	0.0452673	-0.418272	-2.68403	P36915;A0A140T8Y2;A2AB27	Guanine nucleotide-binding protein-like 1	GNL1
+	TFEB_wt	3.64923	0.00213655	-0.419117	-7.86067	Q96CP2;I3L1Y9;I3L4I0;I3L0R3;I3L231;Q4VC44	FLYWCH family member 2	FLYWCH2
+	TFEB_wt	5.50043	0	-0.419211	-16.4998	P35579;Q5BKV1;B1AH99;A0A0C4DFM8;A1L2Z2;REV__S4R3H4;REV__E7EQT4;REV__Q9UKV3;P12883;Q9UKX3;Q9Y623;P13533;P12882;Q9UKX2	Myosin-9	MYH9
+	TFEB_wt	1.96365	0.0179381	-0.421508	-3.63706	A0A0A0MTR7;A0A0A0MTC1;Q63HN8	E3 ubiquitin-protein ligase RNF213	RNF213
+	TFEB_wt	2.06202	0.0142286	-0.421786	-3.829	M0QYT0;M0QXS7;M0R280;M0R1A2
+	TFEB_wt	3.21884	0.00311864	-0.423437	-6.55344	E9PKG6;V9HW75;A0A087WSV8;P80303;H0YD18;Q2L696;E9PLR0;E9PLE9;E9PJP3;E9PM22;H0YEG8	Nucleobindin-2;Nesfatin-1	NUCB2;HEL-S-109;Nucb2
+	TFEB_wt	2.25417	0.0115275	-0.42435	-4.21864	O15173;U3KQM0;D3DNX8	Membrane-associated progesterone receptor component 2	PGRMC2
+	TFEB_wt	2.0969	0.0143494	-0.424911	-3.89824	O95361;H0Y626;B3KP96;K7ENN8;Q309B1;K7EL43;I3L3K9;I3L2F3;J3QKY5;I3L1X9;J3KSX4;J3QL38;J3QR69;C9JWX7;J3QLP0	Tripartite motif-containing protein 16	TRIM16
+	TFEB_wt	3.05648	0.00393017	-0.42907	-6.10814	Q63ZY3;K7ERU2;K7EIU4	KN motif and ankyrin repeat domain-containing protein 2	KANK2
+	TFEB_wt	2.52777	0.00789933	-0.429451	-4.81126	A1X283;G3V144;A0A1B0GUF2;H0Y507;Q5TCZ1	SH3 and PX domain-containing protein 2B	SH3PXD2B
+	TFEB_wt	2.86129	0.00493763	-0.430384	-5.60362	B7Z9I1;Q5T4U5;P11310;E9PJM9;H0YDT5;E9PRX4	Medium-chain specific acyl-CoA dehydrogenase, mitochondrial	ACADM
+	TFEB_wt	4.58056	0	-0.431621	-11.4774	O75475;H3BPQ6	PC4 and SFRS1-interacting protein	PSIP1
+	TFEB_wt	3.33942	0.00308176	-0.431799	-6.90034	Q6YN16	Hydroxysteroid dehydrogenase-like protein 2	HSDL2
+	TFEB_wt	3.6238	0.00206202	-0.431967	-7.77788	Q3LXA3;H0YCY6;E9PJG8;I3L252;E9PQR1	Bifunctional ATP-dependent dihydroxyacetone kinase/FAD-AMP lyase (cyclizing);ATP-dependent dihydroxyacetone kinase;FAD-AMP lyase (cyclizing)	DAK;TKFC
+	TFEB_wt	1.48537	0.0416902	-0.43229	-2.76341	Q49A26;K7EMM8;K7ELL0;K7EPU6;K7EQB2	Putative oxidoreductase GLYR1	GLYR1
+	TFEB_wt	2.3601	0.0101824	-0.432323	-4.44249	Q9Y6H1;Q5T1J5	Coiled-coil-helix-coiled-coil-helix domain-containing protein 2;Putative coiled-coil-helix-coiled-coil-helix domain-containing protein CHCHD2P9, mitochondrial	CHCHD2;CHCHD2P9
+	TFEB_wt	3.17703	0.00338798	-0.433906	-6.43645	Q9BWH2;H7C0K8	FUN14 domain-containing protein 2	FUNDC2
+	TFEB_wt	3.27735	0.00291667	-0.435187	-6.71998	G3XAI2;P07942;E7EPA6	Laminin subunit beta-1	LAMB1
+	TFEB_wt	1.81206	0.0225587	-0.437761	-3.35024	I3L2G3;Q9HA64;I3L139	Ketosamine-3-kinase	FN3KRP
+	TFEB_wt	4.60138	0	-0.438477	-11.5731	P50454;E9PPV6;E9PR70;E9PK86;E9PMI5;E9PKH2;E9PNX1;E9PJH8;E9PIG2;E9PRS3;E9PQ34;E9PLA6;H0YEP8	Serpin H1	SERPINH1
+	TFEB_wt	2.85742	0.00490598	-0.440774	-5.59393	P42126;Q96DC0;H3BS70	Enoyl-CoA delta isomerase 1, mitochondrial	ECI1;DCI
+	TFEB_wt	1.4765	0.0421514	-0.440856	-2.74798	P06730;D6RBW1;D6RFJ3;H0Y8J7	Eukaryotic translation initiation factor 4E	EIF4E
+	TFEB_wt	4.03352	0.00152688	-0.441013	-9.20733	Q9NZM1;H0YD14;REV__H0YEL7;REV__P24752;O75923	Myoferlin	MYOF
+	TFEB_wt	2.14312	0.0140538	-0.441671	-3.99098	Q6PID6;A0A1B0GU95;A0A1B0GV67;A0A1B0GUJ4	Tetratricopeptide repeat protein 33	TTC33
+	TFEB_wt	1.85998	0.0206694	-0.442142	-3.43978	Q9GZY8;A0A0A0MS29;C9JHF5;H7C433;E9PQX8;E9PPW6	Mitochondrial fission factor	MFF
+	TFEB_wt	2.01649	0.0163502	-0.446751	-3.73956	F8W8M4;A0A0A0MRL6;O14639;J3QSX6;H0Y7N6;F6XFR5	Actin-binding LIM protein 1	ABLIM1
+	TFEB_wt	2.53218	0.00797966	-0.447693	-4.82121	A0A087WTL4;A0A087WX97;Q9BXK5	Bcl-2-like protein 13	BCL2L13
+	TFEB_wt	2.30237	0.0105932	-0.448783	-4.31966	Q15102;M0R389;M0R1K3;M0QXS6;M0R323;M0QZT2	Platelet-activating factor acetylhydrolase IB subunit gamma	PAFAH1B3
+	TFEB_wt	1.88712	0.0200042	-0.449565	-3.49097	H7BXI1;A0A087WXU3;A0FGR8	Extended synaptotagmin-2	ESYT2
+	TFEB_wt	2.07976	0.0144097	-0.449626	-3.86415	Q5JSH3;H7BY83	WD repeat-containing protein 44	WDR44
+	TFEB_wt	3.3996	0.00304262	-0.450578	-7.07891	P17612;Q15136;K7ERP6	cAMP-dependent protein kinase catalytic subunit alpha	PRKACA;KIN27
+	TFEB_wt	3.26437	0.00289941	-0.451748	-6.68276	Q13425;H0YCS0;A0A140TA73;A0A0G2JM75;J3KT21;H7BY41	Beta-2-syntrophin	SNTB2
+	TFEB_wt	2.13166	0.014028	-0.453552	-3.96789	G3V0I5;P49821;B4DE93;E9PQP1;E9PMX3;E9PJL9;E9PLC6;E9PPR0;H0YE81;E9PPD6;E9PPS5	NADH dehydrogenase [ubiquinone] flavoprotein 1, mitochondrial	NDUFV1
+	TFEB_wt	3.09488	0.00359794	-0.455433	-6.21129	E9PNW4;E9PR17;P13987;H0YET2	CD59 glycoprotein	CD59
+	TFEB_wt	2.91161	0.00468009	-0.458104	-5.73062	Q7L311;Q5H9E0;Q5H9E1	Armadillo repeat-containing X-linked protein 2	ARMCX2
+	TFEB_wt	3.23558	0.00282421	-0.458228	-6.60075	O75083;D6RD66	WD repeat-containing protein 1	WDR1
+	TFEB_wt	2.03371	0.0158231	-0.46098	-3.77327	Q06203;D6RCC8;D6RE15	Amidophosphoribosyltransferase	PPAT
+	TFEB_wt	2.33532	0.0106237	-0.461013	-4.38951	P11182;Q5VVL7	Lipoamide acyltransferase component of branched-chain alpha-keto acid dehydrogenase complex, mitochondrial	DBT
+	TFEB_wt	1.58956	0.0342926	-0.461902	-2.94649	A0A0C4DGS0;P56556;R4GN43	NADH dehydrogenase [ubiquinone] 1 alpha subcomplex subunit 6	NDUFA6
+	TFEB_wt	1.9083	0.0197886	-0.463227	-3.53113	Q5VW32;F5GXQ0;Q5VW33	BRO1 domain-containing protein BROX	BROX
+	TFEB_wt	1.66161	0.0305014	-0.465277	-3.07519	P43353;P48448;A0A087X2D4	Aldehyde dehydrogenase family 3 member B1;Aldehyde dehydrogenase family 3 member B2	ALDH3B1;ALDH3B2
+	TFEB_wt	2.66657	0.0065948	-0.466136	-5.13099	P35573	Glycogen debranching enzyme;4-alpha-glucanotransferase;Amylo-alpha-1,6-glucosidase	AGL
+	TFEB_wt	2.31456	0.010602	-0.466148	-4.34543	P14927;B7Z2R2;E5RHG9	Cytochrome b-c1 complex subunit 7	UQCRB
+	TFEB_wt	3.05065	0.00401975	-0.467559	-6.0926	O43865;H0Y8B3	Putative adenosylhomocysteinase 2;Adenosylhomocysteinase	AHCYL1;AHCYL2
+	TFEB_wt	2.2074	0.0127533	-0.470563	-4.12191	E9PHM6;F6QMI7;F8W9J4;Q03001;E7ETB9;A0A0U1RQJ2;Q6P0N6;Q5T0V7;H0YC82;H0Y7I1;H0YC65	Dystonin	DST
+	TFEB_wt	3.40177	0.00305263	-0.470991	-7.08539	Q04760	Lactoylglutathione lyase	GLO1
+	TFEB_wt	3.11363	0.00339842	-0.471797	-6.26212	P07384;E9PLX0;E9PJJ3;E9PLC9;E9PMC6;E9PJA6;E9PSA6;E9PQB3;E9PRM1;E9PIA9;E9PL37	Calpain-1 catalytic subunit	CAPN1
+	TFEB_wt	2.04554	0.0151492	-0.472869	-3.79652	Q12974;E9PMY3;E9PML8;E9PJC0;E9PRR9;E9PL34	Protein tyrosine phosphatase type IVA 2	PTP4A2
+	TFEB_wt	3.282	0.00295181	-0.473087	-6.73337	Q96DG6	Carboxymethylenebutenolidase homolog	CMBL
+	TFEB_wt	3.18413	0.00341598	-0.474178	-6.4562	P31150;G5E9U5	Rab GDP dissociation inhibitor alpha	GDI1
+	TFEB_wt	2.47851	0.00855754	-0.474939	-4.70102	P04792;F8WE04;C9J3N8	Heat shock protein beta-1	HSPB1
+	TFEB_wt	3.8796	0.00164151	-0.475056	-8.64568	P30837	Aldehyde dehydrogenase X, mitochondrial	ALDH1B1
+	TFEB_wt	2.68775	0.00608696	-0.47546	-5.18099	J3KQJ1;Q8NBJ7;E9PBT8;A8MXB9;C9J660;J3QT17;C9JL30;H7C3B2;F8WA42;F8WEX5;E9PG02;F8WES7;F8WEV7	Sulfatase-modifying factor 2	SUMF2
+	TFEB_wt	3.31643	0.00302469	-0.47909	-6.83309	Q32P28;E2QRI1;H7C2W6;Q8IVL5	Prolyl 3-hydroxylase 1	LEPRE1
+	TFEB_wt	4.06912	0.00157778	-0.47963	-9.34172	Q15942;H0Y2Y8;H7C3D3;C9IZ41;C9JJK5;H7C3R3	Zyxin	ZYX
+	TFEB_wt	4.13354	0.00174233	-0.482453	-9.58931	Q9HDC9;H0Y512	Adipocyte plasma membrane-associated protein	APMAP
+	TFEB_wt	3.06869	0.00367839	-0.482724	-6.14081	P23921;E9PL69;H0YCY7;E9PP77	Ribonucleoside-diphosphate reductase large subunit	RRM1
+	TFEB_wt	2.25113	0.0114802	-0.485501	-4.2123	A0A0D9SF70;G5E9L0;Q8N6H7;E9PQP3;E9PIY6;E9PMU9;H0YDN9;E9PMR9;E9PM63;E9PNY8;E9PJT7;E9PK28;E9PN48;E9PM18	ADP-ribosylation factor GTPase-activating protein 2	ARFGAP2
+	TFEB_wt	2.42275	0.00935413	-0.487398	-4.57815	O14545;F8VNX8	TRAF-type zinc finger domain-containing protein 1	TRAFD1
+	TFEB_wt	4.28012	0.00102703	-0.487592	-10.1748	P27694;I3L4R8;I3L2M5;I3L524	Replication protein A 70 kDa DNA-binding subunit;Replication protein A 70 kDa DNA-binding subunit, N-terminally processed	RPA1
+	TFEB_wt	2.93341	0.00460633	-0.490605	-5.7863	P15559;B4DLR8;H3BNV2;H3BRK3	NAD(P)H dehydrogenase [quinone] 1	NQO1
+	TFEB_wt	3.93848	0.0017665	-0.493424	-8.85687	P35244;B5MC59	Replication protein A 14 kDa subunit	RPA3
+	TFEB_wt	4.2455	0.00185621	-0.493736	-10.0337	H0YK42;Q13596;H0YKT3	Sorting nexin-1	SNX1
+	TFEB_wt	1.72239	0.0266199	-0.495946	-3.18524	O75368	SH3 domain-binding glutamic acid-rich-like protein	SH3BGRL
+	TFEB_wt	1.65861	0.0306485	-0.503715	-3.0698	O60502;H7C3X0	Protein O-GlcNAcase	MGEA5
+	TFEB_wt	1.94226	0.0185328	-0.505857	-3.59595	K7ERV3;P04183;K7ES52;K7ERJ1;K7ENW5	Thymidine kinase;Thymidine kinase, cytosolic	TK1
+	TFEB_wt	2.71394	0.00608462	-0.507908	-5.24329	P26885;F5H0N4	Peptidyl-prolyl cis-trans isomerase FKBP2;Peptidyl-prolyl cis-trans isomerase	FKBP2
+	TFEB_wt	2.085	0.0144195	-0.511336	-3.87455	Q9Y2V2;H3BSW7;H3BUY4;H3BPY5;H3BNU9;H3BTK3;I3L3X8	Calcium-regulated heat stable protein 1	CARHSP1
+	TFEB_wt	5.97618	0	-0.514066	-19.863	O75396;A0A087X1A9	Vesicle-trafficking protein SEC22b	SEC22B
+	TFEB_wt	4.28981	0.0010411	-0.514292	-10.2146	Q93052;A0A087WZF1;C9JUT4;C9JXK9;C9J2R5;C9JIY7;C9JT42;C9J3U9;C9J1K7;C9J5C8;C9J4E3;C9JE51	Lipoma-preferred partner	LPP
+	TFEB_wt	1.88807	0.0200253	-0.514815	-3.49276	A0A087X0W7;A0A087WT95;Q86TX2;P49753;G3V4F2	Acyl-coenzyme A thioesterase 1;Acyl-coenzyme A thioesterase 2, mitochondrial	ACOT2;ACOT1
+	TFEB_wt	4.76312	0	-0.514834	-12.3422	Q96AC1;H0YJ34;A0A0U1RRM8;G3V281;G3V5R2;G3V3J0;H0YJB6;G3V379;Q5JWV4	Fermitin family homolog 2	FERMT2
+	TFEB_wt	3.46134	0.00280556	-0.51533	-7.26596	H7C3P4;F6S8M0;P15586;F5H4C6;H0YFA9	N-acetylglucosamine-6-sulfatase	GNS
+	TFEB_wt	2.63178	0.00651246	-0.515789	-5.04956	Q14232;F5H0D0;H0YGG4	Translation initiation factor eIF-2B subunit alpha	EIF2B1
+	TFEB_wt	2.43764	0.00932063	-0.515864	-4.61076	Q9BXW9;H7BZJ7	Fanconi anemia group D2 protein	FANCD2
+	TFEB_wt	6.67718	0	-0.51669	-26.0662	P31327;Q5R211;E7EWJ3;C9JTA4	Carbamoyl-phosphate synthase [ammonia], mitochondrial	CPS1
+	TFEB_wt	1.47769	0.042163	-0.518984	-2.75005	H3BPK3;Q16775;H3BPQ4;H3BQW8;H3BV79	Hydroxyacylglutathione hydrolase, mitochondrial	HAGH
+	TFEB_wt	5.73402	0	-0.519606	-18.0757	Q14432;Q13370	cGMP-inhibited 3,5-cyclic phosphodiesterase A	PDE3A
+	TFEB_wt	1.73684	0.0265385	-0.524576	-3.21161	P61769;H0YLF3;F5H6I0	Beta-2-microglobulin;Beta-2-microglobulin form pI 5.3	B2M
+	TFEB_wt	2.20067	0.0127441	-0.52533	-4.10808	P53004;C9J1E1	Biliverdin reductase A	BLVRA
+	TFEB_wt	1.70247	0.0274729	-0.526775	-3.14902	Q8N3V7	Synaptopodin	SYNPO
+	TFEB_wt	2.41947	0.00947826	-0.528117	-4.57098	Q13643	Four and a half LIM domains protein 3	FHL3
+	TFEB_wt	3.26471	0.00290801	-0.531025	-6.68373	A0MZ66	Shootin-1	KIAA1598
+	TFEB_wt	1.84048	0.0212349	-0.532133	-3.40323	A0A087WYC8;Q9BZI7	Regulator of nonsense transcripts 3B	UPF3B
+	TFEB_wt	3.64694	0.002128	-0.534867	-7.85321	Q6DD88;F5H6I7;F5GWF8	Atlastin-3	ATL3
+	TFEB_wt	5.71733	0	-0.535646	-17.9585	F8W1R7;G3V1V0;P60660;J3KND3;B7Z6Z4;F8VPF3;G3V1Y7;H0YI43	Myosin light polypeptide 6	MYL6
+	TFEB_wt	3.26108	0.0028739	-0.536369	-6.67334	Q14847;C9J9W2;F6S2S5;K7ESD6;J3KSN1	LIM and SH3 domain protein 1	LASP1
+	TFEB_wt	6.69816	0	-0.537235	-26.2785	P46821;D6RA32;D6RA40;D6RGJ3;D6RCL2	Microtubule-associated protein 1B;MAP1B heavy chain;MAP1 light chain LC1	MAP1B
+	TFEB_wt	3.55078	0.00217778	-0.538433	-7.54419	Q9HCE1;Q5JR04	Putative helicase MOV-10	MOV10
+	TFEB_wt	2.88263	0.00500218	-0.540807	-5.65721	O14949	Cytochrome b-c1 complex subunit 8	UQCRQ
+	TFEB_wt	2.37231	0.0101325	-0.543631	-4.46873	Q9NRX4	14 kDa phosphohistidine phosphatase	PHPT1
+	TFEB_wt	2.62794	0.00646643	-0.544377	-5.04062	A0A0A0MTH3;Q13418;A0A087WWY6;E9PQ52;A0A087WW45	Integrin-linked protein kinase	ILK
+	TFEB_wt	1.40154	0.0479939	-0.546242	-2.61843	Q93096;A0A0D9SGK2	Protein tyrosine phosphatase type IVA 1	PTP4A1
+	TFEB_wt	1.75738	0.0249981	-0.548479	-3.24924	A6ZKI3;Q17RB0	Protein FAM127A;Protein FAM127C	FAM127A;FAM127C
+	TFEB_wt	3.75876	0.00232314	-0.558636	-8.22593	P42892;B4DKB2;E9PJG1;E9PHZ1	Endothelin-converting enzyme 1	ECE1
+	TFEB_wt	2.52966	0.0079527	-0.559063	-4.81553	Q9UHL4;R4GMU5;R4GMV4;R4GNE8	Dipeptidyl peptidase 2	DPP7
+	TFEB_wt	3.69221	0.0021893	-0.559935	-8.00232	A0A087X0R6;Q9UMY4	Sorting nexin-12	SNX12
+	TFEB_wt	4.96333	0	-0.560296	-13.3605	P36871	Phosphoglucomutase-1	PGM1
+	TFEB_wt	1.76736	0.0245904	-0.561752	-3.26757	P15291;Q86XA6	Beta-1,4-galactosyltransferase 1;Lactose synthase A protein;N-acetyllactosamine synthase;Beta-N-acetylglucosaminylglycopeptide beta-1,4-galactosyltransferase;Beta-N-acetylglucosaminyl-glycolipid beta-1,4-galactosyltransferase;Processed beta-1,4-galactosyltransferase 1	B4GALT1
+	TFEB_wt	1.47619	0.0421175	-0.566214	-2.74743	E7EPV7;P37840;H6UYS7;D6RA31	Alpha-synuclein	SNCA
+	TFEB_wt	2.7076	0.0060613	-0.566253	-5.22818	P49189	4-trimethylaminobutyraldehyde dehydrogenase	ALDH9A1
+	TFEB_wt	2.99678	0.00420804	-0.570464	-5.95038	A0A1B0GWF2;A0A1B0GVQ5;A0A0D9SG72;A0A1B0GTP9;P61764;A0A1B0GW76;A0A0D9SFQ7;A0A0D9SFW6;A0A0D9SEP9;A0A0D9SEH5;A0A1B0GTD8;A0A096LP33;A0A1B0GVV9;A0A096LP52	Syntaxin-binding protein 1	STXBP1
+	TFEB_wt	2.96415	0.0043871	-0.571881	-5.86545	E9PGT3;Q15418;E9PAN7;E9PMM7;Q5SVM7;Q5SVM6	Ribosomal protein S6 kinase;Ribosomal protein S6 kinase alpha-1	RPS6KA1
+	TFEB_wt	6.83981	0	-0.572231	-27.7574	A0A1C7CYX9;Q16555;E5RFU4	Dihydropyrimidinase-related protein 2	DPYSL2
+	TFEB_wt	4.6729	0	-0.592696	-11.9075	Q9Y490	Talin-1	TLN1
+	TFEB_wt	3.09181	0.00357949	-0.601507	-6.203	Q13526;K7EN45;K7EMU7	Peptidyl-prolyl cis-trans isomerase NIMA-interacting 1	PIN1
+	TFEB_wt	2.05832	0.0142755	-0.602764	-3.8217	Q9UHB6;F8VQE1;F8VS07;F8VRN8;F8VTU2	LIM domain and actin-binding protein 1	LIMA1
+	TFEB_wt	4.10346	0.00166082	-0.602814	-9.47298	P34949;F5GX71;H3BPB8;H3BMZ9;H3BPP3;H3BP57;H3BUZ9;H3BN01;H3BNY8;H3BT48;H3BPU7;H3BPM5;H3BQX0;H3BT46;B4DYB8;H3BUG1;H3BU66	Mannose-6-phosphate isomerase	MPI
+	TFEB_wt	3.66467	0.00215385	-0.603659	-7.9113	P48059;A0A0M3HER1;A0A0J9YXC7;Q7Z4I7;H0Y592;C9JF46	LIM and senescent cell antigen-like-containing domain protein 1	LIMS1
+	TFEB_wt	4.12438	0.00171084	-0.60554	-9.55376	Q14244;A0A087WZ40	Ensconsin	MAP7
+	TFEB_wt	1.57869	0.0350655	-0.611297	-2.92722	Q15382;C9J931;C9J469;F8WBL3	GTP-binding protein Rheb	RHEB
+	TFEB_wt	2.73643	0.00609785	-0.612116	-5.29721	Q9Y281;F8WDN3	Cofilin-2	CFL2
+	TFEB_wt	2.40929	0.00962096	-0.612143	-4.54879	Q03169;H0YLC0;H0YKR7	Tumor necrosis factor alpha-induced protein 2	TNFAIP2
+	TFEB_wt	3.98325	0.00147917	-0.616508	-9.02045	P14550;Q5T621;V9GYG2;V9GYP9	Alcohol dehydrogenase [NADP(+)]	AKR1A1
+	TFEB_wt	3.94825	0.00178462	-0.618727	-8.89233	P50995;H0Y6E1	Annexin A11	ANXA11
+	TFEB_wt	4.44724	0.0012459	-0.619139	-10.8816	Q03135;E9PCT5	Caveolin-1;Caveolin	CAV1
+	TFEB_wt	2.42738	0.00930612	-0.619571	-4.58828	X6R5C5;X6R8A1;P10619;Q5JZH0	Carboxypeptidase;Lysosomal protective protein;Lysosomal protective protein 32 kDa chain;Lysosomal protective protein 20 kDa chain	CTSA
+	TFEB_wt	3.65204	0.00214516	-0.621226	-7.86987	O00625	Pirin	PIR
+	TFEB_wt	5.19947	0	-0.625998	-14.6633	P26038;V9GZ54;E9PNP4	Moesin	MSN
+	TFEB_wt	6.04633	0	-0.630072	-20.4122	P21333;Q5HY54;Q60FE5;A0A087WWY3;F8WE98;H0Y5C6;H0Y5F3;H7C2E7	Filamin-A	FLNA
+	TFEB_wt	3.57377	0.002	-0.636251	-7.61714	P30043;M0R192;M0QZL1	Flavin reductase (NADPH)	BLVRB
+	TFEB_wt	2.27308	0.011324	-0.639638	-4.25811	E7EX44;Q05682;C9JEK3;C9JE79;F8WE61	Caldesmon	CALD1
+	TFEB_wt	3.53255	0.00215385	-0.641995	-7.48679	P16949;A2A2D0;E5RIR6;E7EVN3;Q9H169	Stathmin	STMN1
+	TFEB_wt	2.48736	0.00854426	-0.643652	-4.7207	P14854;K7EQD3	Cytochrome c oxidase subunit 6B1	COX6B1
+	TFEB_wt	2.52924	0.00792593	-0.644078	-4.81458	Q9UBI6	Guanine nucleotide-binding protein G(I)/G(S)/G(O) subunit gamma-12	GNG12
+	TFEB_wt	3.43173	0.00290909	-0.647152	-7.17575	O43813;E9PHS0;F8WDS9;H7C2E3	LanC-like protein 1	LANCL1
+	TFEB_wt	4.96029	0	-0.649167	-13.3445	P15121;E9PCX2;E9PEF9;C9JRZ8	Aldose reductase	AKR1B1
+	TFEB_wt	2.70756	0.00604971	-0.651924	-5.22807	C9JME2;Q9Y4F1;A0A1B0GV68;M0QYB0;H0Y783;M0QXT1	FERM, RhoGEF and pleckstrin domain-containing protein 1	FARP1
+	TFEB_wt	3.92557	0.00173134	-0.654554	-8.81018	P41221;C9J8I8;Q9H1J7;F5H364;F5H7Q6	Protein Wnt-5a;Protein Wnt	WNT5A
+	TFEB_wt	2.75923	0.00563492	-0.659572	-5.35225	P09543;K7ERC4;K7EN66;C9K0L8;K7ERZ0	2,3-cyclic-nucleotide 3-phosphodiesterase	CNP
+	TFEB_wt	3.27939	0.00293413	-0.666195	-6.72586	P32456	Interferon-induced guanylate-binding protein 2	GBP2
+	TFEB_wt	2.39622	0.00971341	-0.6727	-4.52041	F8W9U3;Q96IU4;B4DQI4	Alpha/beta hydrolase domain-containing protein 14B	ABHD14B
+	TFEB_wt	3.4179	0.00288	-0.673565	-7.13394	P80723;U3KQP0	Brain acid soluble protein 1	BASP1
+	TFEB_wt	2.61113	0.00680702	-0.681183	-5.00165	P51531;F6VDE0;A0A0U1RQZ9;A0A0U1RRG6;A0A0U1RQU0;F6XE55;A0A0U1RQE1;A0A0U1RQW7;A0A0U1RRN2;A0A0U1RR83;A0A0U1RQX3;A0A0U1RR26;B4DNT1;B1ALF6;A0A0U1RRJ8;A0A0U1RRJ4	Probable global transcription activator SNF2L2	SMARCA2
+	TFEB_wt	3.01666	0.00408592	-0.683012	-6.00258	P23919;H7C312;H7BZ20;G5E9E9;H7C3A4	Thymidylate kinase	DTYMK
+	TFEB_wt	1.87436	0.0203061	-0.684415	-3.46686	P22033	Methylmalonyl-CoA mutase, mitochondrial	MUT
+	TFEB_wt	2.73148	0.00611992	-0.697743	-5.2853	K7EM09;K7EPR0;K7ELQ9;Q6UW68	Transmembrane protein 205	TMEM205
+	TFEB_wt	2.86147	0.00494828	-0.700239	-5.60406	O14773;E7EV34	Tripeptidyl-peptidase 1	TPP1
+	TFEB_wt	4.50012	0.00128814	-0.708048	-11.1144	P21266;A0A0A0MTN3	Glutathione S-transferase Mu 3	GSTM3
+	TFEB_wt	3.22222	0.00313636	-0.710576	-6.56297	Q8NE86;S4R468	Calcium uniporter protein, mitochondrial	MCU
+	TFEB_wt	4.28608	0.00103401	-0.710999	-10.1993	J3KNW4;A0A0A0MSG2;Q14192	Four and a half LIM domains protein 2	FHL2
+	TFEB_wt	2.02222	0.0159722	-0.716632	-3.75076	Q15417;E9PDU6	Calponin-3;Calponin	CNN3
+	TFEB_wt	4.05008	0.00155191	-0.719432	-9.26961	P15927;Q5TEJ0;Q5TEJ7	Replication protein A 32 kDa subunit	RPA2
+	TFEB_wt	2.00736	0.0164307	-0.723078	-3.72175	Q96AQ6	Pre-B-cell leukemia transcription factor-interacting protein 1	PBXIP1
+	TFEB_wt	2.97117	0.0042877	-0.723985	-5.88365	O43920	NADH dehydrogenase [ubiquinone] iron-sulfur protein 5	NDUFS5
+	TFEB_wt	3.57839	0.00200755	-0.734088	-7.63185	P52943;H0YFA4;H0YHD8	Cysteine-rich protein 2	CRIP2
+	TFEB_wt	2.80394	0.00534146	-0.749445	-5.46136	E9PP23;E9PHY0;P11117;E9PKW9;E9PQW9;B7Z6U3;E9PQY3;B7Z7D2	Lysosomal acid phosphatase	ACP2
+	TFEB_wt	2.65519	0.00658867	-0.750119	-5.10426	Q13636;J3QR51;Q9UL26	Ras-related protein Rab-31	RAB31
+	TFEB_wt	4.07268	0.00159551	-0.75135	-9.35525	A0A0A0MT83;P26440;H7C4G6;H0YKV0;H0YLC3;H0YN10;A0A087WVD3	Isovaleryl-CoA dehydrogenase, mitochondrial	IVD
+	TFEB_wt	5.44317	0	-0.762124	-16.1342	P60981;F6RFD5	Destrin	DSTN
+	TFEB_wt	4.88568	0	-0.762219	-12.9565	P07099;B1AQP9;B1AQP8	Epoxide hydrolase 1	EPHX1
+	TFEB_wt	4.01435	0.00150265	-0.773622	-9.13565	Q9UBB4;A0A1W2PQD2;B1AHE4;B1AHE3	Ataxin-10	ATXN10
+	TFEB_wt	4.10822	0.00168047	-0.782127	-9.49132	A0A0D9SFI6;A0A0D9SFB0;Q5JXH9;A0A0D9SFZ9;Q5JXH8;Q5JXH7;Q5JXI3;Q5JXI2;Q5JXI8;Q13642;A0A0D9SG53;A0A0D9SGB2;Q5JXI0;A0A0D9SGD1;A0A0D9SEY7	Four and a half LIM domains protein 1	FHL1
+	TFEB_wt	4.72298	0	-0.797808	-12.147	P10909;H0YC35;H0YLK8;E7ERK6;H0YAS8;E5RG36;E5RGB0;E5RH61;E5RJZ5;E7ETB4	Clusterin;Clusterin beta chain;Clusterin alpha chain;Clusterin	CLU
+	TFEB_wt	4.98302	0	-0.801311	-13.4648	E9PGZ1;C9J813		CALD1
+	TFEB_wt	2.52933	0.00793929	-0.801437	-4.81478	A0A075B746;P82921	28S ribosomal protein S21, mitochondrial	MRPS21
+	TFEB_wt	4.13416	0.00175309	-0.813493	-9.59172	J3KNQ4;Q9NVD7;E9PS97	Alpha-parvin	PARVA
+	TFEB_wt	4.53436	0	-0.830353	-11.2676	A0A0A0MSS8;P42330;S4R3Z2;S4R3D5;P17516	Aldo-keto reductase family 1 member C3	AKR1C3
+	TFEB_wt	1.40812	0.0471474	-0.830904	-2.62974	Q9HB40;I3L4Z9;I3L4Z3;I3L506	Retinoid-inducible serine carboxypeptidase	SCPEP1
+	TFEB_wt	2.26631	0.011446	-0.834629	-4.24396	P50238;K4DIB9;H3BRQ4	Cysteine-rich protein 1	CRIP1
+	TFEB_wt	1.7586	0.0249096	-0.868671	-3.25147	Q9H7D0;H0Y7N4	Dedicator of cytokinesis protein 5	DOCK5
+	TFEB_wt	5.16295	0	-0.87073	-14.4542	P00374;B4DM58;C9JJ68;Q86XF0	Dihydrofolate reductase	DHFR
+	TFEB_wt	2.06358	0.0142796	-0.877674	-3.83208	Q9BXS6;H0YMD2;H0YKA7	Nucleolar and spindle-associated protein 1	NUSAP1
+	TFEB_wt	4.1747	0.00182051	-0.888674	-9.7506	Q06323;H0YLU2;H0YKK6	Proteasome activator complex subunit 1	PSME1
+	TFEB_wt	1.60085	0.0336313	-0.892651	-2.96654	Q709C8	Vacuolar protein sorting-associated protein 13C	VPS13C
+	TFEB_wt	5.44168	0	-0.896936	-16.1248	P11413;E9PD92	Glucose-6-phosphate 1-dehydrogenase	G6PD
+	TFEB_wt	3.33966	0.00309148	-0.899844	-6.90105	P10644;K7EPB2;K7EIE5;K7EID3;K7EJ40;K7EK41;K7EMU2;K7EMZ6;K7EQK3;X6RAV4;K7EM13;K7EPR5;K7EKR1;C9JSK5	cAMP-dependent protein kinase type I-alpha regulatory subunit;cAMP-dependent protein kinase type I-alpha regulatory subunit, N-terminally processed	PRKAR1A
+	TFEB_wt	3.48366	0.00245614	-0.90139	-7.3346	Q8IU85;A0A087WUR6;H7C071;Q14012	Calcium/calmodulin-dependent protein kinase type 1D	CAMK1D
+	TFEB_wt	5.15333	0	-0.904415	-14.3996	B4DDF4;B4DUT8;Q99439;A0A087X1X5;A0A087X271;H3BVI6;H3BQH0;U3KPS3;K7ES69;A0A087WV51	Calponin;Calponin-2	CNN2
+	TFEB_wt	3.14407	0.0033244	-0.920343	-6.34536	A0A1B0GTW1;Q9UDY2	Tight junction protein ZO-2	TJP2
+	TFEB_wt	2.88842	0.00502407	-0.920863	-5.67184	Q9NP74;S4R313	Palmdelphin	PALMD
+	TFEB_wt	4.61936	0	-0.922229	-11.6563	Q9H0W9;E9PQS1;A0A087WT99;A0A1W2PRB8;E9PJU8;E9PIP1;E9PPB5;E9PR95;E9PSC3;E9PLC5;E9PLB3	Ester hydrolase C11orf54	C11orf54
+	TFEB_wt	5.6182	0	-0.929649	-17.277	P35580;E7ERA5	Myosin-10	MYH10
+	TFEB_wt	3.80837	0.00213333	-0.932751	-8.39607	P50897;E9PMG2;E9PIA8;Q5T0S4;E9PP28;E9PK48;E9PSE5	Palmitoyl-protein thioesterase 1	PPT1
+	TFEB_wt	3.9045	0.00170588	-0.935078	-8.73445	Q9UBR2	Cathepsin Z	CTSZ
+	TFEB_wt	4.98866	0	-0.943699	-13.4948	O95864	Fatty acid desaturase 2	FADS2
+	TFEB_wt	5.21107	0	-0.952422	-14.7303	P53634;H0YCY8	Dipeptidyl peptidase 1;Dipeptidyl peptidase 1 exclusion domain chain;Dipeptidyl peptidase 1 heavy chain;Dipeptidyl peptidase 1 light chain	CTSC
+	TFEB_wt	3.73249	0.0022931	-0.955127	-8.13701	Q53EL6;Q5VZS7	Programmed cell death protein 4	PDCD4
+	TFEB_wt	2.41136	0.0096507	-0.960291	-4.55331	Q16527;F8VQR7;F8VW96	Cysteine and glycine-rich protein 2	CSRP2
+	TFEB_wt	1.47601	0.042135	-0.96127	-2.74713	A0A087WYD6;X5CMH5;E7ENX8;Q03519;A0A140T9S0;A0A0G2JLV0	Antigen peptide transporter 2	TAP2
+	TFEB_wt	4.70466	0	-0.9719	-12.0589	O00483	Cytochrome c oxidase subunit NDUFA4	NDUFA4
+	TFEB_wt	4.99391	0	-0.973029	-13.5228	J3QT77;A0A0J9YYG4;A0A0J9YXF2;Q15165;A0A0J9YYJ1;G3XAK4;A0A0J9YXM1;A0A0J9YXU7	Serum paraoxonase/arylesterase 2	PON2
+	TFEB_wt	2.88262	0.0049913	-0.984136	-5.65719	P07305	Histone H1.0;Histone H1.0, N-terminally processed	H1F0
+	TFEB_wt	5.30487	0	-0.98592	-15.283	P98082;D6REB1;D6RIA5;D6RFF7;D6RGZ1	Disabled homolog 2	DAB2
+	TFEB_wt	6.19503	0	-0.992988	-21.6255	Q14195;H0YBT4;H0YB87;D6RF19;Q14117	Dihydropyrimidinase-related protein 3	DPYSL3
+	TFEB_wt	4.39831	0.0011875	-0.995476	-10.6702	J3QRD1;P51648;I3L1M4;J3QS00;J3KTD9;I3L2W1;J3QKK9;K7EN73;J3KTG1;E9PJV0;C9JGJ2;I3L0X1	Fatty aldehyde dehydrogenase	ALDH3A2
+	TFEB_wt	6.79938	0	-1.00105	-27.3271	P13797;A0A0A0MSQ0;U3KQI3;H7C4N2;P13796;Q5TBN3;F2Z2Z9	Plastin-3	PLS3
+	TFEB_wt	2.64746	0.00652899	-1.00695	-5.08616	P51857	3-oxo-5-beta-steroid 4-dehydrogenase	AKR1D1
+	TFEB_wt	4.39053	0.00116923	-1.01339	-10.6369	P21291;E9PS42;E9PND2;E9PP21	Cysteine and glycine-rich protein 1	CSRP1
+	TFEB_wt	9.22447	0	-1.02362	-69.5121	O75369;E7EN95;H7C5L4;A0A0C4DGA1	Filamin-B	FLNB
+	TFEB_wt	2.72483	0.00609634	-1.03949	-5.26935	A0A088AWP5;Q8WUY3;X6R9J3;H7BZH9;E9PDC2	Protein prune homolog 2	PRUNE2
+	TFEB_wt	2.84847	0.00499789	-1.0401	-5.57157	Q9Y3Z3	Deoxynucleoside triphosphate triphosphohydrolase SAMHD1	SAMHD1
+	TFEB_wt	4.07868	0.00162286	-1.04079	-9.37808	Q9H098;C9J6N5;C9JQ40;C9JW51;A0A1C7CYX8;X6RET8;C9JP05;C9J3Q3;C9JYP1;C9J6Y8;F8WCJ2	Protein FAM107B	FAM107B
+	TFEB_wt	6.9171	0	-1.04949	-28.5986	E7ETU9		PLOD2
+	TFEB_wt	3.33251	0.0030625	-1.05716	-6.88007	P43121	Cell surface glycoprotein MUC18	MCAM
+	TFEB_wt	1.74996	0.0257967	-1.06248	-3.23562	Q9ULC3	Ras-related protein Rab-23	RAB23
+	TFEB_wt	3.22972	0.00296848	-1.06968	-6.58417	Q9NZ45	CDGSH iron-sulfur domain-containing protein 1	CISD1
+	TFEB_wt	3.96877	0.00146392	-1.0769	-8.96725	P02461;CON__P04258;H7C435	Collagen alpha-1(III) chain	COL3A1
+	TFEB_wt	4.66018	0	-1.08623	-11.8474	P24844	Myosin regulatory light polypeptide 9	MYL9
+	TFEB_wt	4.84182	0	-1.09102	-12.7334	Q68CZ2;E9PCX8;C9JWN9;C9JTD0;C9JHU5	Tensin-3	TNS3
+	TFEB_wt	1.7006	0.0275709	-1.11652	-3.14562	Q9UEY8	Gamma-adducin	ADD3
+	TFEB_wt	5.27068	0	-1.12372	-15.0793	P52895;B4DK69;S4R3P0	Aldo-keto reductase family 1 member C2	AKR1C2
+	TFEB_wt	2.39659	0.00972824	-1.12745	-4.52121	P06858	Lipoprotein lipase	LPL
+	TFEB_wt	2.01321	0.0163126	-1.13215	-3.73316	P68032;P68133;P62736;P63267;A6NL76;C9JFL5;F6UVQ4;F6QUT6;F8WB63;B8ZZJ2	Actin, alpha cardiac muscle 1;Actin, alpha skeletal muscle;Actin, aortic smooth muscle;Actin, gamma-enteric smooth muscle	ACTC1;ACTA1;ACTA2;ACTG2
+	TFEB_wt	4.89344	0	-1.13358	-12.9964	E7EWW9;P09488;B9ZVX7;H3BQT3;H3BRM6	Glutathione S-transferase Mu 1	GSTM1
+	TFEB_wt	1.71927	0.0267323	-1.15073	-3.17954	A0A1B0GTP7;A0A1B0GUE3;A0A1B0GUW4;E7EMM4;A0A1B0GW68;A0A1B0GUA4;A0A1B0GTM3;A0A1B0GTZ5;A0A1B0GUH5;Q13510;A0A1B0GV06;A0A1B0GUG1;A0A1B0GVA3;A0A1B0GW66;A0A1B0GV95;A0A1B0GUJ3;A0A1B0GW48;A0A1B0GVJ1;A0A1B0GVE7;A0A1B0GU62;A0A1B0GU06;A0A1B0GUB3;A0A1B0GVG2	Acid ceramidase;Acid ceramidase subunit alpha;Acid ceramidase subunit beta	ASAH1
+	TFEB_wt	1.96831	0.0177092	-1.17294	-3.64605	H3BMA1;H3BUX1;Q13421;H3BR90	Mesothelin;Megakaryocyte-potentiating factor;Mesothelin, cleaved form	MSLN
+	TFEB_wt	1.65419	0.030971	-1.18835	-3.06185	A0A087X1U6;A0A075B730		EPPK1
+	TFEB_wt	6.17787	0	-1.19641	-21.482	Q9Y6N5;H3BMS6;H3BNX3;A0A1B0GXB4;H3BV36;H3BNP9	Sulfide:quinone oxidoreductase, mitochondrial	SQRDL
+	TFEB_wt	4.45981	0.0012562	-1.20884	-10.9366	P27105;F8VSL7	Erythrocyte band 7 integral membrane protein	STOM
+	TFEB_wt	4.31343	0.00107042	-1.21824	-10.3123	Q14116	Interleukin-18	IL18
+	TFEB_wt	6.12237	0	-1.22365	-21.0241	Q16270	Insulin-like growth factor-binding protein 7	IGFBP7
+	TFEB_wt	4.94591	0	-1.22771	-13.2688	Q9NXV6;J3KNE1;D6RGD2	CDKN2A-interacting protein	CDKN2AIP
+	TFEB_wt	1.77601	0.023882	-1.25534	-3.28351	Q0VDG4;F8W0M9;C9JID8	Secernin-3	SCRN3
+	TFEB_wt	1.69529	0.028067	-1.25906	-3.13599	A0A087WV90;E9PDN5;A0A087WTU7;A0A075B6G3;P11532;E7EQR9;F5GZY3;E7EQS5;F8VX32;E7ESB2;H0Y304;H0Y3E8	Dystrophin	DMD
+	TFEB_wt	3.17719	0.00339726	-1.27394	-6.43689	Q9GZT4;I3L4L3;I3L3N0;I3L4B4	Serine racemase	SRR
+	TFEB_wt	5.67891	0	-1.2858	-17.6913	Q9UPQ0;D6RD46;H0Y8P3;G5EA03	LIM and calponin homology domains-containing protein 1	LIMCH1
+	TFEB_wt	2.21199	0.0125266	-1.29813	-4.13135	Q8N392	Rho GTPase-activating protein 18	ARHGAP18
+	TFEB_wt	5.19288	0	-1.31824	-14.6253	C9J0K6;P30626;B4DHQ6;E9PG82	Sorcin	SRI
+	TFEB_wt	7.04294	0	-1.34536	-30.0224	P12429;D6RFG5;D6RCA8;D6RAZ8	Annexin A3	ANXA3
+	TFEB_wt	7.03314	0	-1.36339	-29.9092	P05783;F8VZY9;CON__H-INV:HIT000015463;CON__Q92764;C4AM86;CON__Q497I4;Q92764;K7EMD9;CON__Q14525;CON__Q9UE12;CON__Q15323;CON__A2A5Y0;CON__Q14532;CON__A2AB72;CON__O76015;CON__Q148H6;CON__O76014;CON__REFSEQ:XP_986630;CON__Q7Z3Y7;CON__Q2M2I5;CON__P02535-1;Q14525;Q15323;Q14532;O76014;O76015;Q7Z3Y7;Q2M2I5	Keratin, type I cytoskeletal 18	KRT18
+	TFEB_wt	2.22155	0.0122416	-1.36935	-4.15105	Q01628;E9PS44;C9JQL5	Interferon-induced transmembrane protein 3;Putative dispanin subfamily A member 2d	IFITM3
+	TFEB_wt	2.74325	0.00591339	-1.37899	-5.31362	Q02539	Histone H1.1	HIST1H1A
+	TFEB_wt	7.04738	0	-1.40677	-30.074	P58107	Epiplakin	EPPK1
+	TFEB_wt	1.40527	0.047402	-1.41247	-2.62483	A0A0A0MT32;P38571;Q5T073	Lysosomal acid lipase/cholesteryl ester hydrolase	LIPA
+	TFEB_wt	1.53061	0.0382914	-1.47037	-2.84249	Q8WUY1;H0YAR9	Protein THEM6	THEM6
+	TFEB_wt	5.43693	0	-1.47734	-16.0948	H3BTL1;Q9GZQ8;A6NCE7;Q9H492	Microtubule-associated proteins 1A/1B light chain 3B;Microtubule-associated proteins 1A/1B light chain 3 beta 2;Microtubule-associated proteins 1A/1B light chain 3A	MAP1LC3B;MAP1LC3B2;MAP1LC3A
+	TFEB_wt	3.29071	0.00296073	-1.50741	-6.75849	P15104	Glutamine synthetase	GLUL
+	TFEB_wt	6.12415	0	-1.51655	-21.0386	Q13228;A6PVX1;H0Y532;F2Z2W8;F8WCR4;C9JVL0;F8WBA9	Selenium-binding protein 1	SELENBP1
+	TFEB_wt	3.04093	0.00394189	-1.51866	-6.06677	Q6ZN40		TPM1
+	TFEB_wt	5.00182	0	-1.54718	-13.565	O94760;B4DYP1	N(G),N(G)-dimethylarginine dimethylaminohydrolase 1	DDAH1
+	TFEB_wt	4.9896	0	-1.58744	-13.4998	P00403	Cytochrome c oxidase subunit 2	MT-CO2
+	TFEB_wt	1.7473	0.0260831	-1.59386	-3.23074	C9JGI3;P19971;A0A1W2PP80;A0A1W2PQK0	Thymidine phosphorylase	TYMP
+	TFEB_wt	2.10211	0.0143412	-1.62767	-3.90863	E5RJB8;E5RHU3;E7ESK6;E9PBI9;P34741	Syndecan;Syndecan-2	SDC2
+	TFEB_wt	7.91863	0	-1.63521	-42.0739	K7EKI8;O60437;K7EQ71	Periplakin	PPL
+	TFEB_wt	1.99391	0.0170181	-1.6527	-3.69559	Q6UX71	Plexin domain-containing protein 2	PLXDC2
+	TFEB_wt	6.98768	0	-1.67066	-29.3888	P11498;E9PRE7;E9PS68	Pyruvate carboxylase, mitochondrial	PC
+	TFEB_wt	2.03886	0.0154526	-1.72266	-3.78337	C9J5X1;P08069;H0YMJ5	Tyrosine-protein kinase receptor;Insulin-like growth factor 1 receptor;Insulin-like growth factor 1 receptor alpha chain;Insulin-like growth factor 1 receptor beta chain	IGF1R
+	TFEB_wt	4.82445	0	-1.74608	-12.6461	Q13451	Peptidyl-prolyl cis-trans isomerase FKBP5;Peptidyl-prolyl cis-trans isomerase FKBP5, N-terminally processed	FKBP5
+	TFEB_wt	3.09618	0.00361658	-1.75852	-6.2148	H7BYY1;F5H7S3;B7Z596;H0YK48;H0YL42;H0YN06		TPM1
+	TFEB_wt	5.53579	0	-1.79155	-16.7295	O60443;H7C147;H7BZJ0;H7C3W1	Non-syndromic hearing impairment protein 5	DFNA5
+	TFEB_wt	1.89343	0.0198725	-1.83837	-3.50291	O75128;H7C1N2;J3KR05;H7C2C4;A0A0J9YWK3;C9J9X1	Protein cordon-bleu	COBL
+	TFEB_wt	1.41697	0.0467898	-1.86502	-2.64498	A0A1B0GVY1;Q96PU5;K7ERN1	E3 ubiquitin-protein ligase NEDD4-like	NEDD4L
+	TFEB_wt	1.55565	0.0363105	-1.86935	-2.88653	Q8NCN4	E3 ubiquitin-protein ligase RNF169	RNF169
+	TFEB_wt	5.27021	0	-1.87643	-15.0765	O76070;F8W754;G4Y816;Q16143	Gamma-synuclein	SNCG
+	TFEB_wt	2.73517	0.00616764	-1.96174	-5.29417	P29373;Q5SYZ4	Cellular retinoic acid-binding protein 2	CRABP2
+	TFEB_wt	7.05049	0	-1.97797	-30.1101	A0A0A0MS51;A0A0A0MT01;P06396;CON__Q3SX14;Q5T0I0;A0A0U1RQL8;REV__H0YJM7;REV__Q6TDU7;REV__F8W8F9	Gelsolin	GSN
+	TFEB_wt	1.98532	0.0172958	-2.01108	-3.67894	P50135	Histamine N-methyltransferase	HNMT
+	TFEB_wt	2.13878	0.0140179	-2.05006	-3.98223	Q9H4G4;Q5VZR0;A0A087WUM5	Golgi-associated plant pathogenesis-related protein 1	GLIPR2
+	TFEB_wt	1.66437	0.0305132	-2.08884	-3.08016	K7ELP0		TPM4
+	TFEB_wt	1.65849	0.0306715	-2.16174	-3.06957	P32455;Q9H0R5;F6SPX6;H3BNS1;F6X827	Interferon-induced guanylate-binding protein 1	GBP1
+	TFEB_wt	2.34978	0.0103111	-2.27873	-4.42037	P09758	Tumor-associated calcium signal transducer 2	TACSTD2
+	TFEB_wt	1.46746	0.0428252	-2.33342	-2.73228	P03928	ATP synthase protein 8	MT-ATP8
+	TFEB_wt	3.62942	0.00208627	-2.39614	-7.79613	P46939;Q5T097;A0A0D9SG57;H0Y337	Utrophin	UTRN
+	TFEB_wt	1.44314	0.0450418	-2.39683	-2.69013	A0A0C4DH22;Q9H4G0;A0A1B0GTW6;Q4VXN6;Q4VXN5;Q4VXN8;Q4VXN7;Q4VXN1;Q4VXN0;X6RC15;H7C2K6	Band 4.1-like protein 1	EPB41L1
+	TFEB_wt	7.95383	0	-2.3997	-42.6479	O43854	EGF-like repeat and discoidin I-like domain-containing protein 3	EDIL3
+	TFEB_wt	7.55632	0	-2.59408	-36.595	P30838;C9JMC5;A8MYB8;E9PNN6;I3L3I9;C9JKT2;I3L4E5;I3L1H6;I3L3W9	Aldehyde dehydrogenase, dimeric NADP-preferring	ALDH3A1
+	TFEB_wt	8.55631	0	-2.75149	-53.7702	Q01995;H0YCU9;E9PJ32	Transgelin	TAGLN
+	TFEB_wt	4.81444	0	-3.21889	-12.5961	F6XEV2;A0A0U1RRK1;Q9BPX6;S4R3D7;S4R3V1;S4R3W3;E9PQV6	Calcium uptake protein 1, mitochondrial	MICU1
+	TFEB_wt	4.42895	0.00122581	-3.46742	-10.8021	Q8WXI7;M0R2S7;M0QZZ9;M0R2Y5	Mucin-16	MUC16
+	TFEB_wt	6.02021	0	-3.85415	-20.206	E7EWC2;F5H7S7;Q13576;D6R939;E9PDT6;D6RDK8;D6R999;D6RGC6	Ras GTPase-activating-like protein IQGAP2	IQGAP2
+	TFEB_wt	5.43546	0	-4.05674	-16.0856	Q16890;E9PPQ1;J3KNE7;E9PNK6;E9PNQ9	Tumor protein D53	TPD52L1
+	TFEB_wt	5.18831	0	-5.04419	-14.5991	Q9UKX5	Integrin alpha-11	ITGA11
		1.23973	0.0637106	1.96759	2.34334	A0A1W2PQV2;H3BUH9;P23434	Glycine cleavage system H protein, mitochondrial	GCSH
		0.958213	0.110568	1.89994	1.87378	O60220	Mitochondrial import inner membrane translocase subunit Tim8 A	TIMM8A
		0.973762	0.107128	1.78209	1.89961	Q96B49	Mitochondrial import receptor subunit TOM6 homolog	TOMM6
		1.20854	0.0672273	1.73831	2.29091	P02794;E9PRK8;G3V1D1;E9PKY7;G3V192;E9PQR3;E9PKM5;E9PK45;E9PPQ4	Ferritin heavy chain;Ferritin heavy chain, N-terminally processed;Ferritin	FTH1
		0.613359	0.238036	1.66823	1.29295	Q15120	[Pyruvate dehydrogenase (acetyl-transferring)] kinase isozyme 3, mitochondrial	PDK3
		1.16266	0.0746953	1.64794	2.21403	Q9HC52;C9JM54;C9J6K3	Chromobox protein homolog 8	CBX8
		0.857805	0.137465	1.53681	1.70676	E7EQY1;Q96C01;C9J2Y4;C9JF51	Protein FAM136A	FAM136A
		0.820194	0.149381	1.49923	1.64396	P08651	Nuclear factor 1 C-type	NFIC
		1.01497	0.0986643	1.499	1.96804	O00411;K7EMH3	DNA-directed RNA polymerase, mitochondrial	POLRMT
		0.268069	0.518276	1.49132	0.650565	P42677;Q5T4L4	40S ribosomal protein S27	RPS27
		0.943217	0.114265	1.4817	1.84887	Q9BZ95;H0YE68;E9PKA2	Histone-lysine N-methyltransferase NSD3	WHSC1L1
		1.29884	0.057554	1.47869	2.44319	G3V5L1;P61244;G3V570;G3V302	Protein max	MAX
		1.15	0.0768227	1.47634	2.19287	E7EW05;Q9NVU7	Protein SDA1 homolog	SDAD1
		0.650421	0.218451	1.46908	1.35684	E9PMI6;J3KN38;P54105;E9PJF4;E9PQ83	Methylosome subunit pICln	CLNS1A
		0.474715	0.326496	1.46249	1.04758	A0A0A0MTS7;Q8WZ42;A0A0A0MRA3;H7C1P9	Titin	TTN
		1.10533	0.0833108	1.43488	2.11833	P63172;Q5VTU3	Dynein light chain Tctex-type 1	DYNLT1
		0.829048	0.146355	1.37291	1.65876	F8W8Z9;Q8N4H5	Mitochondrial import receptor subunit TOM5 homolog	TOMM5
		0.842442	0.1424	1.37019	1.68113	Q9UMX5	Neudesin	NENF
		1.30606	0.0570992	1.36941	2.45544	Q8N543;A0A0A0MTR2;H3BR02;H3BR79;H3BP48;H3BUA6	Prolyl 3-hydroxylase OGFOD1	OGFOD1
		1.04854	0.0921329	1.34638	2.02383	Q9H089;F8WFC6;H7C2X7	Large subunit GTPase 1 homolog	LSG1
		1.03832	0.0939628	1.31816	2.00685	Q9NV56	MRG/MORF4L-binding protein	MRGBP
		0.920833	0.121068	1.29639	1.81168	Q9NRG0;E5RGS9	Chromatin accessibility complex protein 1	CHRAC1
		1.10767	0.0830994	1.29234	2.12223	Q99570;D6RJ98	Phosphoinositide 3-kinase regulatory subunit 4	PIK3R4
		0.692924	0.199653	1.27734	1.42947	Q9BW60	Elongation of very long chain fatty acids protein 1	ELOVL1
		0.901479	0.125476	1.2559	1.77949	Q96GC9;K7EL93;K7EL74;K7ENU2;K7EK01;K7EMI0;K7ELS2;K7EPE7	Vacuole membrane protein 1	VMP1
		0.988156	0.104206	1.24471	1.92351	J3KTD8		CBFB
		0.661727	0.213682	1.23662	1.37622	Q13439;H0Y6I0;E7EVX2;A0A087WTW2;C9J0Y3;Q86W71;C9JHJ5	Golgin subfamily A member 4	GOLGA4
		0.818958	0.149648	1.22853	1.64189	Q86XL3;F5H6J0;F5H1D4	Ankyrin repeat and LEM domain-containing protein 2	ANKLE2
		0.75294	0.173468	1.21306	1.53108	Q9H3S7;R4GMM7;C9JD91	Tyrosine-protein phosphatase non-receptor type 23	PTPN23
		0.849206	0.140406	1.18105	1.69242	Q8WXA9	Splicing regulatory glutamine/lysine-rich protein 1	SREK1
		0.887027	0.129624	1.16589	1.75545	Q9BRS2	Serine/threonine-protein kinase RIO1	RIOK1
		0.801699	0.15486	1.16334	1.613	P13807;M0QYU1	Glycogen [starch] synthase, muscle	GYS1
		0.86288	0.13657	1.12131	1.71523	O43819	Protein SCO2 homolog, mitochondrial	SCO2
		0.927627	0.118924	1.1193	1.82297	Q96FJ2	Dynein light chain 2, cytoplasmic	DYNLL2
		1.11394	0.0820481	1.1079	2.13269	Q9H6R0;I3L1L6	Putative ATP-dependent RNA helicase DHX33	DHX33
		0.529381	0.28839	1.10013	1.14572	Q9NYH9	U3 small nucleolar RNA-associated protein 6 homolog	UTP6
		1.08438	0.0870037	1.09826	2.08344	F5H6D8;B4DTN4;Q86U44;B4E349;H0YFV6	N6-adenosine-methyltransferase 70 kDa subunit	METTL3
		1.33433	0.0533917	1.08702	2.50348	P19793;A0A087WZ88;A0A0G2JKR7;P48443;P28702;A0A0G2JHI1	Retinoic acid receptor RXR-alpha;Retinoic acid receptor RXR-gamma;Retinoic acid receptor RXR-beta	RXRA;RXRG;RXRB
		1.17885	0.0722292	1.06647	2.24112	Q00577	Transcriptional activator protein Pur-alpha	PURA
		0.876115	0.132512	1.06604	1.73728	K7ERC8;Q06136;K7EQS7	3-ketodihydrosphingosine reductase	KDSR
		0.597787	0.245402	1.06049	1.26592	J3KSI8;J3QQS1;J3QLS3;Q9Y2R9;J3QKW2	28S ribosomal protein S7, mitochondrial	MRPS7
		0.466109	0.331493	1.05682	1.03193	Q10589	Bone marrow stromal antigen 2	BST2
		0.839815	0.143381	1.05427	1.67675	Q9NXW2;J3KPS0;V9GYN7	DnaJ homolog subfamily B member 12	DNAJB12
		1.1793	0.0719842	1.05139	2.24188	C9J0A7;Q9UQN3;A0A087WW88	Charged multivesicular body protein 2b	CHMP2B
		0.609575	0.240202	1.0509	1.28639	Q9UL25	Ras-related protein Rab-21	RAB21
		0.474629	0.326279	1.04791	1.04743	P10620;F5H7F6;F5H6X2;F5H760	Microsomal glutathione S-transferase 1	MGST1
		0.683936	0.20331	1.04321	1.41417	A0A0A0MQS5;Q9Y284	Protein Asterix	WDR83OS
		0.750843	0.17429	1.02833	1.52755	Q53GS7	Nucleoporin GLE1	GLE1
		1.31068	0.0566514	1.02321	2.46328	E9PGC0;P20936	Ras GTPase-activating protein 1	RASA1
		0.836393	0.144215	1.00926	1.67103	O60287	Nucleolar pre-ribosomal-associated protein 1	URB1
		0.686289	0.2018	0.973284	1.41818	Q9P275;A0A075B784;K7EIH0;K7ELR5;Q8IXW9;E9PEW0	Ubiquitin carboxyl-terminal hydrolase 36;Ubiquitin carboxyl-terminal hydrolase	USP36
		0.712185	0.190828	0.963775	1.46219	V9GY01;Q9Y448;H0YKF8;H0YLA7;H0YM11	Small kinetochore-associated protein	KNSTRN
		0.823131	0.148168	0.962102	1.64887	Q9H7B4;B0QZ88;B0QZA0;A8MXR1	Histone-lysine N-methyltransferase SMYD3	SMYD3
		0.559087	0.270471	0.954243	1.19824	Q6UWE0	E3 ubiquitin-protein ligase LRSAM1	LRSAM1
		0.833732	0.144802	0.949786	1.66659	Q12929;H0YFG1	Epidermal growth factor receptor kinase substrate 8	EPS8
		1.31583	0.0560375	0.940285	2.47203	Q9BU89;K7EIV2;K7ERU8	Deoxyhypusine hydroxylase	DOHH
		0.802694	0.15448	0.931483	1.61467	Q9NRL2;A0A087WWN7	Bromodomain adjacent to zinc finger domain protein 1A	BAZ1A
		0.358959	0.420154	0.929552	0.831425	Q70UQ0	Inhibitor of nuclear factor kappa-B kinase-interacting protein	IKBIP
		1.22135	0.0657976	0.928163	2.31243	Q15036;F8WAZ0;F8WFA0;F8WEG6	Sorting nexin-17	SNX17
		1.03456	0.0945661	0.921331	2.0006	Q9UGU0	Transcription factor 20	TCF20
		0.448159	0.345431	0.919045	0.999097	C9JLU1;P52434	DNA-directed RNA polymerases I, II, and III subunit RPABC3	POLR2H
		0.763158	0.169774	0.916748	1.54829	A0A0J9YXX5;Q9UHX1;A0A0J9YXJ8;A0A0J9YWM1;H0YEM1;E9PL19	Poly(U)-binding-splicing factor PUF60	PUF60
		1.31548	0.0559971	0.896925	2.47144	P82664	28S ribosomal protein S10, mitochondrial	MRPS10
		0.446933	0.346245	0.888464	0.996845	P84101;F8WBN3;B9A031;C9JQZ0;B8ZZY7;F8WBV6	Small EDRK-rich factor 2	SERF2
		0.980993	0.105655	0.885383	1.91162	O95104	Splicing factor, arginine/serine-rich 15	SCAF4
		0.97935	0.106164	0.881479	1.90889	O15118;K7EQ23	Niemann-Pick C1 protein	NPC1
		0.555801	0.272298	0.873559	1.19246	Q8TD16;U3KQF7;A8MVZ6;Q96G01	Protein bicaudal D homolog 2	BICD2
		1.25714	0.0618428	0.870213	2.37268	P61024;Q9BZU3;Q5T179	Cyclin-dependent kinases regulatory subunit 1;Cyclin-dependent kinases regulatory subunit	CKS1B
		0.728145	0.183948	0.865031	1.48922	Q9UJK0	Ribosome biogenesis protein TSR3 homolog	TSR3
		0.797697	0.156363	0.863315	1.6063	Q9H7E9	UPF0488 protein C8orf33	C8orf33
		0.602616	0.24344	0.861852	1.27432	H0Y997;Q96J42;D6RBD9;D6RB48	Thioredoxin domain-containing protein 15	TXNDC15
		1.15727	0.0756088	0.855074	2.20501	Q8NEZ2;E5RJ10;E5RHB8;E5RJX6;H0YBN0;E5RG91	Vacuolar protein sorting-associated protein 37A	VPS37A
		0.403171	0.381119	0.84802	0.915546	Q9BXW7;A8MYZ9	Cat eye syndrome critical region protein 5	CECR5
		0.565819	0.265815	0.841824	1.21007	Q96D71;E9PMG1;H0YDT0;H0YE89;H7C225;H0YE73;H7C1V2;F2Z3L2;Q8NFH8	RalBP1-associated Eps domain-containing protein 1	REPS1
		1.30407	0.0572459	0.817039	2.45206	Q7Z5J4;A0A1W2PQJ7;A8MXE8	Retinoic acid-induced protein 1	RAI1
		0.780234	0.162816	0.814223	1.577	Q9Y4H2	Insulin receptor substrate 2	IRS2
		0.58893	0.250339	0.808392	1.2505	Q9P0I2;C9JLM9	ER membrane protein complex subunit 3	EMC3
		0.748476	0.175076	0.796502	1.52356	E9PIF2;Q13206	Probable ATP-dependent RNA helicase DDX10	DDX10
		0.916707	0.121769	0.795953	1.80482	Q9UJ83;C9J306;B3KPX4	2-hydroxyacyl-CoA lyase 1	HACL1
		0.599943	0.244407	0.791497	1.26967	Q96S66	Chloride channel CLIC-like protein 1	CLCC1
		0.836667	0.144323	0.785302	1.67149	B7Z2Y2;Q14746	Conserved oligomeric Golgi complex subunit 2	COG2
		0.608406	0.240726	0.779825	1.28436	Q9UKV8	Protein argonaute-2	AGO2
		1.34728	0.0521828	0.777593	2.52555	Q53LP3	Ankyrin repeat domain-containing protein SOWAHC	SOWAHC
		0.629037	0.230178	0.774873	1.32005	P62166	Neuronal calcium sensor 1	NCS1
		0.992511	0.103111	0.772642	1.93074	E5RGQ3;Q9H446;E5RGS5;E5RJE3	RWD domain-containing protein 1	RWDD1
		0.958572	0.110605	0.77153	1.87438	Q99504;B1APR7	Eyes absent homolog 3;Eyes absent homolog	EYA3
		0.355709	0.423297	0.760627	0.825153	E9PJH7;Q9H936;A0A0D9SFE1;E9PS95;A0A0D9SEI9;K4DIB8;K4DIA8;A0A0D9SFA8;K4DIB0;K4DIA2;A0A0D9SG84;E9PI74;E9PQ36;K4DIB6;K4DIB3;Q9H1K4;K4DIB4;E9PJY0;A0A0A6YYN8	Mitochondrial glutamate carrier 1	SLC25A22
		0.671558	0.209189	0.758741	1.39304	A2A2Q9;Q9Y312	Protein AAR2 homolog	AAR2
		1.06159	0.0900681	0.756736	2.04553	Q96EA4;H0YBG5;D6REZ1;D6R936;D6RIF7;D6RIB8;D6RC83	Protein Spindly	SPDL1
		0.400807	0.382767	0.75193	0.911101	P10589;F1DAL9;P24468	COUP transcription factor 1;COUP transcription factor 2	NR2F1;NR2F2
		1.07596	0.0879926	0.748087	2.06942	Q08AD1	Calmodulin-regulated spectrin-associated protein 2	CAMSAP2
		0.326276	0.45082	0.747336	0.767743	D6RJD1;P09497	Clathrin light chain B	CLTB
		0.84515	0.141614	0.746961	1.68565	E9PQA6;Q96EY5;E9PJW8;E9PLL0;M0QZK6;E9PLZ8	Multivesicular body subunit 12A	MVB12A
		1.14743	0.0768849	0.744346	2.18857	Q9H7L9	Sin3 histone deacetylase corepressor complex component SDS3	SUDS3
		0.800185	0.15546	0.731825	1.61047	P62875	DNA-directed RNA polymerases I, II, and III subunit RPABC5	POLR2L
		0.287189	0.493845	0.731009	0.689641	Q96B36;M0R2V8;H9KV91	Proline-rich AKT1 substrate 1	AKT1S1
		1.08178	0.0871709	0.730777	2.07911	Q15363;F5GX39;E7EQ72	Transmembrane emp24 domain-containing protein 2	TMED2
		0.47854	0.324622	0.727591	1.05452	E9PL71;E9PN91;E9PKK3;E9PNW6;E9PJD0		EEF1D
		0.641024	0.223157	0.72332	1.3407	Q9BRR6;H3BRS6;H3BTH4;H3BN66;H3BU35	ADP-dependent glucokinase	ADPGK
		0.548579	0.27582	0.711192	1.17972	B6VEX4;A0A0A0MRT6;Q8IZP0	Abl interactor 1	ABI1
		0.656768	0.215615	0.709691	1.36773	P08572	Collagen alpha-2(IV) chain;Canstatin	COL4A2
		0.838427	0.143641	0.709126	1.67443	C9JJU7;Q9NSI2	Protein FAM207A	FAM207A
		1.30821	0.056935	0.709116	2.4591	O95801	Tetratricopeptide repeat protein 4	TTC4
		1.07693	0.0879902	0.706448	2.07104	H3BRR0;Q9NZD8	Maspardin	SPG21
		0.652118	0.217598	0.692709	1.35975	Q9NRY4	Rho GTPase-activating protein 35	ARHGAP35
		0.922873	0.120537	0.684957	1.81507	Q9NWU2	Glucose-induced degradation protein 8 homolog	GID8
		0.670659	0.209648	0.683304	1.3915	Q9NX62;H0YBS3	Inositol monophosphatase 3	IMPAD1
		0.562431	0.268255	0.67656	1.20412	H7BYJ3;O14578	Citron Rho-interacting kinase	CIT
		1.07937	0.0876773	0.6747	2.0751	Q9GZZ9;E7EQ61;E7EWE1;C9J5W5;C9JRV9;C9J0F6	Ubiquitin-like modifier-activating enzyme 5	UBA5
		1.384	0.0500106	0.667242	2.58833	O14802;Q7Z755	DNA-directed RNA polymerase III subunit RPC1	POLR3A
		0.418625	0.368795	0.653139	0.944462	P40123;A0A087WZ15;E9PDI2;A0A087X0J3;B7Z385;F8WDB9;F8WEW0	Adenylyl cyclase-associated protein 2;Adenylyl cyclase-associated protein	CAP2
		0.643031	0.222342	0.651029	1.34415	Q8IWB1;X6RK76;REV__I3NI21;REV__I3L288;REV__Q96B96;REV__I3NI23	Inositol 1,4,5-trisphosphate receptor-interacting protein	ITPRIP
		1.11685	0.0815741	0.644815	2.13754	Q9HCK8;G3V2T9;H0YJG4;H3BTW3;Q3L8U1;Q9P2D1	Chromodomain-helicase-DNA-binding protein 8	CHD8
		0.911889	0.122881	0.644341	1.79681	Q13641	Trophoblast glycoprotein	TPBG
		1.3439	0.0522057	0.636673	2.51979	Q9BYN8	28S ribosomal protein S26, mitochondrial	MRPS26
		0.347835	0.42824	0.635808	0.809902	J3QRU8;Q9Y2X7;A0A0C4DGN6;J3QL89;J3QLH1;J3QQI0;F8W822	ARF GTPase-activating protein GIT1	GIT1
		0.439346	0.352028	0.631885	0.982876	Q9NQ50	39S ribosomal protein L40, mitochondrial	MRPL40
		1.03567	0.0944638	0.628849	2.00243	O94913;E9PKN0;E9PQ01	Pre-mRNA cleavage complex 2 protein Pcf11	PCF11
		0.817721	0.149947	0.624563	1.63982	Q9Y2U8	Inner nuclear membrane protein Man1	LEMD3
		0.750971	0.174332	0.623242	1.52777	I3L4X7;I3L3Y9;Q13227;I3L1H4	G protein pathway suppressor 2	GPS2
		0.390122	0.391985	0.62291	0.890941	E7EVG2;Q86U86;H0Y5B5	Protein polybromo-1	PBRM1
		0.47779	0.324891	0.622515	1.05316	Q5JRA6	Melanoma inhibitory activity protein 3	MIA3
		1.05547	0.0908783	0.620944	2.03534	G3V5T0;A0A0C4DFM0;G3V4T6;O43708;A0A0A0MR33;G3V267;H0YJN8;G3V3B9	Maleylacetoacetate isomerase	GSTZ1
		0.860319	0.137034	0.617206	1.71096	D4Q8H0;Q9NYL2;C9J3F7	Mitogen-activated protein kinase kinase kinase MLT	pk;ZAK
		0.392304	0.390268	0.616877	0.895067	P21359;J3KSB5;H0Y465;J3QLS2	Neurofibromin;Neurofibromin truncated	NF1
		0.488566	0.316515	0.616244	1.07265	Q6IQ49	Protein SDE2 homolog	SDE2
		0.498883	0.30964	0.603982	1.09123	O75165;H0YA63	DnaJ homolog subfamily C member 13	DNAJC13
		0.49564	0.311602	0.603544	1.0854	Q9NWT6;E9PL41	Hypoxia-inducible factor 1-alpha inhibitor	HIF1AN
		0.813784	0.151006	0.597484	1.63324	Q9UBB5	Methyl-CpG-binding domain protein 2	MBD2
		0.444053	0.347975	0.592575	0.991549	L0R819;U3KQP1;U3KQE3;U3KQP6;U3KQ49		ASNSD1
		0.387439	0.394293	0.588691	0.88586	O96013;M0R3G6;M0R2X4;M0R0L9	Serine/threonine-protein kinase PAK 4	PAK4
		1.23579	0.0642478	0.585576	2.33671	A0A087WW77;Q15334	Lethal(2) giant larvae protein homolog 1	LLGL1
		0.584376	0.253084	0.582692	1.24256	Q8IXM3	39S ribosomal protein L41, mitochondrial	MRPL41
		0.497081	0.310652	0.577959	1.08799	Q9BUE6;Q5TBE2;Q5TBE9;A0A1B0GTK6	Iron-sulfur cluster assembly 1 homolog, mitochondrial	ISCA1
		0.823504	0.147973	0.575212	1.6495	Q9NR19;F8WDJ9;F8WCJ4;C9JXD9;C9J7L5;C9IYL0;B4DEH9;C9JY31	Acetyl-coenzyme A synthetase, cytoplasmic	ACSS2
		0.456187	0.339614	0.573095	1.01382	Q9NUL7	Probable ATP-dependent RNA helicase DDX28	DDX28
		0.46828	0.330046	0.570202	1.03589	Q9NRY2	SOSS complex subunit C	INIP
		0.768819	0.167288	0.567612	1.55782	Q96CB8;A0A087WXN4	Integrator complex subunit 12	INTS12
		0.636938	0.225746	0.565788	1.33366	Q9Y276;C9J1S9;H7C492;C9J8G3;H7BZF6	Mitochondrial chaperone BCS1	BCS1L
		0.515793	0.297549	0.565081	1.12152	P12036	Neurofilament heavy polypeptide	NEFH
		0.355996	0.423263	0.56484	0.825707	Q9NVT9;E5RJ86;E9PR92;E5RHK3	Armadillo repeat-containing protein 1	ARMC1
		1.35347	0.0518549	0.542688	2.53611	Q9Y3Y2;A0A087X1B7;X6R700;Q5T7Y7	Chromatin target of PRMT1 protein	CHTOP
		0.801758	0.154909	0.540173	1.6131	H3BN50;H3BQS0;Q15599;H3BUQ9	Na(+)/H(+) exchange regulatory cofactor NHE-RF2	SLC9A3R2
		0.937315	0.116029	0.539374	1.83907	K7EM56;A0A0B4J2B4;S4R417;K7ELC2;P62841;K7EQJ5;S4R456;K7EJ78	40S ribosomal protein S15	RPS15
		0.76362	0.169728	0.536397	1.54907	O75592;H7C3U4	E3 ubiquitin-protein ligase MYCBP2	MYCBP2
		0.86796	0.134821	0.532259	1.72369	O60547	GDP-mannose 4,6 dehydratase	GMDS
		1.00749	0.0999014	0.530849	1.95562	J9JIC5;Q9HAS0;J3KRR1;J3QKQ1	Protein Njmu-R1	C17orf75
		1.2888	0.0585081	0.529969	2.4262	Q9BQ67;M0QX71	Glutamate-rich WD repeat-containing protein 1	GRWD1
		0.657983	0.215199	0.529412	1.36981	P61962;A0A087WWI6	DDB1- and CUL4-associated factor 7	DCAF7
		0.370122	0.409939	0.528341	0.852872	Q96H79	Zinc finger CCCH-type antiviral protein 1-like	ZC3HAV1L
		0.910887	0.122921	0.524636	1.79514	G5E9A6;P51784	Ubiquitin carboxyl-terminal hydrolase;Ubiquitin carboxyl-terminal hydrolase 11	USP11
		0.227831	0.56886	0.520549	0.566196	Q9NPJ3	Acyl-coenzyme A thioesterase 13;Acyl-coenzyme A thioesterase 13, N-terminally processed	ACOT13
		0.717269	0.188847	0.517544	1.47081	Q96HR8	H/ACA ribonucleoprotein complex non-core subunit NAF1	NAF1
		1.2828	0.0588928	0.515427	2.41604	P11234;C9J6B1;C9JQB3;F8WEQ6;C9JPE8;C9JYR1	Ras-related protein Ral-B	RALB
		0.950962	0.112131	0.511204	1.86174	B3KVZ3;Q9H3R5;H0Y9E6;D6RBJ6	Centromere protein H	CENPH
		1.0444	0.0929081	0.509902	2.01695	Q8N357;F8WCT7	Solute carrier family 35 member F6	SLC35F6
		1.26606	0.0608261	0.503079	2.38775	O95983;K7EIE8;A0A0A0MTS6;A0A087WT34;A0A087X1H1	Methyl-CpG-binding domain protein 3	MBD3
		0.89922	0.126066	0.502397	1.77574	Q13158	FAS-associated death domain protein	FADD
		0.910738	0.122885	0.501479	1.79489	A0A087WT20;Q9NV06;B3KME9;E5RHM4;A0A087X1F8	DDB1- and CUL4-associated factor 13	DCAF13
		0.378412	0.402054	0.496234	0.868705	Q86WV7;Q96MW1	Coiled-coil domain-containing protein 43	CCDC43
		1.08022	0.0874479	0.496087	2.07652	Q16762	Thiosulfate sulfurtransferase	TST
		0.405153	0.379566	0.494453	0.919268	Q6NVW1;B1AKC9;P29323	Receptor protein-tyrosine kinase;Ephrin type-B receptor 2	EPHB2
		1.09225	0.0856154	0.492787	2.09655	P07919	Cytochrome b-c1 complex subunit 6, mitochondrial	UQCRH
		0.858811	0.137225	0.491465	1.70844	Q96SZ5	2-aminoethanethiol dioxygenase	ADO
		0.706091	0.193514	0.490061	1.45185	P48723	Heat shock 70 kDa protein 13	HSPA13
		0.608713	0.240855	0.488646	1.2849	A0A087X0W9;Q8N6M0;A0A0C4DH76	OTU domain-containing protein 6B	OTUD6B
		1.35831	0.0514473	0.48826	2.54437	A0A0C4DGQ5;P04632;K7ELJ7;K7EKD8;A0A075B7C0;U3KQE2;K7EIV0;K7EM73;U3KPR7;K7EMQ1;K7ES78;Q96L46	Calpain small subunit 1	CAPNS1
		0.388017	0.393702	0.486279	0.886954	Q9UKL0;E9PQE5;E9PR63	REST corepressor 1	RCOR1;RCOR3
		0.156687	0.666767	0.48497	0.408438	Q5JSZ5;A0A1W2PQP5;H0Y412;Q5JT00	Protein PRRC2B	PRRC2B
		0.817767	0.150023	0.483521	1.6399	O60888;C9IZG4;C9IZQ5	Protein CutA	CUTA
		1.30068	0.0574339	0.479038	2.44631	J3KR33;A0JLT2	Mediator of RNA polymerase II transcription subunit 19	MED19
		0.666154	0.212042	0.477503	1.3838	E9PS74;Q8NBI5;H0YD64	Solute carrier family 43 member 3	SLC43A3
		0.922208	0.120758	0.47559	1.81396	Q13887	Krueppel-like factor 5	KLF5
		0.951768	0.111968	0.470402	1.86308	Q15818	Neuronal pentraxin-1	NPTX1
		0.852743	0.138965	0.469631	1.69832	O43156	TELO2-interacting protein 1 homolog	TTI1
		0.310043	0.468595	0.463171	0.735581	P23634;H0YDG5;H7BZS8;H7BY13	Plasma membrane calcium-transporting ATPase 4	ATP2B4
		0.366198	0.413625	0.460075	0.845349	H0YC52;C9J7Q4;H7BZ58;Q8NFV4;H7C396	Alpha/beta hydrolase domain-containing protein 11	ABHD11
		0.569194	0.263868	0.45362	1.21599	P14384;F8W111	Carboxypeptidase M	CPM
		0.598736	0.245043	0.452692	1.26757	Q6P161	39S ribosomal protein L54, mitochondrial	MRPL54
		0.520498	0.294549	0.451796	1.12991	Q9NX55;J3QT56	Huntingtin-interacting protein K	HYPK
		1.30002	0.0574271	0.449489	2.44519	Q96M27	Protein PRRC1	PRRC1
		0.323277	0.45387	0.448836	0.761829	Q8NHP8	Putative phospholipase B-like 2;Putative phospholipase B-like 2 32 kDa form;Putative phospholipase B-like 2 45 kDa form	PLBD2
		0.253902	0.536439	0.446753	0.621206	Q8NBJ4;F8WAT9;C9JYM4	Golgi membrane protein 1	GOLM1
		0.40925	0.376591	0.446747	0.926947	O75376;E7EVU5;E7EW50;J3KS51;A0A088AWL3;C9JAP0;E7EVK1;J3KT44;J3KS29;J3QKP0	Nuclear receptor corepressor 1	NCOR1
		0.919497	0.121219	0.445117	1.80945	Q5QPD4;A3KFJ0;O14965;Q5QPD2;A3KFJ1;Q5QPD1;A3KFJ2	Aurora kinase A	AURKA
		0.403125	0.381019	0.443645	0.915459	A0A075B7F8;A8CG34;A0A087WY75;A6NF01	Nuclear envelope pore membrane protein POM 121C	POM121C
		0.410879	0.375188	0.443361	0.929998	O60573;B8ZZL3;C9JEL3;B9A044;B8ZZ50;B4E1E4;B9A023	Eukaryotic translation initiation factor 4E type 2	EIF4E2
		0.692229	0.199769	0.443167	1.42829	Q08209;E7ETC2;Q5F2F8;P16298;E9PPC8;E9PK68;H0YC26;P48454	Serine/threonine-protein phosphatase 2B catalytic subunit alpha isoform;Serine/threonine-protein phosphatase	PPP3CA
		0.287665	0.493569	0.441992	0.690605	A0A140TA86;Q5XKP0;K7EIR2;A0A140TA84	Protein QIL1	QIL1;C19orf70
		0.485218	0.319014	0.437277	1.0666	Q01968	Inositol polyphosphate 5-phosphatase OCRL-1	OCRL
		0.64481	0.221518	0.436322	1.3472	A0A1C7CYY6;A0A1B0GTX1;Q6XZF7	Dynamin-binding protein	DNMBP
		1.23694	0.0640245	0.427353	2.33865	P51398;V9GZ61;V9GYA7;V9GZ03;V9GYL9;V9GYC9;V9GYW1;V9GYJ9;V9GYF7	28S ribosomal protein S29, mitochondrial	DAP3
		0.293372	0.487626	0.424842	0.70215	A0A1B0GUA3;Q96EK5;A0A1B0GUH6;A0A1B0GU96;A0A1B0GVY9;A0A1B0GTE6;A0A0D9SFK7	KIF1-binding protein	KIAA1279
		0.65361	0.217175	0.420976	1.36231	Q6ZXV5	Transmembrane and TPR repeat-containing protein 3	TMTC3
		1.14003	0.0778962	0.413269	2.17621	Q96AB3;K7EKW4;K7ENV7	Isochorismatase domain-containing protein 2, mitochondrial	ISOC2
		0.294555	0.486482	0.412671	0.704535	Q9H900;H3BSG1	Protein zwilch homolog	ZWILCH
		0.442624	0.349327	0.41045	0.988917	F8W8I6;P31483;E5RGV5;E5RG67;F8WE16	Nucleolysin TIA-1 isoform p40	TIA1
		1.14397	0.0771084	0.403221	2.18279	Q92995;H7C5J3	Ubiquitin carboxyl-terminal hydrolase 13	USP13
		1.31754	0.0559509	0.402857	2.47493	O94888;C9JAT7;C9JD50	UBX domain-containing protein 7	UBXN7
		0.484334	0.319669	0.401549	1.06501	Q9Y5T5;H9KVB6	Ubiquitin carboxyl-terminal hydrolase 16	USP16
		1.28766	0.058514	0.396543	2.42426	Q13488;E9PM12;E9PNA6;E9PMC5;H0YCE3	V-type proton ATPase 116 kDa subunit a isoform 3;V-type proton ATPase subunit a	TCIRG1
		0.415104	0.371721	0.394304	0.937895	Q9BUK6;REV__P04114	Protein misato homolog 1	MSTO1
		0.577038	0.258096	0.394063	1.22973	P84077;P61204;F5H423;F5H0C7;H0YGG7	ADP-ribosylation factor 1;ADP-ribosylation factor 3	ARF1;ARF3
		0.766681	0.168268	0.393973	1.55422	Q9C005	Protein dpy-30 homolog	DPY30
		0.764557	0.169303	0.393941	1.55065	J3QRS9;O43670;X6R4W8;J3KS31	BUB3-interacting and GLEBS motif-containing protein ZNF207	ZNF207
		1.00964	0.099548	0.393179	1.9592	Q5SRE5;H7C4K7	Nucleoporin NUP188 homolog	NUP188
		1.37605	0.0501363	0.391191	2.57471	Q15031;E9PHM2;C9JYR8	Probable leucine--tRNA ligase, mitochondrial	LARS2
		0.834422	0.144602	0.390943	1.66774	Q68E01;A0A096LNW8	Integrator complex subunit 3	INTS3
		0.349708	0.426609	0.389982	0.813538	P55290	Cadherin-13	CDH13
		0.699677	0.196277	0.387124	1.44096	Q9HC36;I3L0T6;I3L443	rRNA methyltransferase 3, mitochondrial	RNMTL1
		0.251679	0.538954	0.385667	0.616566	Q86YV9	Hermansky-Pudlak syndrome 6 protein	HPS6
		0.422701	0.365177	0.384629	0.95205	Q96D53;M0R001;M0R011;M0R362;M0QZZ2;M0R3F7	AarF domain-containing protein kinase 4	ADCK4
		0.365405	0.414146	0.383784	0.843827	A0A087WZX0;Q86UU0;E9PNR0	B-cell CLL/lymphoma 9-like protein	BCL9L
		0.704442	0.194195	0.38377	1.44905	O94804	Serine/threonine-protein kinase 10	STK10
		1.26278	0.0611496	0.379949	2.38221	P52788;H7C2R7	Spermine synthase	SMS
		0.534128	0.284729	0.376668	1.15415	Q13769;H7C072;F8WCP5;C9JXG5;H7C441	THO complex subunit 5 homolog	THOC5
		1.08546	0.0868936	0.375133	2.08524	Q7LGA3;K7EP71	Heparan sulfate 2-O-sulfotransferase 1	HS2ST1
		0.821412	0.148844	0.374921	1.646	Q9HAV4;H0Y9I3;H0Y3W3;H0Y3Q8;E2QRM3	Exportin-5	XPO5
		1.15701	0.0755599	0.374832	2.20459	P55263	Adenosine kinase	ADK
		0.358334	0.420503	0.373013	0.83022	Q4VB86;P11171;A0A1B0GWG0	Protein 4.1	EPB41
		0.532549	0.285861	0.371027	1.15135	F5GY88;A0A0B4J1W0;O75448;B9TX62;B4DDR8;F5H5K2	Mediator of RNA polymerase II transcription subunit 24	MED24
		1.36051	0.0513571	0.369657	2.54813	O15116;E5RJ47;E5RH18	U6 snRNA-associated Sm-like protein LSm1	LSM1
		1.17009	0.0733673	0.368576	2.22646	Q9Y3D3;A6ND22	28S ribosomal protein S16, mitochondrial	MRPS16
		0.863409	0.13632	0.368467	1.71611	Q96EL3	39S ribosomal protein L53, mitochondrial	MRPL53
		0.750299	0.174612	0.368241	1.52663	G3V3G9;Q5TAQ9;H0YDY4;V9GY54	DDB1- and CUL4-associated factor 8	DCAF8
		1.37863	0.0500918	0.364913	2.57912	E7EN19;E7ENQ1;G3XAA2;H7C360;G5E948;A0A0D9SEY1;O95819;C9J840;E7EX83;A0A0D9SG62;H7C0P6;H7C3Z6;Q9UKE5;C9J338;I3L2I2	Mitogen-activated protein kinase kinase kinase kinase 4	MAP4K4
		0.808036	0.153058	0.364479	1.62362	P62854;Q5JNZ5	40S ribosomal protein S26;Putative 40S ribosomal protein S26-like 1	RPS26;RPS26P11
		1.13503	0.0784978	0.362896	2.16786	F8VX55;Q12800;F8VWL0;C9JWL3;Q9NZI7	Alpha-globin transcription factor CP2	TFCP2
		1.08474	0.0869907	0.359343	2.08404	Q9Y3D8;A0A087WVD7;A0A087WY94;D6RDH4	Adenylate kinase isoenzyme 6	AK6;TAF9
		0.566182	0.265618	0.357656	1.21071	Q8IVD9	NudC domain-containing protein 3	NUDCD3
		0.527568	0.289968	0.357444	1.1425	J3QRU4;F8WCA0;L7N2F9;P63027	Vesicle-associated membrane protein 2	VAMP2
		0.952147	0.111905	0.357429	1.86371	Q15007;A0A087X1R4	Pre-mRNA-splicing regulator WTAP	WTAP
		1.02896	0.0955805	0.357209	1.99129	Q49AN9;F5H013;P62308;A8MWD9;C9JVQ0	Small nuclear ribonucleoprotein G;Putative small nuclear ribonucleoprotein G-like protein 15	SNRPG;SNRPGP15
		1.08718	0.0868543	0.357126	2.0881	E7ER68;Q658Y4;G3V120;P0C866	Protein FAM91A1	FAM91A1
		0.415373	0.371578	0.35656	0.938397	P53384;I3L518;I3L3A0;I3L531	Cytosolic Fe-S cluster assembly factor NUBP1	NUBP1
		1.33883	0.0528469	0.356278	2.51115	M0QWZ7;Q9NP81;M0R2C6;B4DJM9;M0R259;M0QX29;M0R1C0;M0R2H5	Serine--tRNA ligase, mitochondrial	SARS2
		0.793082	0.157888	0.353908	1.59856	Q9Y221;J3QLW7;J3QRD6;J3QRR4	60S ribosome subunit biogenesis protein NIP7 homolog	NIP7
		0.625698	0.23166	0.353884	1.31428	Q3ZCM7;A0A075B736;Q5SQY0	Tubulin beta-8 chain	TUBB8
		0.905901	0.124233	0.353746	1.78685	P33552	Cyclin-dependent kinases regulatory subunit 2	CKS2
		0.891115	0.128298	0.353584	1.76225	Q9BTT0;Q5TB19;H0YCE2;E9PPH5;Q5TB25;E9PLC4	Acidic leucine-rich nuclear phosphoprotein 32 family member E	ANP32E
		0.99909	0.101812	0.352152	1.94167	E5RGN3;E5RIM7;O00244	Copper transport protein ATOX1	ATOX1
		1.28774	0.0585552	0.351759	2.4244	Q3B726	DNA-directed RNA polymerase I subunit RPA43	TWISTNB
		0.168275	0.649355	0.351565	0.434999	A0A087WXB0;O15126;A0A087WTX8;A0A087WZA6;A0A087WU14	Secretory carrier-associated membrane protein 1	SCAMP1
		0.450844	0.343577	0.351497	1.00403	Q15386	Ubiquitin-protein ligase E3C	UBE3C
		0.527235	0.290138	0.349425	1.14191	Q9UNI6;V9GY92;V9GYV5	Dual specificity protein phosphatase 12	DUSP12
		0.159847	0.662439	0.349383	0.415718	Q9BQ15;C9JT95;C9JMP5;F8WAF5;H7C0W4;Q96AH0	SOSS complex subunit B1	NABP2
		0.144314	0.686651	0.349273	0.379657	Q99720;Q5T1J1	Sigma non-opioid intracellular receptor 1	SIGMAR1
		1.21798	0.0660711	0.342916	2.30677	Q9UBE0;M0QZS6;B3KNJ4;M0QX65;M0R054;M0R286;M0QYM8;M0QYP2;M0R375	SUMO-activating enzyme subunit 1;SUMO-activating enzyme subunit 1, N-terminally processed	SAE1
		0.965355	0.108981	0.34272	1.88564	Q9UKJ3	G patch domain-containing protein 8	GPATCH8
		0.912858	0.122881	0.342487	1.79842	O75608;A0A087X1K9;E5RGR0;B4DP64;E5RJ48;E5RI35	Acyl-protein thioesterase 1	LYPLA1
		0.984692	0.104855	0.342422	1.91776	Q9NRR3;D6REL0	CDC42 small effector protein 2	CDC42SE2
		1.37619	0.050093	0.340683	2.57495	P27540	Aryl hydrocarbon receptor nuclear translocator	ARNT
		0.705177	0.193896	0.339936	1.4503	Q9Y2R4;A0A087X1P7;A0A087WTD6;A0A087X069;A0A087X121	Probable ATP-dependent RNA helicase DDX52	DDX52
		1.10376	0.0835428	0.33451	2.11572	Q969Q0;H0Y5B4;H7BZ11;J3KQN4;P83881;R4GN19;H7BY91;H0Y3V9	60S ribosomal protein L36a-like;60S ribosomal protein L36a	RPL36AL;RPL36A;RPL36A-HNRNPH2
		1.20406	0.0679093	0.332113	2.28338	P26232;C9IZ88;C9J144	Catenin alpha-2	CTNNA2
		1.32205	0.0557502	0.330833	2.4826	P53350;I3L2H5;I3L387	Serine/threonine-protein kinase PLK1	PLK1
		1.32787	0.0545492	0.330269	2.49249	Q8NFW8;F5H296	N-acylneuraminate cytidylyltransferase	CMAS
		1.37281	0.0503665	0.327185	2.56915	O75691	Small subunit processome component 20 homolog	UTP20
		1.19332	0.069907	0.326602	2.26537	Q9Y508;A0A096LNV3;A0A096LP02;A0A096LNT1;A0A096LNN8;A0A096LPF9	E3 ubiquitin-protein ligase RNF114	RNF114
		0.576066	0.258847	0.325986	1.22803	P32969;H0Y9V9;D6RAN4;E7ESE0;H0Y9R4	60S ribosomal protein L9	RPL9
		0.53042	0.287651	0.322122	1.14757	B1AH87;P30536	Translocator protein	TSPO
		0.680657	0.204399	0.321312	1.40858	D6RAD4;P50613;D6R9G1;D6REC6	Cyclin-dependent kinase 7	CDK7
		0.446416	0.346209	0.31999	0.995894	P05114;A6NL93;A6NEL0;F2Z2W6;F2Z2Y5;H7BXJ5	Non-histone chromosomal protein HMG-14	HMGN1
		1.30942	0.0567158	0.318003	2.46115	A0A0G2JMS5;A0A087WU62;A0A087X2D5;Q9BRJ2	39S ribosomal protein L45, mitochondrial	MRPL45
		1.33651	0.0530489	0.316748	2.50719	Q92797;A0A087WUE9;M0R3C7;M0R1C2;M0R180;M0QXP5;M0R039;M0R033	Symplekin	SYMPK
		0.824529	0.147686	0.315223	1.65121	A0A024R1R8;Q9Y2S6	Translation machinery-associated protein 7	hCG_2014768;TMA7
		1.0842	0.08695	0.31505	2.08315	Q9H7Z7;A6NHH0;X6RJ95	Prostaglandin E synthase 2;Prostaglandin E synthase 2 truncated form	PTGES2
		0.467261	0.330786	0.314808	1.03403	Q15819;G3V113;H0YBP9;H0YBX6	Ubiquitin-conjugating enzyme E2 variant 2	UBE2V2
		1.11108	0.0825177	0.313669	2.12792	Q16718;A0A087X1G1;H7BYD0;A0A087WXR5;F8WAS3;C9IZN5	NADH dehydrogenase [ubiquinone] 1 alpha subcomplex subunit 5	NDUFA5
		0.779795	0.162961	0.313303	1.57626	P62942;Q5W0X3;Q1JUQ5;A0A087WZM5;Q1JUQ3;A0A087WTS4;Q5VVH2;A0A087WV48	Peptidyl-prolyl cis-trans isomerase FKBP1A;Peptidyl-prolyl cis-trans isomerase	FKBP1A;FKBP12-Exip2
		0.228363	0.568621	0.312789	0.567331	Q32P41	tRNA (guanine(37)-N1)-methyltransferase	TRMT5
		1.00201	0.101111	0.312638	1.94652	Q9NVV4;Q5T851;Q5T852	Poly(A) RNA polymerase, mitochondrial	MTPAP
		0.160517	0.661552	0.312149	0.417259	H3BSZ4;A0A0A0MR05;Q9BVC4;H3BQ74;I3L2E7;H3BR38;H3BM50;H3BPU5;H3BR25;H3BPT1;H3BN58	Target of rapamycin complex subunit LST8	MLST8
		1.06101	0.0901131	0.309939	2.04457	Q13951;J3KS23;J3KRT0;H3BSC0	Core-binding factor subunit beta	CBFB
		1.14596	0.0771465	0.309736	2.18612	C9J9K3;A0A0C4DG17;P08865;F8WD59	40S ribosomal protein SA	RPSA
		0.351574	0.425166	0.30935	0.817154	P38432	Coilin	COIL
		0.78708	0.160523	0.308929	1.58849	P61513;Q6P4E4;E9PEL3;C9J4Z3;G5E9R3;M0R0A1;M0R2L6;A6NKH3	60S ribosomal protein L37a	RPL37A
		0.881512	0.131049	0.308146	1.74626	Q9NUQ8;F8WCU6	ATP-binding cassette sub-family F member 3	ABCF3
		0.0696768	0.831	0.307374	0.195076	A0A1W2PP47;A0A1W2PNY5;A0A1W2PQZ6;A0A1W2PRF0;A0A1W2PRJ0;A0A1W2PPP6;A0A1X7SBS0;A0A1W2PS93;A0A1W2PR08;A0A1W2PRF5;G5E9D4;Q96EB1;A0A1W2PQA7;A0A1W2PS44;A0A1W2PQ05;A0A1W2PP49;E9PPJ9;A0A1W2PNW2;A0A1W2PPR3;A0A1W2PNF7	Elongator complex protein 4	ELP4
		0.185694	0.625733	0.305003	0.474252	Q92791;K7ERA3	Synaptonemal complex protein SC65	LEPREL4;P3H4
		0.574639	0.259812	0.303383	1.22553	A0A1W2PS43;A0A1W2PPX5;A0A1W2PQR6;A0A1W2PQB7;Q14108;A0A1W2PRS1;A0A1W2PRF6;A0A1W2PPU6;A0A1W2PSE4;D6RDG0;A0A1W2PS70;A0A1W2PNX7	Lysosome membrane protein 2	SCARB2
		1.23953	0.0636671	0.302979	2.34302	O95487	Protein transport protein Sec24B	SEC24B
		0.478629	0.324694	0.301879	1.05468	Q96HY6;A0A0A0MRX2	DDRGK domain-containing protein 1	DDRGK1
		1.27234	0.0599414	0.301476	2.39835	P62081;B5MCP9	40S ribosomal protein S7	RPS7
		0.966782	0.108829	0.300814	1.88801	Q15904;A6QRJ1;H7C2Y8;H7C0T7;F2Z3L8;A6NLC6;A0A0C4DGX8	V-type proton ATPase subunit S1	ATP6AP1
		1.34669	0.0520676	0.300692	2.52454	P14635;E9PC90;D6RHI0;H0YA62	G2/mitotic-specific cyclin-B1	CCNB1
		0.743115	0.177533	0.299675	1.51451	Q7L4I2;H0YGP9;E1B6W4	Arginine/serine-rich coiled-coil protein 2	RSRC2
		1.08663	0.0868897	0.296374	2.08718	Q9HD15	Steroid receptor RNA activator 1	SRA1
		0.817594	0.149871	0.295611	1.63961	Q8NI22;H7BZ18	Multiple coagulation factor deficiency protein 2	MCFD2
		1.17455	0.0725958	0.295238	2.23393	Q9UBP6;H0YIH0;F8VSD9;H0YHX0;H0YHU4	tRNA (guanine-N(7)-)-methyltransferase	METTL1
		1.25729	0.0618854	0.294545	2.37294	B7WP74;Q9HCG8	Pre-mRNA-splicing factor CWC22 homolog	CWC22
		0.842309	0.142447	0.293569	1.68091	Q8NFF5;Q5T196;Q5T191;Q5T190	FAD synthase;Molybdenum cofactor biosynthesis protein-like region;FAD synthase region	FLAD1
		1.31167	0.0563592	0.293552	2.46497	Q9H2W6;A0A087WT90;A0A087WT51;H0YN64	39S ribosomal protein L46, mitochondrial	MRPL46
		1.11381	0.0819962	0.291724	2.13247	P18031;B4DSN5	Tyrosine-protein phosphatase non-receptor type 1;Tyrosine-protein phosphatase non-receptor type	PTPN1
		0.810057	0.152227	0.290667	1.627	P62306;A0A0B4J254;F8W0W6	Small nuclear ribonucleoprotein F	SNRPF
		1.1176	0.0814635	0.29009	2.13879	E9PM62;Q5T9L3;Q7Z430;H0YDL2;E9PQK1;E9PKJ0;E9PJW4;H0YCG9	Protein wntless homolog	WLS
		0.599839	0.24443	0.287434	1.26949	O60784;B0QY01;V9GYF4;B0QY02;Q6UW50;F8WB30;F8WAW7;F8WE29;F8WBB0;V9GZ68;H7BYN7	Target of Myb protein 1	TOM1
		1.03805	0.0939424	0.28694	2.00639	Q9H7B2;Q5VXN0	Ribosome production factor 2 homolog	RPF2
		1.37518	0.0501707	0.286596	2.57322	Q6RFH5;E9PS41;F5GYL6;H0YFP2;F5H0Q8	WD repeat-containing protein 74	WDR74
		1.1077	0.0831517	0.286292	2.12228	E7ETK0;A0A087WUS0;P62847	40S ribosomal protein S24	RPS24
		0.141369	0.690833	0.282719	0.372737	B0QYV1;A0A0G2JRA5;O43251;I3L1D4;S4R469;F8VR27;F8VZY7;B0QYY4;A0A087X2B1;F8VRS4;J3KNW3;B7Z1U7;F8VZG9;Q9NWB1;B0QYY6;A0A0G2JSB3;B0QYY7;A0A0G2JRD1;S4R3K7;J3QQZ2;J3QRF4;A6NFN3	RNA binding protein fox-1 homolog;RNA binding protein fox-1 homolog 2;RNA binding protein fox-1 homolog 1;RNA binding protein fox-1 homolog 3	RBFOX2;RBFOX1;RBFOX3
		0.831104	0.145671	0.281552	1.6622	E7EQI7;Q12768	WASH complex subunit strumpellin	KIAA0196
		0.774836	0.164958	0.28107	1.56793	X6RAL5;O00422;H7BZW6;U3KPY7;U3KQ12	Histone deacetylase complex subunit SAP18	SAP18
		1.0013	0.101178	0.28026	1.94533	A0A0A6YYC7;Q96JP5;H3BTR0	E3 ubiquitin-protein ligase ZFP91	ZFP91-CNTF;ZFP91
		0.959991	0.110372	0.279756	1.87674	P49207	60S ribosomal protein L34	RPL34
		1.25922	0.0616547	0.278121	2.37619	Q15121;B1AKZ5	Astrocytic phosphoprotein PEA-15	PEA15
		0.149678	0.677649	0.27802	0.39219	Q9NPF5;Q5TG40;Q5TG37;Q5TG38	DNA methyltransferase 1-associated protein 1	DMAP1
		0.855917	0.138229	0.277778	1.70361	D6RD44;Q96EI5;D6RCE9;A2RQR6;J3KQY4;D6RHZ1;D6RIH3	Transcription elongation factor A protein-like 4	TCEAL4
		0.652586	0.217533	0.277564	1.36056	J3QQJ0;Q9UHR5;X6R3T8;J3QLH3;J3KS14;F5H478;J3KRU5;J3QLM2;J3KRR6	SAP30-binding protein	SAP30BP
		0.91412	0.122456	0.277164	1.80052	J3QKW7;A8MZF9;P55039;J3QRI9;J3QR71;J3QLF3;J3QL90;J3KRL5;J3QKV7	Developmentally-regulated GTP-binding protein 2	DRG2
		1.07497	0.0880221	0.276202	2.06778	P78417;Q5TA02;Q5TA01	Glutathione S-transferase omega-1	GSTO1
		0.974387	0.106801	0.275947	1.90065	Q6NUQ4;H7C085;H7C008;H7BZI0;H7C0H8	Transmembrane protein 214	TMEM214
		1.34341	0.0523025	0.274942	2.51895	A0A087WVR3;A0A087WTW0;Q96T88;A0A087WWG9	E3 ubiquitin-protein ligase UHRF1	UHRF1
		1.23116	0.0647391	0.274408	2.32892	Q15269;A0A0B4J2E5;C9J544;A0A0J9YX21	Periodic tryptophan protein 2 homolog	PWP2
		0.977762	0.10626	0.274407	1.90625	V9GYM8;Q92974;V9GYF0;V9GZ14;V9GYF5;V9GYG5;Q5VY93	Rho guanine nucleotide exchange factor 2	ARHGEF2
		1.21931	0.0661375	0.272487	2.309	X6RAC9;P47813;O14602;A6NJH9	Eukaryotic translation initiation factor 1A, X-chromosomal;Eukaryotic translation initiation factor 1A, Y-chromosomal	EIF1AX;EIF1AY
		0.68088	0.204407	0.272119	1.40895	Q6DKI1;R4GMU7	60S ribosomal protein L7-like 1	RPL7L1
		0.919925	0.121217	0.271793	1.81017	Q9ULX3;H3BUR4	RNA-binding protein NOB1	NOB1
		0.140005	0.692745	0.271171	0.369526	P56945;H3BVF0;H3BSY4;H3BQJ7;H3BSB2;H3BN62	Breast cancer anti-estrogen resistance protein 1	BCAR1
		1.06328	0.0893731	0.271066	2.04834	A0A0U1RRM4;P26599;A0A0D9SF20;K7EKJ7;K7EKX4	Polypyrimidine tract-binding protein 1	PTBP1
		1.03165	0.0951164	0.270786	1.99575	E7ERS3;Q86VM9;H3BRN6;H3BRH3	Zinc finger CCCH domain-containing protein 18	ZC3H18
		0.681476	0.204359	0.270642	1.40997	F5H7W8;Q96C57;G5EA44	Uncharacterized protein C12orf43	C12orf43
		0.615805	0.236638	0.269769	1.29718	A0A087WU02;Q96RQ1;H0YI58;H0YI50;H0YHJ8;F8W0R1;F8VR88;F8VUZ2;F8VPA6	Endoplasmic reticulum-Golgi intermediate compartment protein 2	ERGIC2
		0.600742	0.243944	0.269604	1.27106	Q6IN85;G3V5Z3;H0YIY8;H0YJN6;G3V5A2	Serine/threonine-protein phosphatase 4 regulatory subunit 3A	SMEK1
		1.25183	0.0624143	0.269537	2.36374	Q06587;X6RFN3;Q99496	E3 ubiquitin-protein ligase RING1	RING1
		0.514878	0.298086	0.269266	1.11989	O60518;A0A096LNS2;A0A096LPA6	Ran-binding protein 6	RANBP6
		0.845888	0.141504	0.268772	1.68688	P46734;J3KRV4;E9PRZ0;J3QR49;X6RB39;J3QL77;E9PMA8	Dual specificity mitogen-activated protein kinase kinase 3	MAP2K3
		0.682068	0.20407	0.267711	1.41098	Q6YHK3	CD109 antigen	CD109
		0.17004	0.647525	0.265601	0.439012	L0R6Q1		SLC35A4
		0.488424	0.316547	0.265247	1.07239	Q13303;Q5TG81;Q5TG80;K7EKU4;K7EIR5;Q5TG84	Voltage-gated potassium channel subunit beta-2	KCNAB2
		0.1136	0.742487	0.264356	0.306145	Q9BVG4;A6NDF3	Protein PBDC1	PBDC1
		1.2185	0.0659383	0.262775	2.30764	Q9BRX2	Protein pelota homolog	PELO
		0.753984	0.172998	0.26273	1.53284	Q9UJX2;D6RBY8;D6RCF8;H0Y936	Cell division cycle protein 23 homolog	CDC23
		1.35103	0.052068	0.262508	2.53195	Q9Y3B7;E9PQB6;H0YCD5	39S ribosomal protein L11, mitochondrial	MRPL11
		1.19829	0.0688655	0.261152	2.27371	E7EQ69;Q9GZZ1;C9J5D1;A0A087WWJ2;C9JZU6;C9J5J3;A0A0D9SF32;F8WCK0;B0AZT5	N-alpha-acetyltransferase 50	NAA50
		1.32887	0.0544257	0.260839	2.49419	E9PF19;Q9Y4P3;Q96E41;F8WDI9;A0A087WXC6;F8WCR3	Transducin beta-like protein 2	TBL2
		0.151602	0.675197	0.260455	0.396663	Q969E4;Q5H9L2;Q6IPX3	Transcription elongation factor A protein-like 3;Transcription elongation factor A protein-like 5;Transcription elongation factor A protein-like 6	TCEAL3;TCEAL5;TCEAL6
		1.13046	0.0793665	0.260414	2.16024	Q9UIA9;E7ESC6;H0YBE1;E5RIW1	Exportin-7	XPO7
		1.1062	0.0832999	0.260142	2.11979	Q6Y7W6;I1E4Y6;E7ESB6;C9JHW1;F8WCD5;C9JPV7;C9JXQ0;C9J0V6;C9JHT0;C9JRZ2;C9JH18;C9JW88	PERQ amino acid-rich with GYF domain-containing protein 2	GIGYF2
		0.470351	0.328642	0.25984	1.03965	A0A087X2I5;Q9UK45	U6 snRNA-associated Sm-like protein LSm7	LSM7
		1.36439	0.0510962	0.258888	2.55476	Q13177;H7C1X3;A0A087X294;O75914;B1AKS5	Serine/threonine-protein kinase PAK 2;PAK-2p27;PAK-2p34	PAK2
		1.30257	0.0572991	0.258207	2.44953	Q9BYT8;E9PCB6;H0YAK4;H0YAF7	Neurolysin, mitochondrial	NLN
		0.805408	0.153854	0.257189	1.61922	P57076;H7C2R6;H7BZW1;D3DSE6;C9J818;F8VZ95;H7C3D9;C9JX57	UPF0769 protein C21orf59	C21orf59
		0.677452	0.206231	0.256382	1.40311	Q9Y6D6;E5RJN9;E5RIF2;E5RHL7	Brefeldin A-inhibited guanine nucleotide-exchange protein 1	ARFGEF1
		1.04776	0.0921834	0.255536	2.02253	Q02880;E9PCY5;H7BZ82	DNA topoisomerase 2-beta;DNA topoisomerase 2	TOP2B
		0.874676	0.132879	0.253587	1.73488	C9J2E1;C9J050;C9JEJ2;P49585;C9JVS0;C9JPY0;F8WAZ5;H7C1T3;F8WBU2;F2Z2B1;Q9Y5K3	Choline-phosphate cytidylyltransferase A	PCYT1A
		0.131275	0.709232	0.253103	0.348822	Q92572;F5H459	AP-3 complex subunit sigma-1	AP3S1
		0.860352	0.137107	0.252805	1.71101	Q8WVM8;J3KNG4;G3V3K9;G3V4I1;G3V5F3;G3V2M8;H0YIZ7;H0YJS6;H0YJY1	Sec1 family domain-containing protein 1	SCFD1
		0.625197	0.231902	0.250049	1.31342	P61225;F6U784;P10114	Ras-related protein Rap-2b;Ras-related protein Rap-2a	RAP2B;RAP2A
		0.778354	0.163634	0.249512	1.57384	G5EA19;U3KQS5;E5RG17;Q6P1N9;H0YBX2;E5RID7;E5RK70;E5RGF2;A0A0D9SGD3;E5RI69;E5RJY6;E5RG62	Putative deoxyribonuclease TATDN1	TATDN1
		0.501902	0.307616	0.247751	1.09665	F8VV52;Q9NZN8;F8VQD8;F8VUB4;F8VP97;H0YHT8;H0YI80;A0A087X050;H0YI11;F8VVY1;H0YH84;F8VX63	CCR4-NOT transcription complex subunit 2	CNOT2
		0.905423	0.124255	0.245669	1.78605	O95376	E3 ubiquitin-protein ligase ARIH2	ARIH2
		1.34892	0.0522303	0.245415	2.52835	Q9NW64;E5RJW4;E5RHA8	Pre-mRNA-splicing factor RBM22	RBM22
		1.16912	0.0735415	0.243854	2.22483	Q9P265	Disco-interacting protein 2 homolog B	DIP2B
		0.959502	0.11039	0.243765	1.87592	Q13144;C9JRD9;H7C2X0	Translation initiation factor eIF-2B subunit epsilon	EIF2B5
		0.801066	0.155194	0.24345	1.61194	P43686	26S protease regulatory subunit 6B	PSMC4
		0.962955	0.10965	0.242623	1.88166	P31949	Protein S100-A11;Protein S100-A11, N-terminally processed	S100A11
		1.15165	0.0765316	0.241338	2.19562	Q5T123;Q9H299	SH3 domain-binding glutamic acid-rich-like protein 3	SH3BGRL3
		1.28945	0.0584592	0.241108	2.42729	P63151;E5RFR9;Q00005;A0A1W2PQI2;E5RIY1;Q9Y2T4;H0YA16	Serine/threonine-protein phosphatase 2A 55 kDa regulatory subunit B alpha isoform	PPP2R2A
		0.942119	0.114489	0.240858	1.84705	Q9H974;C9K0B6;C9JJ71	Queuine tRNA-ribosyltransferase subunit QTRTD1	QTRTD1
		1.13824	0.0780999	0.240408	2.17322	O95486	Protein transport protein Sec24A	SEC24A
		1.09551	0.0851336	0.239655	2.10197	Q9NQW7;Q5T6H7;Q5T6H2;Q5T6H3	Xaa-Pro aminopeptidase 1	XPNPEP1
		1.00318	0.100957	0.238867	1.94846	H7BXK9;Q9NP58	ATP-binding cassette sub-family B member 6, mitochondrial	ABCB6
		0.82015	0.149329	0.238355	1.64389	P61970;H3BRV9	Nuclear transport factor 2	NUTF2
		1.31698	0.0558701	0.237913	2.47397	Q92769;H3BM24;E5RFI6;E5RJ04;E5RGV4;E5RHE7;E5RH52;E5RG37;E5RFP9;E5RK19	Histone deacetylase 2	HDAC2
		0.978782	0.106169	0.237293	1.90794	P82912	28S ribosomal protein S11, mitochondrial	MRPS11
		0.413956	0.3727	0.237185	0.935751	Q92743;H0Y7G9	Serine protease HTRA1	HTRA1
		1.21922	0.0660929	0.236461	2.30884	P62310	U6 snRNA-associated Sm-like protein LSm3	LSM3
		0.977587	0.106234	0.236421	1.90596	P36543;Q96A05;C9J8H1	V-type proton ATPase subunit E 1	ATP6V1E1
		0.777754	0.163807	0.235695	1.57283	Q08AM6;H3BUU8	Protein VAC14 homolog	VAC14
		1.2807	0.0590903	0.235695	2.41249	Q13895;H7BY94	Bystin	BYSL
		1.24303	0.063275	0.235484	2.34891	Q14677;H0YD52	Clathrin interactor 1	CLINT1
		0.939368	0.11557	0.235294	1.84248	Q9UBB6;C9J5H8;H7C2R2	Neurochondrin	NCDN
		0.545489	0.278014	0.235122	1.17427	Q9Y316;B5MCI6	Protein MEMO1	MEMO1
		0.62835	0.23058	0.23452	1.31886	P51452;K7ELG5;K7ES89	Dual specificity protein phosphatase 3	DUSP3
		1.36544	0.051009	0.234152	2.55656	P09972;A8MVZ9;K7EKH5;J3KSV6;J3QKP5;C9J8F3;J3QKK1	Fructose-bisphosphate aldolase C;Fructose-bisphosphate aldolase	ALDOC
		1.16062	0.0748697	0.233826	2.21062	Q5SRQ6;P67870;Q5SRQ3;N0E472;A0A0G2JM12;N0E644;A0A0G2JM58	Casein kinase II subunit beta	CSNK2B;CSNK2B-LY6G5B-1181;CSNK2B-LY6G5B--991
		0.592238	0.248796	0.233222	1.25626	Q5VV87;Q5VV89;O14880	Microsomal glutathione S-transferase 3	MGST3
		1.06485	0.089028	0.233175	2.05094	M0QY97;Q9UPT8	Zinc finger CCCH domain-containing protein 4	ZC3H4
		0.933269	0.116846	0.232936	1.83234	Q14011;K7EJV1;K7EMY9;K7EPM4;K7EQR7;D6W5Y5;K7ENX8;K7ELV6;K7EJV5;K7ELT6;K7ER40	Cold-inducible RNA-binding protein	CIRBP
		0.783828	0.16173	0.232082	1.58303	Q9H1A4;H0Y564;F8WAS1	Anaphase-promoting complex subunit 1	ANAPC1
		0.478238	0.32444	0.231553	1.05397	P18077;C9K025;F8WBS5;F8WB72	60S ribosomal protein L35a	RPL35A
		0.554286	0.273	0.231429	1.18979	Q14139;B7Z7P0	Ubiquitin conjugation factor E4 A	UBE4A
		0.569567	0.263742	0.230188	1.21665	Q7Z2W9;F5H7V8;H3BUY0	39S ribosomal protein L21, mitochondrial	MRPL21
		0.75011	0.1745	0.230165	1.52631	Q8NC60	Nitric oxide-associated protein 1	NOA1
		1.35443	0.0517242	0.229655	2.53775	Q96A72;P61326;F5H6N1;F5H6P7;F5H3U9;F5H124	Protein mago nashi homolog 2;Protein mago nashi homolog	MAGOHB;MAGOH
		1.31728	0.0559105	0.229223	2.4745	Q13523;H0YDJ3	Serine/threonine-protein kinase PRP4 homolog	PRPF4B
		0.690047	0.20049	0.228823	1.42458	Q9H3Q1;J3KRZ9;J3QQS6;J3QR93	Cdc42 effector protein 4	CDC42EP4
		0.568749	0.264005	0.227375	1.21521	Q8NEJ9;G3V4G1;H0YJ17	Neuroguidin	NGDN
		0.342291	0.434284	0.226592	0.799119	Q8WW01;F2Z3M0;E9PPN1;H0YCV5	tRNA-splicing endonuclease subunit Sen15	TSEN15
		1.01861	0.0978744	0.226173	1.97409	Q9H0S4;F5H1N9	Probable ATP-dependent RNA helicase DDX47	DDX47
		0.0963004	0.774515	0.225197	0.263306	A0A024RAC6;Q14241	Transcription elongation factor B polypeptide 3	TCEB3
		1.24764	0.062976	0.22501	2.35667	F8W108;F8WCU9;Q68CP9;F8VWP4	AT-rich interactive domain-containing protein 2	ARID2
		0.772107	0.166177	0.224711	1.56334	P61313;E7EQV9;E7ENU7;E7EX53;E7ERA2	60S ribosomal protein L15;Ribosomal protein L15	RPL15
		0.690257	0.200486	0.22471	1.42493	Q5TBB1;A0A087WXR7;A0A087WZJ6	Ribonuclease H2 subunit B	RNASEH2B
		0.916197	0.121959	0.224169	1.80397	P42345;B1AKP8	Serine/threonine-protein kinase mTOR	MTOR
		0.828571	0.146301	0.222733	1.65797	P61086;D6RDM7;D6RFX1	Ubiquitin-conjugating enzyme E2 K	UBE2K
		0.406162	0.378961	0.222203	0.921161	J3QR09;J3KTE4;P84098;J3QL15	Ribosomal protein L19;60S ribosomal protein L19	RPL19
		0.505366	0.304506	0.222151	1.10287	Q8IZ21;A0A0J9YVR0	Phosphatase and actin regulator 4	PHACTR4
		0.914036	0.122389	0.222136	1.80038	Q3LIE7;Q15392;H7C4B7	Delta(24)-sterol reductase	Nbla03646;DHCR24
		0.63246	0.228134	0.221532	1.32595	B8ZZ87;Q6P582;Q6NZ67;H7C173;H7C202;H7BZ50	Mitotic-spindle organizing protein 2A;Mitotic-spindle organizing protein 2B	MZT2B;MZT2A
		1.35395	0.0517778	0.221281	2.53692	O95817;C9JFK9	BAG family molecular chaperone regulator 3	BAG3
		0.607979	0.240827	0.220611	1.28362	A0A0C4DGQ6;Q96P16;K7EP82	Regulation of nuclear pre-mRNA domain-containing protein 1A	RPRD1A
		1.26196	0.0612623	0.220094	2.38082	Q9UHD2;F5GZI4;F5H206;F5H1A3	Serine/threonine-protein kinase TBK1	TBK1
		0.938257	0.115827	0.219951	1.84063	O00499;P49418	Myc box-dependent-interacting protein 1	BIN1
		1.05596	0.0908138	0.219205	2.03617	P82909;D6R941	28S ribosomal protein S36, mitochondrial	MRPS36
		1.06901	0.0885526	0.218821	2.05787	A4D1E9;C9J8R7;C9JNI1;C9JEQ8	GTP-binding protein 10	GTPBP10
		1.07373	0.0879731	0.215919	2.06572	Q13618;A0A087WTG3;H7C399	Cullin-3	CUL3
		1.28665	0.0585123	0.215453	2.42255	E7EX17;P23588;F8VX11;F8VP89;F8VSC7;F8W0K0;F8VYE9;F8VRU1	Eukaryotic translation initiation factor 4B	EIF4B
		0.517231	0.296759	0.215433	1.12409	Q14181;E9PIQ6;H0YDR7	DNA polymerase alpha subunit B	POLA2
		0.299235	0.481698	0.214819	0.713954	P05204	Non-histone chromosomal protein HMG-17	HMGN2
		0.344622	0.431976	0.214401	0.803659	Q96PU4;A0A0A0MSQ3;B1AL33	E3 ubiquitin-protein ligase UHRF2	UHRF2
		1.0758	0.0879387	0.214271	2.06917	Q5TEC6	Histone H3	HIST2H3PS2
		0.187769	0.623344	0.214067	0.478875	Q4G176;F5GX20;F5H5A1;F5H2G6	Acyl-CoA synthetase family member 3, mitochondrial	ACSF3
		0.914549	0.122389	0.213601	1.80123	B1ALK7;E7EUY6;E9PDQ5;Q14155;F6SJA5;Q15052	Rho guanine nucleotide exchange factor 7	ARHGEF7
		1.14027	0.0779026	0.213393	2.17662	Q96EK6;G3V4W4;G3V5E4	Glucosamine 6-phosphate N-acetyltransferase	GNPNAT1
		0.364876	0.414565	0.212691	0.842812	Q9UI26;F8WDV0;H0Y8M5;D6RJB1;D6RCN7	Importin-11	IPO11
		0.477682	0.324779	0.212613	1.05296	A0A0G2JHC2;Q6NYC8	Phostensin	PPP1R18
		0.487162	0.317527	0.212345	1.07012	Q9Y5L0;C9J7E5;E9PFH4	Transportin-3	TNPO3
		1.36016	0.0513487	0.211972	2.54753	Q07065	Cytoskeleton-associated protein 4	CKAP4
		0.16739	0.650643	0.211725	0.432985	A0A0C4DFU6;Q96L92	Sorting nexin-27	SNX27
		0.248413	0.543256	0.211377	0.609733	M0QYH2;Q96T60;M0R3C8;A0A0D9SFL2;M0QYI1;M0QX49;A0A1B0GU66;A0A0D9SEV0;M0R000;A0A0D9SFD6	Bifunctional polynucleotide phosphatase/kinase;Polynucleotide 3-phosphatase;Polynucleotide 5-hydroxyl-kinase	PNKP
		1.01134	0.0992854	0.211251	1.96202	H3BND4;Q6P996;Q86XE2;Q6XYB5;J3KNK7;Q6P474;H3BNL6	Pyridoxal-dependent decarboxylase domain-containing protein 1	PDXDC1
		1.02605	0.0962356	0.209906	1.98645	P09651;F8W6I7;F8VZ49;Q32P51;F8VTQ5;H0YH80;F8W646;F8VYN5	Heterogeneous nuclear ribonucleoprotein A1;Heterogeneous nuclear ribonucleoprotein A1, N-terminally processed;Heterogeneous nuclear ribonucleoprotein A1-like 2	HNRNPA1;HNRNPA1L2
		1.06683	0.0888122	0.209409	2.05425	P30260;G5EA36;I3L328;I3L394;I3L3H6;F6QPS0;I3L2Z8	Cell division cycle protein 27 homolog	CDC27
		1.17115	0.0732557	0.209191	2.22823	Q15648	Mediator of RNA polymerase II transcription subunit 1	MED1
		0.722659	0.186814	0.208474	1.47994	Q9Y2H6;G5E9X3;A0A087X1M6;H7C507	Fibronectin type-III domain-containing protein 3A	FNDC3A
		0.863242	0.136362	0.208418	1.71583	Q5M775;J3KSG2;J3QQM0;J3KRN9	Cytospin-B	SPECC1
		0.38812	0.39362	0.207765	0.887149	O43929;C9JGH7;C9J2X8;Q53SE3	Origin recognition complex subunit 4	ORC4
		0.944599	0.113852	0.207576	1.85117	O43324;D6RBD7;C9J1V9;H0YAL7;H0YAH9;D6RCQ0	Eukaryotic translation elongation factor 1 epsilon-1	EEF1E1;EEF1E1-BLOC1S5
		0.363386	0.415592	0.206669	0.839948	Q9NVH2;A0A087WXK3	Integrator complex subunit 7	INTS7
		0.867865	0.134826	0.206454	1.72353	A0A0A0MT33;Q9UPN6	Protein SCAF8	SCAF8
		1.33727	0.0530146	0.205517	2.50849	A0A0A0MTB8;Q8NI36	WD repeat-containing protein 36	WDR36
		1.26193	0.0612199	0.205202	2.38078	Q9BTE3	Mini-chromosome maintenance complex-binding protein	MCMBP
		0.277561	0.506526	0.205136	0.67004	F6VX93;Q5VIR6;I3L184;E7EVT8	Vacuolar protein sorting-associated protein 53 homolog	VPS53
		0.864929	0.13596	0.204525	1.71864	J3KS15;Q14197;J3QRF8	Peptidyl-tRNA hydrolase ICT1, mitochondrial	ICT1
		0.649056	0.218943	0.204197	1.3545	F6PQP6;E9PBC1;O95208;I3L2B2;J3KSF8;J3KTF6;J3KSA6;J3KSC7;J3QLN2;I3L356;I3L2H1	Epsin-2	EPN2
		1.15504	0.0758501	0.204051	2.20128	P63167;F8VXL2;F8VRV5;F8VXI7	Dynein light chain 1, cytoplasmic	DYNLL1
		0.7035	0.194551	0.20382	1.44745	Q9NRX2;E9PKV2	39S ribosomal protein L17, mitochondrial	MRPL17
		0.176885	0.637845	0.203616	0.4545	O15305;H3BPH4;H3BRM0;H3BV55;H3BR08;H3BM92;H3BV34;H3BT06;H3BNY9	Phosphomannomutase 2;Phosphomannomutase	PMM2
		1.23431	0.0643946	0.202876	2.33423	B4DKY1;P49589;C9JLN0;E9PRS8;E9PLP0	Cysteine--tRNA ligase, cytoplasmic	CARS
		0.880441	0.131456	0.202816	1.74448	E7ENN3;A0A0C4DG40;Q8NF91;H0Y325	Nesprin-1	SYNE1
		0.375752	0.40478	0.20256	0.863634	P41743	Protein kinase C iota type	PRKCI
		0.106312	0.75429	0.202258	0.288233	A0A0A6YYH1;Q7Z6K5;H0YMP5;H0YL03;H0YL85	Arpin	C15orf38-AP3S2;ARPIN
		0.797637	0.15631	0.201936	1.6062	Q9BYC8	39S ribosomal protein L32, mitochondrial	MRPL32
		0.682811	0.203642	0.201788	1.41225	Q7Z3K3;M0R2X2;H7C238;A6PW30;E9PJY9;E9PIR8;H0YCT3	Pogo transposable element with ZNF domain	POGZ
		1.16522	0.0742839	0.201326	2.21832	Q9Y4R8;H3BRS3;H3BU45	Telomere length regulation protein TEL2 homolog	TELO2
		0.883549	0.130446	0.20128	1.74966	O95336;M0R261;M0R1L2;M0R0U3	6-phosphogluconolactonase	PGLS
		0.541944	0.279941	0.200204	1.168	Q96RL1;D6RC40;D6RCQ3;D6R9M3;D6RDZ5	BRCA1-A complex subunit RAP80	UIMC1
		1.06791	0.0886199	0.199514	2.05604	O00267;M0QYL9	Transcription elongation factor SPT5	SUPT5H
		1.20763	0.0674656	0.198743	2.28937	Q14151;K7EQU4;K7ERX3	Scaffold attachment factor B2	SAFB2
		0.732588	0.18172	0.198461	1.49673	H0YKD8;P46779;H0YMF4;H0YLP6	60S ribosomal protein L28	RPL28
		0.638093	0.225105	0.197806	1.33565	O43709;H7C170;H7C0G4	Probable 18S rRNA (guanine-N(7))-methyltransferase	WBSCR22
		0.544997	0.278054	0.1977	1.1734	P51572;C9JSP1;C9JQ75;C9J0M4;C9JMD7;C9JM14	B-cell receptor-associated protein 31	BCAP31
		0.982011	0.105495	0.197029	1.91331	P61353;K7ELC7;K7EQQ9;K7ERY7	60S ribosomal protein L27	RPL27
		1.02845	0.0956641	0.195393	1.99044	Q9BYJ9;Q5JXC6	YTH domain-containing family protein 1	YTHDF1
		0.363832	0.415377	0.193711	0.840805	E9PM92;O00193;E9PRZ9;E9PQA1	Small acidic protein	C11orf58;SMAP
		1.26567	0.0608673	0.19332	2.38708	A6NDU8;A0A0C4DGW6	UPF0600 protein C5orf51	C5orf51
		0.84012	0.143248	0.193258	1.67726	Q9NVS2;Q5QPA5	28S ribosomal protein S18a, mitochondrial	MRPS18A
		0.72259	0.186771	0.192969	1.47982	P40227;J3KRI6	T-complex protein 1 subunit zeta	CCT6A
		0.330414	0.446887	0.192778	0.775883	E7EW69;E7EX04;B5ME97;Q9P0V9;C9JEW2;C9JNR7;F5H1F2;C9JEQ7	Septin-10	SEPT10
		0.436242	0.3544	0.192753	0.977147	Q9NYB0	Telomeric repeat-binding factor 2-interacting protein 1	TERF2IP
		1.29325	0.057904	0.191946	2.43373	S4R369;Q9BZE1;H0Y4J2;A6NHR2	39S ribosomal protein L37, mitochondrial	MRPL37
		1.05197	0.0916392	0.191452	2.02954	Q96GM5;F8VUB0;F8VZ70;F8VRQ4;F8VW95;H0YHV1	SWI/SNF-related matrix-associated actin-dependent regulator of chromatin subfamily D member 1	SMARCD1
		0.555244	0.272761	0.190773	1.19147	G3V1P5;Q96RN5;H7C308	Mediator of RNA polymerase II transcription subunit 15	MED15
		0.921364	0.121116	0.190671	1.81256	Q9Y6Y0;H0Y5Y2	Influenza virus NS1A-binding protein	IVNS1ABP
		0.942899	0.114372	0.19066	1.84835	J3QS48;I3L295;J3KTK8;J3QQZ4;J3KT75;J3QW43;J3QRD5;O75352;J3KSI4;I3L405;I3L261;I3L1D2;I3L4E0	Mannose-P-dolichol utilization defect 1 protein	MPDU1
		0.81375	0.150929	0.190624	1.63318	Q99447;I3L1R7;I3L2Q1;I3L1L9;I3L3V9;I3L1C4;I3L1F9	Ethanolamine-phosphate cytidylyltransferase	PCYT2
		0.662376	0.213551	0.189911	1.37734	Q96JB2	Conserved oligomeric Golgi complex subunit 3	COG3
		0.901787	0.1255	0.188951	1.78001	P01112;P01111;P01116;G3V4K2;G3V5T7	GTPase HRas;GTPase HRas, N-terminally processed;GTPase NRas;GTPase KRas;GTPase KRas, N-terminally processed	HRAS;NRAS;KRAS
		0.800496	0.155175	0.188765	1.61099	F8VZJ2;H0YHX9;Q13765;E9PAV3;F8W0W4;F8W1N5;F8VNW4;F8VZ58;Q9BZK3	Nascent polypeptide-associated complex subunit alpha;Nascent polypeptide-associated complex subunit alpha, muscle-specific form	NACA
		0.673105	0.208595	0.188689	1.39568	Q16512;K7EN76;K7EL10;K7EM57	Serine/threonine-protein kinase N1	PKN1
		1.20617	0.0676424	0.188195	2.28692	J3KQ48;Q9Y3E5	Peptidyl-tRNA hydrolase 2, mitochondrial	PTRH2
		0.459492	0.337122	0.188133	1.01986	P49427	Ubiquitin-conjugating enzyme E2 R1	CDC34
		0.974939	0.106789	0.187865	1.90156	Q9NRL3;F5GYK2;M0R0P4;M0R0W8;M0R317;M0QXN2;M0R2A7;M0QYS2;M0QZM0;R4GN16	Striatin-4	STRN4
		1.14438	0.0771579	0.187732	2.18347	A0A0C4DFM1;Q92544	Transmembrane 9 superfamily member 4	TM9SF4
		0.816627	0.1501	0.187708	1.638	Q13042;Q5T8C6	Cell division cycle protein 16 homolog	CDC16
		1.19401	0.0696664	0.187346	2.26652	P11166	Solute carrier family 2, facilitated glucose transporter member 1	SLC2A1
		1.01076	0.0993333	0.187294	1.96104	O14561;H3BNK3;I3L505	Acyl carrier protein, mitochondrial;Acyl carrier protein	NDUFAB1
		0.833954	0.144781	0.187149	1.66696	Q15427;Q5SZ64	Splicing factor 3B subunit 4	SF3B4
		0.84808	0.140872	0.186827	1.69054	Q9H444;P59074;Q96CF2	Charged multivesicular body protein 4b	CHMP4B
		1.01397	0.098762	0.186028	1.96639	Q8NFH3	Nucleoporin Nup43	NUP43
		0.445099	0.347222	0.185166	0.993473	P43487;F6WQW2;C9JXG8;C9JJ34;C9JGV6;C9JDM3;C9JIC6	Ran-specific GTPase-activating protein	RANBP1
		0.411431	0.374619	0.184602	0.93103	O75391;I3L0X5;I3L4C3;I3L0Q5	Sperm-associated antigen 7	SPAG7
		1.25947	0.0616614	0.184543	2.37661	Q14498;H0Y4X3;G3XAC6;A0A0U1RQH7;A0A0U1RQW2;Q5QP22;Q5QP23;F8WF24;F2Z3E6;F2Z2Z5;A0A087X122;F8WF73;A8MYG5;Q86U06	RNA-binding protein 39	RBM39
		1.00949	0.0994894	0.184315	1.95894	A0A0C4DG88;P14859	POU domain protein;POU domain, class 2, transcription factor 1	POU2F1
		0.661836	0.213661	0.184122	1.37641	O15042;E7ET15;H0Y8D9;E7EW00;H7C4V2;C9JDJ7;C9J5L1;U3KPT1	U2 snRNP-associated SURP motif-containing protein	U2SURP
		0.592667	0.248601	0.184043	1.25701	C9JJ19;P82930	28S ribosomal protein S34, mitochondrial	MRPS34
		0.814339	0.150928	0.184036	1.63417	Q7L5N7;H3BU68	Lysophosphatidylcholine acyltransferase 2	LPCAT2
		0.679309	0.204858	0.183847	1.40628	Q14CX7;H0YHR9	N-alpha-acetyltransferase 25, NatB auxiliary subunit	NAA25
		1.22157	0.065842	0.183582	2.31279	Q9BUL8;C9J363;C9J5C3;C9J6F3;H7C5M9;C9JSA3;C9JND6;C9J932	Programmed cell death protein 10	PDCD10
		0.959559	0.110453	0.183477	1.87602	Q96F86;H3BPW9;H3BQ37;H3BQP5;H3BU87;H3BTF8;H3BNJ7;H3BTD6;H3BMB8;H3BTH0;H3BSQ0;H3BPN4	Enhancer of mRNA-decapping protein 3	EDC3
		0.507453	0.303309	0.182945	1.10661	Q8IWZ3;E9PDP5;H7C2F5;H3BLS9;D6RHC4;H0Y785;H0Y472;H0Y4P6;H7C0V5	Ankyrin repeat and KH domain-containing protein 1	ANKHD1
		0.793281	0.157759	0.182647	1.59889	O94874	E3 UFM1-protein ligase 1	UFL1
		1.03284	0.0948548	0.182547	1.99774	J3QL05;J3KP15;Q01130	Serine/arginine-rich splicing factor 2	SRSF2
		0.836072	0.144202	0.182537	1.6705	Q9BRK5;H0Y3T6;G3V1E2	45 kDa calcium-binding protein	SDF4
		1.04002	0.0937239	0.182194	2.00966	Q9UBM7;H0YE57;E9PLZ2;E9PRL8;E9PQ71;E9PIP9;E9PJ54;E9PM00	7-dehydrocholesterol reductase	DHCR7
		1.02631	0.0961452	0.181921	1.98688	Q9BRP8	Partner of Y14 and mago	WIBG
		1.09652	0.0848532	0.181824	2.10366	G3V1C3;Q9BZZ5;H0YER7;E9PQK6	Apoptosis inhibitor 5	API5
		1.04582	0.0926265	0.181765	2.0193	Q9HCC0;D6RD67;D6RDF7;A0A0G2JM88;D6R9R1	Methylcrotonoyl-CoA carboxylase beta chain, mitochondrial	MCCC2
		0.874174	0.132991	0.18147	1.73404	Q9Y5J7;G3V2F3;A0A1W2PRH9;A0A1W2PQS5;G3V502	Mitochondrial import inner membrane translocase subunit Tim9	TIMM9
		1.04499	0.0927284	0.181465	2.01792	Q4G0N4;B7Z8V7;A0A0C4DGV3;H0Y9H7;D6RHI4	NAD kinase 2, mitochondrial	NADK2
		0.889584	0.128653	0.181451	1.7597	Q5BKZ1;A0A0A0MRN4;E2QRN4	DBIRD complex subunit ZNF326	ZNF326
		0.92498	0.119763	0.181389	1.81857	Q9Y6I3;D6R907;D6RBI9	Epsin-1	EPN1
		0.333871	0.443808	0.181262	0.782665	P42858	Huntingtin	HTT
		0.607407	0.240817	0.180925	1.28263	Q5JVF3	PCI domain-containing protein 2	PCID2
		0.700742	0.195831	0.180731	1.44277	Q6P2E9;I3L2F4;I3L0V0;I3L3M2	Enhancer of mRNA-decapping protein 4	EDC4
		1.17455	0.0725482	0.179469	2.23392	Q7Z5L9	Interferon regulatory factor 2-binding protein 2	IRF2BP2
		0.866354	0.135552	0.179244	1.72101	Q9UJX3;H0YIW2;H0YIX7	Anaphase-promoting complex subunit 7	ANAPC7
		1.31408	0.056138	0.179128	2.46905	Q9H3K6;A0A087WZT3;H3BV85;H3BTW0;A0A0B4J295;H3BVE0	BolA-like protein 2	BOLA2;BOLA2B
		0.936855	0.116078	0.178619	1.8383	O00566;U3KQ48	U3 small nucleolar ribonucleoprotein protein MPP10	MPHOSPH10
		0.21048	0.592188	0.177704	0.528819	G5E9X5;E9PG35;E9PHF7;Q96RQ3;F5GYT8	Methylcrotonoyl-CoA carboxylase subunit alpha, mitochondrial	MCCC1
		0.593662	0.248133	0.177506	1.25874	M0QZS0;A0A087WZG4;Q6ZSZ5	Rho guanine nucleotide exchange factor 18	ARHGEF18
		1.18109	0.0715512	0.17749	2.24488	A0A087WUK2;O14979	Heterogeneous nuclear ribonucleoprotein D-like	HNRNPDL
		0.836427	0.14429	0.177274	1.67109	Q9Y399;Q5T8A0	28S ribosomal protein S2, mitochondrial	MRPS2
		0.34998	0.426467	0.177016	0.814065	P62273;A0A087WTT6	40S ribosomal protein S29	RPS29
		0.90892	0.123327	0.176361	1.79187	E9PR30;P62861	40S ribosomal protein S30	FAU
		0.539493	0.281081	0.175754	1.16366	Q7Z7H8	39S ribosomal protein L10, mitochondrial	MRPL10
		0.713983	0.189829	0.175679	1.46524	Q9NW13;C9JAA9;C9JE21;H7C5G8	RNA-binding protein 28	RBM28
		0.106303	0.754106	0.174839	0.288211	Q9H6S3;E9PN68;E9PLN2;E9PNT0;E9PLH1	Epidermal growth factor receptor kinase substrate 8-like protein 2	EPS8L2
		0.606083	0.241754	0.17459	1.28033	Q15397;S4R3K8	Pumilio domain-containing protein KIAA0020	KIAA0020
		0.896415	0.126753	0.174459	1.77107	P19174;A0A0D9SEK2;M0QX77;V9GY71;V9GYH5;V9GY63	1-phosphatidylinositol 4,5-bisphosphate phosphodiesterase gamma-1	PLCG1
		0.592468	0.248692	0.174326	1.25666	Q9BQA1;H0Y711	Methylosome protein 50	WDR77
		0.0736853	0.821004	0.174234	0.20554	A0A087WXZ7;K7EIX2;Q6AI08;K7ELR8	HEAT repeat-containing protein 6	HEATR6
		0.131262	0.709033	0.17249	0.348791	B4DTF2;Q5VT79;A0A075B752;P13928;A0A075B765;A0A087WTN9;A0A087WUP0	Annexin;Annexin A8-like protein 2;Annexin A8	ANXA8L1;ANXA8L2;ANXA8
		1.22512	0.0653793	0.17232	2.31876	P30153;B3KQV6;C9J9C1;E9PH38;E9PPI5;E9PHZ6;E9PNM7	Serine/threonine-protein phosphatase 2A 65 kDa regulatory subunit A alpha isoform	PPP2R1A
		0.874355	0.133005	0.171901	1.73434	Q7L2H7;J3KNJ2;H0YCQ8;E9PN86;E9PRY0;E7ESM3;E9PRI2	Eukaryotic translation initiation factor 3 subunit M	EIF3M
		1.34044	0.0527366	0.171751	2.51389	P62701;C9JEH7;P22090;Q8TD47	40S ribosomal protein S4, X isoform	RPS4X
		0.61941	0.234649	0.171701	1.30342	P19387;H3BRR2	DNA-directed RNA polymerase II subunit RPB3	POLR2C
		0.647468	0.219769	0.171605	1.35177	P17858;F8WEU2	ATP-dependent 6-phosphofructokinase, liver type	PFKL
		1.10878	0.0831041	0.171399	2.12408	Q5QJE6;J3KP30;E9PRB3	Deoxynucleotidyltransferase terminal-interacting protein 2	DNTTIP2
		0.386853	0.394787	0.171023	0.884748	Q09028;H0YF10;H0YCT5;H0YDK2;H0YEU5;E9PNS6;E9PNS2;E9PIC4;C9JAJ9;E9PND5;C9JPP3	Histone-binding protein RBBP4	RBBP4
		1.24614	0.0630877	0.171022	2.35415	Q96RS6	NudC domain-containing protein 1	NUDCD1
		0.698254	0.196942	0.171021	1.43854	Q7Z4Q2	HEAT repeat-containing protein 3	HEATR3
		0.699364	0.196369	0.170142	1.44042	F8WBW1;Q86X83;F8WC41	COMM domain-containing protein 2	COMMD2
		0.601883	0.243491	0.170113	1.27304	Q9NUQ3;Q9BZA5;Q8N3L3	Gamma-taxilin	TXLNG
		1.29608	0.0577891	0.169572	2.43852	Q3KQU3;C9JIR3;H0YF21;E9PLH3	MAP7 domain-containing protein 1	MAP7D1
		0.699963	0.196079	0.169184	1.44144	Q53H82	Beta-lactamase-like protein 2	LACTB2
		0.836267	0.144163	0.168685	1.67082	A0A0U1RRH6;O94880	PHD finger protein 14	PHF14
		0.768701	0.167243	0.168584	1.55762	O95071;E7EMW7;H0YAV7;H0YBB4;E7ET84	E3 ubiquitin-protein ligase UBR5	UBR5
		1.28844	0.0584669	0.16801	2.42558	E5KLJ5;E5KLK1;E5KLJ6;E5KLJ9;H7C141;H7C321;C9JMB8		OPA1
		0.307094	0.472304	0.167845	0.729697	C9J167;P54278	Mismatch repair endonuclease PMS2	PMS2
		0.989696	0.103529	0.167666	1.92607	O75569;F8WEG8;G5E9Q4;C9JMM3	Interferon-inducible double-stranded RNA-dependent protein kinase activator A	PRKRA
		1.14819	0.0769009	0.16752	2.18984	Q9H9J2	39S ribosomal protein L44, mitochondrial	MRPL44
		0.0918833	0.783367	0.16738	0.252187	Q13232;H3BPR2	Nucleoside diphosphate kinase 3;Nucleoside diphosphate kinase	NME3
		0.56102	0.269183	0.166982	1.20164	Q13136;E9PJZ7;H0YDW2;H0YEF9;H0YD72;E9PID5;E9PPF6;A0A1B0GVT3	Liprin-alpha-1	PPFIA1
		0.219357	0.57989	0.16693	0.548021	O75695	Protein XRP2	RP2
		0.625087	0.231867	0.166685	1.31323	Q9Y2T2;E5RJ52;P53677;H0YBM0;H0YBA0;E7ER80	AP-3 complex subunit mu-1	AP3M1
		0.785456	0.161171	0.166402	1.58577	P26373;J3QSB4;H3BTH3;J3KS98;H3BUK8	60S ribosomal protein L13	RPL13
		0.719076	0.188137	0.166293	1.47387	Q9Y4W2	Ribosomal biogenesis protein LAS1L	LAS1L
		1.25401	0.0620523	0.165982	2.36741	Q8IVM0	Coiled-coil domain-containing protein 50	CCDC50
		0.96711	0.108742	0.165287	1.88856	C9JXB8;C9JNW5;P83731	60S ribosomal protein L24	RPL24
		1.07793	0.0879606	0.165281	2.0727	Q9NPD3;E9PI41;E9PPI9	Exosome complex component RRP41	EXOSC4
		0.343617	0.432978	0.165207	0.801702	Q9NRF9	DNA polymerase epsilon subunit 3	POLE3
		0.0574318	0.857293	0.164582	0.162656	F8VUA2;F8VVT7;Q9HD42	Charged multivesicular body protein 1a	CHMP1A
		0.613165	0.238049	0.16452	1.29261	Q9UHI6;E9PJ60	Probable ATP-dependent RNA helicase DDX20	DDX20
		0.692533	0.199692	0.164334	1.42881	F8VVA7;P61923;F8VXB1;F8VUC5;F8W156;F8W651;F8VYZ4;F8VXR1;F8VYK5	Coatomer subunit zeta-1	COPZ1
		0.520467	0.294467	0.164179	1.12986	Q9NS87;C9JKA9;D6RCT7;H7BZT2	Kinesin-like protein KIF15;Kinesin-like protein	KIF15
		0.979234	0.106126	0.163872	1.90869	O14964;I3L1P5;I3L1E3;I3L165;I3L2H4	Hepatocyte growth factor-regulated tyrosine kinase substrate	HGS
		0.888942	0.128763	0.163666	1.75863	O60828;H7C053;C9JQA1	Polyglutamine-binding protein 1	PQBP1
		1.33808	0.0528925	0.162417	2.50988	O00231;J3QRY4;J3QS13;J3KSW3	26S proteasome non-ATPase regulatory subunit 11	PSMD11
		0.664046	0.212945	0.162371	1.3802	Q8ND56;A0A140TA76;K7EMZ9;A0A140TA66;A0A0G2JQ95;A0A096LP11	Protein LSM14 homolog A	LSM14A
		0.613012	0.238026	0.162204	1.29235	Q8IZ73;A0A087WXE2	RNA pseudouridylate synthase domain-containing protein 2	RPUSD2
		0.0661285	0.837324	0.162066	0.185753	Q8NC56;D6R958;D6RBV0;H7C2Z0	LEM domain-containing protein 2	LEMD2
		1.37681	0.0501021	0.161084	2.57601	Q5F1R6	DnaJ homolog subfamily C member 21	DNAJC21
		0.705697	0.193712	0.160975	1.45118	Q14103;H0Y8G5;H0YA96;D6RAF8;D6RD83	Heterogeneous nuclear ribonucleoprotein D0	HNRNPD
		0.310726	0.467762	0.159488	0.736941	Q9NRV9;F5GWX2;H0YG71	Heme-binding protein 1	HEBP1
		1.18643	0.0711058	0.159149	2.25383	P62857	40S ribosomal protein S28	RPS28
		0.557295	0.271209	0.159082	1.19509	A0A087WUB9;Q8WYA6;A2A2P1	Beta-catenin-like protein 1	CTNNBL1
		0.551113	0.274609	0.158999	1.18419	Q9NRW7;A0A087WU65;B7Z7G7;A0A1B0GXI6	Vacuolar protein sorting-associated protein 45	VPS45
		1.29815	0.0576494	0.158673	2.44203	O94915;F2Z2S2;H0Y9X0;D6RJI4	Protein furry homolog-like	FRYL
		0.619536	0.234716	0.158453	1.30364	Q9Y6G5;D6RC04;D6RJ90;H0Y9N4	COMM domain-containing protein 10	COMMD10
		0.680301	0.204437	0.157974	1.40797	Q9Y3D0;J3KS95;H3BNV7	Mitotic spindle-associated MMXD complex subunit MIP18	FAM96B
		0.67545	0.20707	0.157932	1.39969	O95456;F8WBH7	Proteasome assembly chaperone 1	PSMG1
		0.161733	0.659211	0.157679	0.42005	E7ETB3;Q9ULA0;E7EMB6;F8WAN0;C9JBE1;C9J1E2;E7EPX3;B9ZVU2;E5RJ35;C9JRG3	Aspartyl aminopeptidase	DNPEP
		1.29161	0.0581142	0.157411	2.43095	Q5T653;C9IY40;C9JZW2;C9JZG7	39S ribosomal protein L2, mitochondrial	MRPL2
		0.800862	0.155116	0.157049	1.6116	E9PG40;P05067;H7C0V9;A0A0A0MRG2	Amyloid beta A4 protein;N-APP;Soluble APP-alpha;Soluble APP-beta;C99;Beta-amyloid protein 42;Beta-amyloid protein 40;C83;P3(42);P3(40);C80;Gamma-secretase C-terminal fragment 59;Gamma-secretase C-terminal fragment 57;Gamma-secretase C-terminal fragment 50;C31	APP
		0.55459	0.272885	0.156493	1.19032	Q9NYV4;J3QSD7;H0YLT2	Cyclin-dependent kinase 12	CDK12
		0.440789	0.350644	0.1564	0.985537	Q00765;E2QRG8;B7Z332;B7Z510;H0Y8J8	Receptor expression-enhancing protein 5	REEP5
		0.802815	0.154504	0.155162	1.61487	P21964;E7EMS6;E7EUU8;F8WBW9;H7BZ45	Catechol O-methyltransferase	COMT
		0.91226	0.122882	0.15474	1.79742	Q9BXJ9;A0A0B4J1W3;Q6N069	N-alpha-acetyltransferase 15, NatA auxiliary subunit	NAA15
		0.921341	0.121049	0.154579	1.81252	P51153;A0A087WWB9	Ras-related protein Rab-13	RAB13
		0.624779	0.231847	0.153269	1.3127	B8ZZZ7;Q9NUQ6;F8W6C2;C9JW67;H7C2G5;C9JKE4;F8VZ02;F8VT91;C9JGM8;F2Z2S1	SPATS2-like protein	SPATS2L
		0.332207	0.445179	0.153016	0.779404	P57081	tRNA (guanine-N(7)-)-methyltransferase non-catalytic subunit WDR4	WDR4
		0.202142	0.603341	0.152977	0.510621	P52298;C9JQX9;B3KSB0	Nuclear cap-binding protein subunit 2	NCBP2
		1.3207	0.0558955	0.152788	2.4803	P54920;M0R2M1;M0R0Y2;M0R058;M0R0I4;M0R027;M0R213;M0QZM9;M0QZN5;M0R031;A0A087WZQ7;Q9H115	Alpha-soluble NSF attachment protein	NAPA
		0.60598	0.2416	0.152264	1.28015	Q5T200;Q5T9K0	Zinc finger CCCH domain-containing protein 13	ZC3H13
		0.501569	0.30758	0.151975	1.09605	Q96IR7	4-hydroxyphenylpyruvate dioxygenase-like protein	HPDL
		0.838312	0.143647	0.151791	1.67424	F8VRH0		PCBP2
		0.491027	0.31475	0.151731	1.07709	Q9BQ61;K7ELS0;K7ERU7;K7EN60	Uncharacterized protein C19orf43	C19orf43
		0.926533	0.119152	0.151587	1.82115	P29353;X6R6D0;H0Y539;Q5T188;Q5T181;Q5T182;P98077	SHC-transforming protein 1	SHC1
		0.725522	0.185284	0.151432	1.48478	B4DLN1;P52815;I3L1E8
		0.385924	0.395542	0.151155	0.882986	A0A0A0MRJ6;H7BY58;P22061;F6S8N6;F8WDT3;F8WAV5;F8WAX2;H7C4X2;C9J0F2	Protein-L-isoaspartate O-methyltransferase;Protein-L-isoaspartate(D-aspartate) O-methyltransferase	PCMT1
		0.834928	0.144611	0.150602	1.66859	O96000;H3BPJ9;H3BV16	NADH dehydrogenase [ubiquinone] 1 beta subcomplex subunit 10	NDUFB10
		1.21871	0.0659597	0.150524	2.30799	C9J2P0;H7C061;B7Z306;P51965;A0A087X283;R4GND1;A0A1B0GX65;Q96LR5;Q969T4;R4GN77;C9J180	Ubiquitin-conjugating enzyme E2 E1;Ubiquitin-conjugating enzyme E2 E2;Ubiquitin-conjugating enzyme E2 E3	UBE2E1;UBE2E2;UBE2E3
		1.0946	0.0852149	0.150374	2.10045	Q13867;K7ESE8;K7ES02;J3KSD8;J3KS79;K7ENH5	Bleomycin hydrolase	BLMH
		0.576805	0.258248	0.150231	1.22932	Q5JPE7;J3KN36;P69849;A0A087WTD5	Nodal modulator 2;Nodal modulator 3	NOMO2;NOMO3
		0.890814	0.128272	0.150216	1.76175	Q9Y679	Ancient ubiquitous protein 1	AUP1
		0.109577	0.749874	0.149296	0.29628	P43155;H0Y4Z7	Carnitine O-acetyltransferase	CRAT
		0.81738	0.149917	0.148976	1.63925	P62304;A6NHK2	Small nuclear ribonucleoprotein E	SNRPE
		0.996051	0.102516	0.148942	1.93662	Q9Y5K6	CD2-associated protein	CD2AP
		0.839663	0.143307	0.148592	1.67649	Q9NYF8;H0YF14	Bcl-2-associated transcription factor 1	BCLAF1
		0.417263	0.370047	0.148373	0.941922	Q06265;D6R905;D6RIY6;D6RAP4;D6RA17;H0Y9L5	Exosome complex component RRP45	EXOSC9
		1.05556	0.0908921	0.148293	2.0355	P09110;C9JDE9;H7C131;H0Y4D4;B4DVF4;F2Z2Q6;F2Z3P7	3-ketoacyl-CoA thiolase, peroxisomal	ACAA1
		0.854608	0.138723	0.148283	1.70143	Q96HE7;G3V3E6;G3V5B3;G3V2H0;G3V503	ERO1-like protein alpha	ERO1L
		0.773542	0.165455	0.14802	1.56576	E9PL01;A0A087WUC6;E9PI68;Q15005;E9PRB9;H0YE04	Signal peptidase complex subunit 2	SPCS2
		0.828821	0.146314	0.147664	1.65838	Q8N3X1	Formin-binding protein 4	FNBP4
		1.09832	0.0847357	0.147631	2.10666	Q96PK6;A0A0A6YYI9;F8WDX3;A0A0A0MSL8;B8ZZ74	RNA-binding protein 14	RBM14
		1.09657	0.084906	0.147299	2.10374	Q9BTC0	Death-inducer obliterator 1	DIDO1
		0.506361	0.304021	0.14693	1.10465	Q8NCA5;E9PH82;C9J3G8	Protein FAM98A	FAM98A
		1.21872	0.066004	0.146794	2.30801	A6NMQ3;Q5T5H1;O43768;A0A1W2PRU0	Alpha-endosulfine	ENSA
		0.708492	0.192211	0.14597	1.45593	Q9NWH9;H7C3F4;H7BXE3;H0YL55;H0YKU6;H0YMM0;H0YLW7;H0YMW8;H0YKH2;H0YNF3;H0YMR6;H0YLE6	SAFB-like transcription modulator	SLTM
		0.12794	0.714349	0.145403	0.340849	E7EVQ6;Q14534	Squalene monooxygenase	SQLE
		1.02449	0.0967435	0.145369	1.98385	P55735;A8MXL6;E7ERC8	Protein SEC13 homolog	SEC13
		0.508704	0.302324	0.145165	1.10885	P20908;A0A087WXW9;H7BY82	Collagen alpha-1(V) chain	COL5A1
		0.845148	0.14154	0.144936	1.68565	Q15758;M0QXM4;M0QX44	Neutral amino acid transporter B(0);Amino acid transporter	SLC1A5
		0.266375	0.520758	0.144318	0.647073	Q5QPM7;Q92530;Q5QPM9;H0Y555;F5H4Z3	Proteasome inhibitor PI31 subunit	PSMF1
		0.206115	0.597539	0.144256	0.519312	Q96S52;K7EN97	GPI transamidase component PIG-S	PIGS
		0.504981	0.304753	0.143574	1.10218	O14936;Q5JS74;Q5JS72;Q5JS79	Peripheral plasma membrane protein CASK	CASK
		0.45981	0.337058	0.143556	1.02044	H3BUL4;H3BMX9;Q9GZU8;H3BQQ6;H3BTI2;H3BTP8;H3BSY6;H3BP64;Q6P4H7;H3BSF0;H3BU93;H3BN22;H3BNK9	Protein FAM192A	FAM192A;NIP30
		1.1225	0.0801118	0.143388	2.14696	Q13148;A0A087WX29;B1AKP7;G3V162;A0A087X260;A0A087WYY0;K7EJM5;K7EN94;A0A087WXQ5;A0A087WV68;A0A1W2PNU8;K7EJ99;A0A0A0MSV7;A0A087WW61;A0A087WX67;A0A087WXV3;A0A087WZC9;A0A087WTZ4;K7EL26;A0A087WYE7	TAR DNA-binding protein 43	TARDBP
		0.869486	0.134386	0.142976	1.72623	Q96EE3;K7ELV2;K7ENI5;K7EP88;K7EPZ5	Nucleoporin SEH1	SEH1L
		1.18131	0.0715984	0.142907	2.24524	P21281;H0YC04;C9JL73;P15313;E5RGH6;H0YAT8;C9J5E3;C9JNS9	V-type proton ATPase subunit B, brain isoform	ATP6V1B2
		0.929766	0.117869	0.142731	1.82652	A0A087WTM1;Q9Y6N7;A0A087WZ85;A0A0A0MSX4;H7C4Y7;F8WBR3;R4GMM8;F8W703;Q9HCK4	Roundabout homolog 1	ROBO1
		1.11367	0.0820607	0.142529	2.13223	Q8N4Q1	Mitochondrial intermembrane space import and assembly protein 40	CHCHD4
		0.876689	0.132478	0.142443	1.73823	P48729;D6REM4;E7ETM0;E5RG27;D6RGE5;U3KPX3;H0Y9X2;U3KQK7;U3KQ83;Q8N752	Casein kinase I isoform alpha	CSNK1A1
		0.995229	0.102559	0.142401	1.93526	Q9NXG2;H3BNW0	THUMP domain-containing protein 1	THUMPD1
		1.33539	0.0531883	0.14223	2.50529	O75821;K7ENA8;K7EL20;K7ER90;K7EP16;K7EL60;K7ENH0	Eukaryotic translation initiation factor 3 subunit G	EIF3G
		0.316547	0.461568	0.142205	0.748513	Q5VTL8;A0A0A0MRN0	Pre-mRNA-splicing factor 38B	PRPF38B
		0.884165	0.130314	0.142164	1.75068	Q8NHH9;C9JQQ5;B5MCN0;H7C3A2	Atlastin-2	ATL2
		0.189497	0.620978	0.141754	0.482719	G3V599;O15320;Q96PC5;Q96RT6	cTAGE family member 5;Melanoma inhibitory activity protein 2	CTAGE5;MIA2
		0.517127	0.296722	0.141375	1.1239	E9PS17;Q96KG9;E9PPN3;E9PK59;A0A0A0MQX4;H0YDH0;H0YCI6	N-terminal kinase-like protein	SCYL1
		0.860456	0.137145	0.141185	1.71118	Q8NFH4;F8VTY2	Nucleoporin Nup37	NUP37
		0.468574	0.329952	0.141037	1.03642	Q13257	Mitotic spindle assembly checkpoint protein MAD2A	MAD2L1
		0.303465	0.477138	0.140752	0.722439	Q6KC79	Nipped-B-like protein	NIPBL
		0.731675	0.182243	0.139879	1.49519	Q96T51;H0YA47;J3KPP6;H0YAC8;H0Y9Y8	RUN and FYVE domain-containing protein 1	RUFY1
		0.396887	0.386607	0.139545	0.903718	O76071	Probable cytosolic iron-sulfur protein assembly protein CIAO1	CIAO1
		0.682725	0.203576	0.13903	1.4121	Q9UIQ6	Leucyl-cystinyl aminopeptidase;Leucyl-cystinyl aminopeptidase, pregnancy serum form	LNPEP
		0.745884	0.17621	0.13891	1.51919	Q8WUM0	Nuclear pore complex protein Nup133	NUP133
		0.481678	0.322497	0.138711	1.0602	Q9Y5M8;H7C4H2;C9J5Z8	Signal recognition particle receptor subunit beta	SRPRB
		1.00787	0.0998072	0.138127	1.95625	Q96IX5	Up-regulated during skeletal muscle growth protein 5	USMG5
		0.859544	0.137194	0.137954	1.70966	P49354;B3KVN2;E9PQP6;H0YCW1;E9PPM9;E9PN85	Protein farnesyltransferase/geranylgeranyltransferase type-1 subunit alpha	FNTA
		1.17596	0.0722867	0.137453	2.23628	P36957;Q86SW4;H0YJF9;G3V3F0;G3V5M3	Dihydrolipoyllysine-residue succinyltransferase component of 2-oxoglutarate dehydrogenase complex, mitochondrial	DLST
		0.739622	0.178779	0.137184	1.50862	P51571;A6NLM8	Translocon-associated protein subunit delta	SSR4
		0.411731	0.374331	0.136963	0.931592	C9JEV6;Q9UJ70;H7C286;H7C3G9;E9PPU6;H0YE82;H0YF44;H0YC94;H7C1L7;H0YEB7	N-acetyl-D-glucosamine kinase	NAGK
		0.605638	0.241537	0.136796	1.27956	A0A024RCR6;A0A0G2JK23;P46379;A0A0G2JL47;X6REW1;A0A0G2JJM1;F6S6P2;H0Y710;H0Y4L1;F6TC96;F6UR09;F6U1F2;F6XTU0;A0A0G2JJR8;A0A1B0GX79;F6WML8;F6VEM6;F6X9W3;F6U341;H0Y7K4;H0Y759;A0A0G2JJ92;A0A0G2JIB3;A0A0G2JIA9	Large proline-rich protein BAG6	BAT3;BAG6
		0.919521	0.121286	0.136483	1.80949	A0A0G2JIC6;Q9Y676	28S ribosomal protein S18b, mitochondrial	MRPS18B
		0.471522	0.327927	0.136353	1.04178	A0A087WVI0;E9PBL8;Q8WTW3;J3KSY3;J3QKY9;J3QLT5	Conserved oligomeric Golgi complex subunit 1	COG1
		0.733644	0.181282	0.136168	1.49852	Q9UIG0	Tyrosine-protein kinase BAZ1B	BAZ1B
		0.210821	0.591765	0.135741	0.529559	R4GNG3;F8WAK2;F8VXI9;Q14161	ARF GTPase-activating protein GIT2	GIT2
		0.510279	0.30141	0.135308	1.11167	O95394;A0A087WT27;J3KN95;D6RCD1;D6RCQ8;H0Y8I3;D6RC77;D6RF77;H0Y987	Phosphoacetylglucosamine mutase	PGM3
		0.384649	0.396487	0.135036	0.880567	Q96J01;D6RGZ2;D6REC9	THO complex subunit 3	THOC3
		0.288281	0.492964	0.134795	0.691855	O43715	TP53-regulated inhibitor of apoptosis 1	TRIAP1
		0.899577	0.126074	0.134336	1.77633	Q9Y6A5;C9JWI7;H0Y8F2;E7EMT0;C9JA91;Q8IX09	Transforming acidic coiled-coil-containing protein 3	TACC3
		1.17654	0.0722737	0.133941	2.23725	Q9P032	NADH dehydrogenase [ubiquinone] 1 alpha subcomplex assembly factor 4	NDUFAF4
		1.02165	0.0975383	0.133832	1.97914	Q9BS26	Endoplasmic reticulum resident protein 44	ERP44
		1.18056	0.071628	0.133673	2.244	Q9NX40;D6RG39;D6RIT9;D6RDK6;D6RBN5;D6RDI5;D6RA54;D6RC55;D6R918;D6RBC5;D6RF07;D6RI08;D6RDK1;D6RIV2;D6R9T5	OCIA domain-containing protein 1	OCIAD1
		0.787045	0.160465	0.133273	1.58843	Q92688	Acidic leucine-rich nuclear phosphoprotein 32 family member B	ANP32B
		0.766416	0.168296	0.133018	1.55377	P49006	MARCKS-related protein	MARCKSL1
		0.148078	0.680338	0.132078	0.388459	A0A024QZ33;Q9H0G5;K7ERM9	Nuclear speckle splicing regulatory protein 1	CCDC55;NSRP1
		0.85448	0.138669	0.132049	1.70122	H0YMJ0;H0YLJ3;B3KTM8;Q9UBU8;H0YMT8;H0YM21;H0YNE0;H0YLV1;H0YNX3;H0YNI8	Mortality factor 4-like protein 1	MORF4L1
		0.455803	0.339835	0.132003	1.01311	Q9NT62;F8WDI0	Ubiquitin-like-conjugating enzyme ATG3	ATG3
		0.918086	0.121424	0.131372	1.80711	Q96QK1;I3L4S0;A0A1W2PP10;I3L4P4	Vacuolar protein sorting-associated protein 35	VPS35
		0.154855	0.66984	0.130992	0.404204	Q9UBT7;Q5JTQ6	Alpha-catulin	CTNNAL1
		1.16768	0.0739048	0.130508	2.22242	P40429;M0QYS1;Q8J015;Q6NVV1;M0QZU1;A0A096LPE0	60S ribosomal protein L13a	RPL13A;RPL13a
		0.391556	0.390979	0.130144	0.893653	A0A0C4DG44;O43464	Serine protease HTRA2, mitochondrial	HTRA2
		0.948748	0.112579	0.129924	1.85806	P52294;C9JYI4;C9J352;C9JWD9;F2Z3G4;C9J4U1	Importin subunit alpha-5;Importin subunit alpha-5, N-terminally processed	KPNA1
		0.409451	0.376497	0.129634	0.927325	P17152	Transmembrane protein 11, mitochondrial	TMEM11
		0.413588	0.373099	0.129569	0.935064	H7C0E5;O75312;H7BZM7;H7C449	Zinc finger protein ZPR1	ZPR1
		0.481622	0.322406	0.129373	1.0601	Q7Z3B4	Nucleoporin p54	NUP54
		0.459916	0.337016	0.129298	1.02063	A0A0A0MRK6;Q13505;A0A0C4DFQ1	Metaxin-1	MTX1
		0.449572	0.34432	0.129175	1.00169	Q5JY65;Q9BZJ0	Crooked neck-like protein 1	CRNKL1
		0.957568	0.110643	0.128798	1.87271	Q14008;E9PQH5;H0YCF6;H0YEK7;H0YDX5	Cytoskeleton-associated protein 5	CKAP5
		0.890617	0.128296	0.128046	1.76142	Q99567;J3KMX1;I3L245;I3L2W3;I3L4K7	Nuclear pore complex protein Nup88	NUP88
		0.254871	0.535568	0.127907	0.623227	P42566;B1AUU8	Epidermal growth factor receptor substrate 15	EPS15
[truncated: 1,593 more rows]

## Sheet: di-Gly TFEB vs WT 3outof4
Intensity TFEB_1	Intensity TFEB_2	Intensity TFEB_3	Intensity TFEB_4	Intensity WT_1	Intensity WT_2	Intensity WT_3	Intensity WT_4	C: Amino acid	C: Charge	C: Reverse	C: Potential contaminant	C: Protein group IDs	C: Student's T-test Significant TFEB_WT	C: Student's T-test significant	C: Student's FDR Significant TFEB_WT_	C: Student's T-test significant_	N: Localization prob	N: PEP	N: Score	N: Delta score	N: Score for localization	N: Mass error [ppm]	N: Intensity	N: Position	N: -Log Student's T-test p-value TFEB_WT	N: Student's T-test Difference TFEB_WT	N: Student's T-test Test statistic TFEB_WT	N: -Log Student's T-test p-value TFEB_WT_	N: Student's T-test q-value TFEB_WT	N: Student's T-test Difference TFEB_WT_	N: Student's T-test Test statistic TFEB_WT_	T: Proteins	T: Positions within proteins	T: Leading proteins	T: Protein	T: Protein names	T: Gene names	T: Sequence window	T: id
21.1481	19.7944	21.4723	22.6009	22.9666	22.4077	23.0437	21.9788	K	3			1					1	2.87342e-16	111.92	99.759	74.786	-0.15214	32902000	42	1.11629	-1.34532	-2.13661	1.11629	0.17232	-1.34532	-2.13661	A0A1B0GUX3;O95090;H3BQ48;H3BMN4;A0A1B0GV41;F6TI76;O95086;A0A0D9SFH9;Q2TA70;A0A1B0GW34;A0A1B0GV71;B4DFF3;A0A0A0MRC7;A0A1B0GWD3;A0A024QZB8;Q13286	42;139;163;42;179;109;160;262;184;262;262;208;214;262;262;262	A0A1B0GUX3	A0A1B0GUX3	Battenin	CLN3	SAARQPLIRTEAPESKPGSSSSLSLRERWTV	0
20.4042	19.3774	20.9295	19.0253	22.8595	18.7874	23.0106	22.8844	K	3			2					1	7.6142e-07	98.942	78.479	82.543	-0.047978	24937000	130	0.875468	-1.95135	-1.7362	0.875468	0.264518	-1.95135	-1.7362	A0A024QZP7;P06493;A0A087WZZ9;E5RIU6	130;130;130;130	A0A024QZP7	A0A024QZP7	Cyclin-dependent kinase 1	CDC2;CDK1	GIVFCHSRRVLHRDLKPQNLLIDDKGTIKLA	1
23.0226	22.9614	22.7326	22.1149	23.5272	23.2686	23.7431	23.2815	K	3			2	+	TFEB_WT			1	5.89543e-22	124.25	99.053	97.767	0.70226	131670000	139	1.71154	-0.747224	-3.16549	1.71154	0.0685534	-0.747224	-3.16549	A0A024QZP7;P06493;A0A087WZZ9;E5RIU6	139;139;139;139	A0A024QZP7	A0A024QZP7	Cyclin-dependent kinase 1	CDC2;CDK1	VLHRDLKPQNLLIDDKGTIKLADFGLARAFG	2
21.22	21.1874	20.5951	19.2592	22.1719	21.7441	21.9505	21.8453	K	3			2	+	TFEB_WT			1	2.10701e-09	118.9	80.03	49.423	0.67641	21516000	143	1.57131	-1.36248	-2.91416	1.57131	0.0842331	-1.36248	-2.91416	A0A024QZP7;P06493;A0A087WZZ9;E5RIU6	143;143;143;143	A0A024QZP7	A0A024QZP7	Cyclin-dependent kinase 1	CDC2;CDK1	DLKPQNLLIDDKGTIKLADFGLARAFGIPIR	3
20.3337	20.9661	20.3759	21.7207	23.1653	22.1856	21.7527	22.82	K	3			2	+	TFEB_WT	+	TFEB_WT	1	0.000900681	70.908	12.21	46.462	-0.47903	25038000	56	1.94509	-1.63181	-3.60137	1.94509	0.0472883	-1.63181	-3.60137	A0A024QZP7;P06493;A0A087WZZ9;E5RIU6	56;56;56;56	A0A024QZP7	A0A024QZP7	Cyclin-dependent kinase 1	CDC2;CDK1	EEGVPSTAIREISLLKELRHPNIVSLQDVLM	4
19.9947	21.8141	22.0622	20.5165	20.3604	22.3025	21.2975	22.5839	K	3			2					1	9.26284e-09	98.531	67.988	62.162	0.70809	23148000	9	0.321045	-0.539241	-0.757419	0.321045	0.658932	-0.539241	-0.757419	A0A024QZP7;P06493;A0A087WZZ9;E5RIU6	9;9;9;9	A0A024QZP7	A0A024QZP7	Cyclin-dependent kinase 1	CDC2;CDK1	_______MEDYTKIEKIGEGTYGVVYKGRHK	5
22.8625	23.2677	22.5996	22.3547	24.0148	23.6835	23.7943	23.684	K	3			2	+	TFEB_WT	+	TFEB_WT	1	2.77419e-06	90.614	47.825	44.616	0.76391	87892000	20	2.55102	-1.023	-4.86387	2.55102	0.0210345	-1.023	-4.86387	A0A024QZP7;P06493;A0A087WZZ9;E5RIU6	20;20;20;20	A0A024QZP7	A0A024QZP7	Cyclin-dependent kinase 1	CDC2;CDK1	TKIEKIGEGTYGVVYKGRHKTTGQVVAMKKI	6
18.9444	20.6433	20.4283	20.3887	21.6269	21.2245	22.1079	21.498	K	4			2	+	TFEB_WT			1	0.00170091	41.871	31.674	40.962	0.48143	15086000	34	1.89688	-1.51318	-3.50945	1.89688	0.0508428	-1.51318	-3.50945	A0A024QZP7;P06493;A0A087WZZ9;E5RIU6	34;34;34;34	A0A024QZP7	A0A024QZP7	Cyclin-dependent kinase 1	CDC2;CDK1	YKGRHKTTGQVVAMKKIRLESEEEGVPSTAI	7
22.5795	23.9187	23.6356	21.1277	23.3696	23.3054	23.69	23.6457	K	2			2					1	0.00826578	47.187	23.758	40.994	-0.80025	85310000	6	0.489815	-0.687294	-1.0749	0.489815	0.495452	-0.687294	-1.0749	A0A024QZP7;P06493;A0A087WZZ9;E5RIU6	6;6;6;6	A0A024QZP7	A0A024QZP7	Cyclin-dependent kinase 1	CDC2;CDK1	__________MEDYTKIEKIGEGTYGVVYKG	10
21.8457	22.9508	20.7604	19.7655	20.9898	20.3842	19.8725	19.8281	K	4			2					1	0.000140682	53.998	46.465	53.998	0.60719	13653000	279	0.69762	1.06196	1.43746	0.69762	0.353208	1.06196	1.43746	A0A024QZP7;P06493	279;279	A0A024QZP7	A0A024QZP7	Cyclin-dependent kinase 1	CDC2;CDK1	LSKMLIYDPAKRISGKMALNHPYFNDLDNQI	11
24.6966	24.773	25.0651	24.725	24.5267	24.3736	24.8387	25.2824	K	3			2					1	0.00101236	61.593	44.756	61.593	0.15765	235410000	33	0.100388	0.0595694	0.273528	0.100388	0.888696	0.0595694	0.273528	A0A024QZP7;P06493;A0A087WZZ9;E5RIU6	33;33;33;33	A0A024QZP7	A0A024QZP7	Cyclin-dependent kinase 1	CDC2;CDK1	VYKGRHKTTGQVVAMKKIRLESEEEGVPSTA	12
21.6365	22.5971	21.011	19.2439	21.979	20.6686	20.4841	19.7044	K	4			3					1	0.000155731	61.102	51.687	61.102	0.49754	17518000	318	0.19117	0.413096	0.486431	0.19117	0.796429	0.413096	0.486431	A0A024QZX5;A0A087X1N8;P35237	318;333;314	A0A024QZX5	A0A024QZX5	Serpin B6	SERPINB6	KADFSGMSQTDLSLSKVVHKSFVEVNEEGTE	13
21.048	19.9196	22.1325	21.4653	21.297	19.0678	19.4334	19.8631	K	3			3					1	0.000403859	73.067	49.216	50.284	0.82606	11910000	250	0.925305	1.22604	1.81911	0.925305	0.24242	1.22604	1.81911	A0A024QZX5;A0A087X1N8;P35237	250;265;246	A0A024QZX5	A0A024QZX5	Serpin B6	SERPINB6	IIMLPDETTDLRTVEKELTYEKFVEWTRLDM	14
21.2161	21.2913	20.7137	20.9785	20.5753	20.6681	22.0201	19.1878	K	3			4					1	0.00331728	55.064	45.729	55.064	-0.36221	8788200	66	0.310826	0.437114	0.737141	0.310826	0.667876	0.437114	0.737141	A0A024R216;Q9Y3E1	66;66	A0A024R216	A0A024R216	Hepatoma-derived growth factor-related protein 3	HDGFRP3	THETAFLGPKDLFPYKEYKDKFGKSNKRKGF	15
22.227	22.8629	22.2439	22.4641	22.3187	21.8734	22.1898	21.6063	K	3			6					1	4.10805e-08	110.66	74.377	97.214	-0.53783	96652000	66	1.07838	0.452467	2.07346	1.07838	0.184511	0.452467	2.07346	A0A024R4M0;P46781;B5MCT8;C9JM19;F2Z3C0;A8MXK4	66;66;66;66;66;66	A0A024R4M0	A0A024R4M0	40S ribosomal protein S9	RPS9	AKIRKAARELLTLDEKDPRRLFEGNALLRRL	16
20.6715	20.8509	20.2695	18.5593	23.6041	23.0646	23.2365	23.8449	K	3			6	+	TFEB_WT	+	TFEB_WT	1	0.00120946	60.398	30.631	43.297	-0.10278	46474000	91	3.03867	-3.34972	-6.06076	3.03867	0.0130056	-3.34972	-6.06076	A0A024R4M0;P46781;B5MCT8;C9JM19	91;91;91;91	A0A024R4M0	A0A024R4M0	40S ribosomal protein S9	RPS9	ALLRRLVRIGVLDEGKMKLDYILGLKIEDFL	17
19.998	21.7335	19.8305	17.2093	21.1179	20.2786	20.6362	20.6952	K	3			6					1	0.00771104	42.395	32.343	42.395	-0.73437	11221000	93	0.47203	-0.98916	-1.04271	0.47203	0.508925	-0.98916	-1.04271	A0A024R4M0;P46781;B5MCT8;C9JM19	93;93;93;93	A0A024R4M0	A0A024R4M0	40S ribosomal protein S9	RPS9	LRRLVRIGVLDEGKMKLDYILGLKIEDFLER	18
21.7386	22.5719	22.4593	20.0317	22.421	21.8844	22.6047	21.3148	K	3			6					1	1.57061e-05	87.667	67.658	51.013	-0.24096	35046000	139	0.217499	-0.35585	-0.544015	0.217499	0.770411	-0.35585	-0.544015	A0A024R4M0;P46781	139;139	A0A024R4M0	A0A024R4M0	40S ribosomal protein S9	RPS9	HHARVLIRQRHIRVRKQVVNIPSFIVRLDSQ	19
26.0167	26.1944	25.4403	25.4403	25.4397	25.251	25.5311	25.1904	K	4			6					1	7.87795e-10	120.57	87.37	57.175	0.45502	609410000	155	1.0279	0.419853	1.98953	1.0279	0.204069	0.419853	1.98953	A0A024R4M0;P46781	155;155	A0A024R4M0	A0A024R4M0	40S ribosomal protein S9	RPS9	QVVNIPSFIVRLDSQKHIDFSLRSPYGGGRP	20
22.1495	22.1862	21.0938	21.3787	20.9688	20.4437	20.5047	20.1514	K	3			8	+	TFEB_WT	+	TFEB_WT	1	0.000221356	67.385	48.253	60.255	-0.29974	15815000	171	1.97947	1.18491	3.6676	1.97947	0.0445802	1.18491	3.6676	A0A024RA52;P25787;C9JCK5	171;171;101	A0A024RA52	A0A024RA52	Proteasome subunit alpha type;Proteasome subunit alpha type-2	PSMA2	FAWKATAMGKNYVNGKTFLEKRYNEDLELED	23
21.4353	23.1187	22.9142	22.743	20.8371	21.5812	21.7392	19.5415	K	3			8	+	TFEB_WT			1	0.00542652	49.742	24.305	49.742	0.34248	32543000	53	1.38348	1.62806	2.58743	1.38348	0.112737	1.62806	2.58743	A0A024RA52;P25787	53;53	A0A024RA52	A0A024RA52	Proteasome subunit alpha type;Proteasome subunit alpha type-2	PSMA2	IKAANGVVLATEKKQKSILYDERSVHKVEPI	24
24.6606	25.769	25.1774	20.9004	26.2921	25.3552	24.776	23.2674	K	3			8					1	2.2845e-20	109.66	96.506	50.87	-0.53633	388120000	70	0.25678	-0.795808	-0.6272	0.25678	0.723156	-0.795808	-0.6272	A0A024RA52;P25787	70;70	A0A024RA52	A0A024RA52	Proteasome subunit alpha type;Proteasome subunit alpha type-2	PSMA2	ILYDERSVHKVEPITKHIGLVYSGMGPDYRV	25
25.311	25.704	24.961	24.4423	24.6942	24.4303	24.7567	23.5342	K	4			9					1	3.26371e-15	111.72	99.572	111.72	0.23265	241990000	56	0.991612	0.750696	1.92925	0.991612	0.215365	0.750696	1.92925	A0A0G2JL47;A0A024RCR6;A0A0G2JK23;P46379;F6TC96;F6UR09;F6U1F2;F6XTU0;A0A0G2JJR8;A0A1B0GX79;F6WML8;F6VEM6;F6X9W3;F6U341;F6S6P2;X6REW1;A0A0G2JJM1	56;56;56;56;56;56;56;56;56;56;56;56;56;56;56;56;56	A0A0G2JL47	A0A0G2JL47	Large proline-rich protein BAG6	BAT3;BAG6	EFKEHIAASVSIPSEKQRLIYQGRVLQDDKK	26
21.5609	22.2083	21.0519	18.7597	21.6959	20.9848	21.9136	21.6846	K	3			9					1	1.76738e-07	79.311	70.519	58.712	1.092	20832000	1027	0.378188	-0.674529	-0.868279	0.378188	0.599558	-0.674529	-0.868279	A0A0G2JL47;A0A024RCR6;A0A0G2JK23;P46379;H0Y4L1;H0Y710	1027;1027;1033;1033;86;176	A0A0G2JL47	A0A0G2JL47	Large proline-rich protein BAG6	BAT3;BAG6	WVPIIQQDIQSQRKVKPQPPLSDAYLSGMPA	27
23.7119	23.5301	23.6735	23.3329	23.138	23.742	24.0661	23.817	K	3			11					1	1.09234e-21	148.41	134.38	119.88	-0.63714	105400000	61	0.243447	-0.128704	-0.599304	0.243447	0.738302	-0.128704	-0.599304	A0A0C4DGU3;A0A075B6F6;Q8TCT9	61;61;61	A0A0C4DGU3	A0A0C4DGU3	Minor histocompatibility antigen H13	HM13	PIFFGALRSVRCARGKNASDMPETITSRDAA	30
22.7476	22.7239	22.5572	22.5473	21.5621	21.7576	21.5818	21.7567	K	3			12	+	TFEB_WT	+	TFEB_WT	1	0.000572383	58.172	40.433	42.809	-0.32982	39595000	190	4.88648	0.979434	12.9606	4.88648	0.00675	0.979434	12.9606	M0R3B2;A0A075B6F9;Q9Y314	190;193;190	M0R3B2	M0R3B2	Nitric oxide synthase-interacting protein	NOSIP	KLEKPSRTVTCPMSGKPLRMSDLTPVHFTPL	31
21.3454	20.8275	19.7658	17.9906	22.0523	20.2676	19.7289	19.9082	K	4			13					1	5.0489e-06	57.945	55.57	48.867	0.017373	10389000	31	0.222821	-0.506915	-0.555469	0.222821	0.765125	-0.506915	-0.555469	F5H0B7;F5H500;F5H6R7;F5H004;A0A075B6Q0;F5GYB5;F5GX62;E7ESV4;F5H7Y6;P62834;P61224;F5H4H0;F5GYH7;F5H077;F5GWU8;F5H491	31;31;31;31;31;31;31;31;31;31;31;31;31;31;31;31	F5H0B7	F5H0B7	Ras-related protein Rap-1A;Ras-related protein Rap-1b	RAP1B;RAP1A	KSALTVQFVQGIFVEKYDPTIEDSYRKQVEV	32
29.1125	29.2486	28.7111	28.3504	29.3416	28.9635	29.116	28.8732	K	4			14					1	1.37833e-76	208.68	190.01	145.41	-0.16296	5746500000	155	0.425292	-0.217927	-0.956865	0.425292	0.552419	-0.217927	-0.956865	H7C231;H7BZ37;H7C2V9;A6NE70;A0A075B6Q3;Q6W2J9	155;133;330;303;1093;1460	H7C231	H7C231	BCL-6 corepressor	BCOR;BCORL1	QSRPMPPEARRLIVNKNAGETLLQRAARLGY	33
20.2286	20.9202	20.1414	20.371	21.1629	21.0542	21.6152	20.7192	K	3			15	+	TFEB_WT			1	0.000269125	63.727	42.17	63.727	-1.6062	10692000	228	1.52838	-0.722545	-2.83858	1.52838	0.0910122	-0.722545	-2.83858	A0A075B6R8;B7ZB24;H0YGQ3;F5H1U9;O75970	228;546;623;1701;1687	A0A075B6R8	A0A075B6R8	Multiple PDZ domain protein	MPDZ	VGGSDTLLVNGIDLRKATHDEAINVLRQTPQ	34
22.458	23.1773	21.9599	20.6747	22.1622	22.5219	18.8566	19.5106	K	3			16					1	1.1579e-14	112.03	95.503	57.499	0.80993	27022000	175	0.57488	1.30463	1.22595	0.57488	0.434598	1.30463	1.22595	A0A075B6T1;Q9C0C7	175;175	A0A075B6T1	A0A075B6T1	Activating molecule in BECN1-regulated autophagy protein 1	AMBRA1	IHFWDWSRREPFAVVKTASEMERVRLVRFDP	35
19.9354	19.8517	20.5227	20.3279	22.6857	22.2363	19.3669	22.5658	K	3			18					1	0.00393698	45.661	31.932	45.661	0.23586	17896000	1611	0.993976	-1.55427	-1.93318	0.993976	0.214488	-1.55427	-1.93318	A0A075B730;A0A087X1U6;P58107	1611;1636;1636	A0A075B730	A0A075B730	Epiplakin	EPPK1	RKLTVEEAFKAGMFGKETYVKLLSAERAVTG	38
20.6758	20.6947	19.8125	18.7478	22.1084	21.4143	21.4837	21.4869	K	3			18	+	TFEB_WT			1	0.00212945	46.318	39.881	46.318	0.93888	13188000	84	1.81819	-1.64061	-3.36163	1.81819	0.0577725	-1.64061	-3.36163	A0A075B730;A0A087X1U6;P58107	84;109;109	A0A075B730	A0A075B730	Epiplakin	EPPK1	PVSKALQQGLVGLELKEKLLAAERATTGYPD	39
20.6728	21.8263	20.4008	19.4976	22.7027	22.1774	21.053	22.0304	K	3			18					1	1.0595e-05	81.904	72.86	81.904	-0.56208	18029000	1737	1.24715	-1.39153	-2.35585	1.24715	0.139108	-1.39153	-2.35585	A0A075B730;A0A087X1U6;P58107	1737;1762;1762	A0A075B730	A0A075B730	Epiplakin	EPPK1	VEDPETGLYLLQIIKKGENYVYINEATRHVL	42
20.9679	20.8696	20.5842	20.7604	22.4605	22.0857	21.8682	22.4304	K	4			18	+	TFEB_WT	+	TFEB_WT	1	0.000477157	64.439	48.432	64.439	0.49342	41756000	358	3.8683	-1.41569	-8.60566	3.8683	0.00486486	-1.41569	-8.60566	A0A075B730;A0A087X1U6;P58107	358;383;383	A0A075B730	A0A075B730	Epiplakin	EPPK1	DPFSGSQIPLFQAMKKGLVDRPLALRLLDAQ	43
21.0203	22.3185	20.6205	19.0495	22.8795	22.3594	22.9093	22.9065	K	3			18	+	TFEB_WT			1	0.00107046	61.353	36.115	61.353	0.80835	34067000	1975	1.57951	-2.01144	-2.92868	1.57951	0.0841715	-2.01144	-2.92868	A0A075B730;A0A087X1U6;P58107	1975;2000;2000	A0A075B730	A0A075B730	Epiplakin	EPPK1	DTIPLFQAMQKQLIEKAEALRLLEVQVATGG	44
21.1733	20.6794	21.9765	21.8266	23.5412	23.6522	23.5731	21.5396	K	3			18	+	TFEB_WT			1	6.91808e-05	83.397	44.646	59.418	0.35967	70240000	1843	1.50458	-1.6626	-2.79692	1.50458	0.0934212	-1.6626	-2.79692	A0A075B730;A0A087X1U6;P58107	1843;1868;1868	A0A075B730	A0A075B730	Epiplakin	EPPK1	EVTAADLFNSRVIDQKTLHTLRVGRTGGQAL	45
23.7387	23.1042	23.4266	23.5754	21.8175	24.2111	24.9131	24.3305	K	3			1432;19;191;1926;2053;2493					1	4.70091e-14	121.96	84.481	84.817	-0.26543	793530000	234	0.202586	-0.356801	-0.511594	0.202586	0.783348	-0.356801	-0.511594	A0A075B736;Q5SQY0;Q3ZCM7;A0A0B4J269;Q13509;Q5JP53;P07437;Q5ST81;P68371;P04350;A6NNZ2;CON__ENSEMBL:ENSBTAP00000025008;Q9H4B7;Q9BVA1;Q13885;K7ESM5;Q9BUF5	215;218;252;599;252;234;252;180;252;252;252;338;252;252;252;215;252	A0A075B736;A0A0B4J269;Q5JP53;P68371;Q9BVA1;Q9BUF5	Q5JP53	Tubulin beta-8 chain;Tubulin beta-3 chain;Tubulin beta chain;Tubulin beta-4B chain;Tubulin beta-4A chain;Tubulin beta-8 chain-like protein LOC260334;Tubulin beta-1 chain;Tubulin beta-2B chain;Tubulin beta-2A chain;Tubulin beta-6 chain	TUBB8;TUBB3;TUBB;TUBB4B;TUBB4A;TUBB1;TUBB2B;TUBB2A;TUBB6	TTCLRFPGQLNADLRKLAVNMVPFPRLHFFM;TTSLRFPGQLNADLRKLAVNMVPFPRLHFFM	47
24.1361	23.9241	23.8295	23.3909	23.545	23.3753	24.0579	23.7806	K	3			20					1	4.37309e-08	109.96	95.082	68.171	0.343	420340000	128	0.24597	0.130446	0.604608	0.24597	0.73667	0.130446	0.604608	K7EMM6;E9PEW0;A0A075B784;Q9P275	128;338;338;338	K7EMM6	K7EMM6	Ubiquitin carboxyl-terminal hydrolase;Ubiquitin carboxyl-terminal hydrolase 36	USP36	VLTLSLKRFANFSGGKITKDVGYPEFLNIRP	48
21.5668	21.3536	20.08	19.4974	22.8306	22.4236	23.8067	22.6128	K	3			21	+	TFEB_WT	+	TFEB_WT	1	2.1698e-08	111.5	83.583	94.767	0.018654	37279000	219	2.10498	-2.29397	-3.91438	2.10498	0.0363353	-2.29397	-3.91438	A0A087WXA6;A0A087WT45;A0A075B793;Q4V328	219;595;609;640	A0A087WXA6	A0A087WXA6	GRIP1-associated protein 1	GRIPAP1	ADKLQERLQDILTNSKSRSGLEELVLSEMNS	49
21.0323	21.5827	20.1801	20.3427	20.663	20.3055	20.2534	19.0954	K	2			24					1	0.000156148	81.338	72.475	52.79	-0.83106	9053100	9	0.734943	0.705127	1.50071	0.734943	0.330611	0.705127	1.50071	U3KQ03;A0A087WZP4;A0A087WSW5;Q86X60;Q6L9T8;Q5TYM5;H0Y354	9;9;9;9;9;9;9	U3KQ03	U3KQ03	Protein FAM72B;Protein FAM72D;Protein FAM72A;Protein FAM72C	FAM72A;FAM72B;FAM72C;FAM72D	_______MSTNICSFKDRCVSILCCKFCKQV	50
20.2696	20.9621	20.1381	21.0117	19.5689	19.716	20.9001	21.4927	K	3			25					1	0.0022169	53.124	22.326	53.124	0.50794	10218000	261	0.127336	0.175928	0.339403	0.127336	0.859533	0.175928	0.339403	E2QRB9;E9PIR7;F8W809;A0A087WSW9;A0A182DWI3;A0A087WSY9;Q16881;E9PRI8	261;299;299;349;368;449;449;12	E2QRB9	E2QRB9	Thioredoxin reductase 1, cytoplasmic	TXNRD1	YNTVMLAIGRDACTRKIGLETVGVKINEKTG	51
21.6687	21.4965	21.465	20.6972	20.4671	20.5876	21.45	21.4411	K	3			28					1	0.00574184	41.383	32.171	41.383	-1.2689	18175000	31	0.452591	0.345436	1.00723	0.452591	0.526075	0.345436	1.00723	I3L1Y2;I3L159;I3L1F5;A0A087WT44;P30519	31;214;214;268;214	I3L1Y2	I3L1Y2	Heme oxygenase 2	HMOX2	KQLYRARMNALDLNMKTKERIVEEANKAFEY	54
24.209	24.0177	24.4444	24.2987	22.9095	23.1875	20.5282	23.2318	K	3			29	+	TFEB_WT			1	0.00375683	61.582	32.166	61.582	0.31276	107120000	51	1.45647	1.77817	2.71321	1.45647	0.101988	1.77817	2.71321	A0A087WT48;O60884	51;134	A0A087WT48	A0A087WT48	DnaJ homolog subfamily A member 2	DNAJA2	PLKVSLEDLYNGKTTKLQLSKNVLCSACSGQ	55
22.396	23.6057	22.4044	20.2678	21.8677	20.6427	19.926	20.1115	K	4			30					1	4.14377e-06	74.732	65.548	66.779	-0.4933	27663000	408	0.953623	1.5315	1.86616	0.953623	0.229078	1.5315	1.86616	A0A087X0U3;A0A087WT87;P43003	408;474;520	A0A087X0U3	A0A087X0U3	Amino acid transporter;Excitatory amino acid transporter 1	SLC1A3	RDVEMGNSVIEENEMKKPYQLIAQDNETEKP	57
21.4888	20.8686	20.7784	21.2698	20.7795	19.9453	20.9464	19.6569	K	3			31					1	0.000221948	66.989	48.852	41.227	0.071826	9290500	141	1.13135	0.769352	2.16172	1.13135	0.167368	0.769352	2.16172	H7C2L8;A0A087WTA5;E7ERK9;Q9UI10	141;279;303;282	H7C2L8	H7C2L8	Translation initiation factor eIF-2B subunit delta	EIF2B4	RPLSASMHNAIKFLNKEITSVGSSKREEEAC	58
20.5306	21.964	20.6526	21.1369	22.1473	20.8652	20.5225	20.0678	K	3			32					1	3.03977e-56	153.11	144.01	49.089	-0.19193	9144100	271	0.11451	0.170326	0.308368	0.11451	0.871461	0.170326	0.308368	A0A087WTD5;J3KN36;P69849;Q5JPE7	271;1211;1211;1211	A0A087WTD5	A0A087WTD5	Nodal modulator 3;Nodal modulator 2	NOMO2;NOMO3	ALGQAASDNSGPEDAKRQAKKQKTRRT____	59
22.765	23.0722	22.8546	22.5311	21.658	22.6461	22.813	22.9522	K	3			35;719					1	0.000342806	59.227	33.182	57.106	-0.92145	51640000	170	0.404973	0.288409	0.91893	0.404973	0.573615	0.288409	0.91893	M0R0I5;A0A087WTP3;Q92945;M0QXW7;M0QYH3;E9PEB5;Q96AE4;C9JSZ1	170;251;251;107;107;203;203;223	M0R0I5;E9PEB5	M0R0I5	Far upstream element-binding protein 2;Far upstream element-binding protein 1	KHSRP;FUBP1	QEIMIPAGKAGLVIGKGGETIKQLQERAGVK;QEIMIPASKAGLVIGKGGETIKQLQERAGVK	62
21.6808	23.0737	22.0997	20.3859	22.3899	21.6927	21.0831	19.9627	K	3			35					1	9.213e-45	144.88	121.15	97.488	0.61474	27792000	52	0.290381	0.527923	0.696104	0.290381	0.687879	0.527923	0.696104	M0R0I5;A0A087WTP3;Q92945	52;109;109	M0R0I5	M0R0I5	Far upstream element-binding protein 2	KHSRP	TTVNNSTPDFGFGGQKRQLEDGDQPESKKLA	63
21.7186	21.8867	21.1989	21.7498	19.1698	21.8378	21.9093	22.0076	K	3			35					1	2.00848e-05	72.175	60.382	72.175	1.6275	25755000	122	0.23355	0.407392	0.578376	0.23355	0.751928	0.407392	0.578376	M0R0I5;A0A087WTP3;Q92945;M0QXW7;M0QYH3	122;203;203;59;59	M0R0I5	M0R0I5	Far upstream element-binding protein 2	KHSRP	PERSVSLTGAPESVQKAKMMLDDIVSRGRGG	64
24.702	24.8208	24.814	24.4389	24.9288	24.6316	25.1413	24.901	K	3			36					1	7.47531e-06	85.536	65.795	56.139	0.11851	314580000	16	0.736921	-0.206729	-1.50406	0.736921	0.329654	-0.206729	-1.50406	Q5JWB9;A0A087WTT2;Q96A57	16;16;16	Q5JWB9	Q5JWB9	Transmembrane protein 230	TMEM230	MMPSRTNLATGIPSSKVKYSRLSSTDDGYID	65
20.8813	21.4378	20.742	20.5616	20.4848	20.9873	20.8799	19.7393	K	3			37					1	0.0148725	42.001	36.685	42.001	-0.51558	10416000	412	0.518236	0.382831	1.12588	0.518236	0.473376	0.382831	1.12588	A0A087WVR3;A0A087WTW0;Q96T88;A0A087WWG9	412;463;399;102	A0A087WVR3	A0A087WVR3	E3 ubiquitin-protein ligase UHRF1	UHRF1	AKMASATSSSQRDWGKGMACVGRTKECTIVP	66
21.2265	22.3716	20.6561	18.8538	21.2733	21.331	20.3791	19.5271	K	4			37					1	8.39396e-05	64.65	54.453	64.65	1.3334	38154000	63	0.0624475	0.14938	0.17602	0.0624475	0.930411	0.14938	0.17602	A0A087WVR3;A0A087WTW0;Q96T88	63;114;50	A0A087WVR3	A0A087WVR3	E3 ubiquitin-protein ligase UHRF1	UHRF1	LFHVEPGLQRLFYRGKQMEDGHTLFDYEVRL	67
23.5413	24.2966	23.8873	23.3445	24.0627	23.8138	23.647	23.8594	K	3			40					1	9.79581e-09	117.02	89.873	69.721	0.1383	119610000	327	0.130395	-0.0783105	-0.346722	0.130395	0.856693	-0.0783105	-0.346722	A0A087WU65;Q9NRW7	327;450	A0A087WU65	A0A087WU65	Vacuolar protein sorting-associated protein 45	VPS45	RGSDLFSPKDAVAITKQFLKGLKGVENVYTQ	70
23.9984	24.0092	23.3798	23.8104	23.6005	23.4299	23.9557	23.9398	K	3			40					1	0.000365738	108.57	45.386	60.518	2.0426	141920000	134	0.130292	0.0679517	0.346477	0.130292	0.856752	0.0679517	0.346477	A0A087WU65;Q9NRW7;A0A1B0GXI6	134;257;188	A0A087WU65	A0A087WU65	Vacuolar protein sorting-associated protein 45	VPS45	INNNRIDLSRVPGISKDLREVVLSAENDEFY	71
24.5908	24.3223	24.0098	22.1108	22.1702	20.4318	22.7823	21.0312	K	3			41	+	TFEB_WT			1	0.000354046	80.986	57.136	64.064	-1.5168	79600000	722	1.49577	2.15454	2.78153	1.49577	0.0955694	2.15454	2.78153	A0A087WU80;P21580	722;722	A0A087WU80	A0A087WU80	Tumor necrosis factor alpha-induced protein 3;A20p50;A20p37	TNFAIP3	TTQSTSRPKCARASCKNILACRSEELCMECQ	72
21.394	21.4648	20.712	20.9786	20.6608	20.1951	20.8888	19.4121	K	3			41					1	0.00874792	42.095	35.037	42.095	-0.2798	13274000	541	1.20432	0.848155	2.28382	1.20432	0.150016	0.848155	2.28382	A0A087WU80;P21580;D3TTY5	541;541;541	A0A087WU80	A0A087WU80	Tumor necrosis factor alpha-induced protein 3;A20p50;A20p37	TNFAIP3	QDVTRTFNGICSTCFKRTTAEASSSLSTSLP	73
19.8316	21.8766	20.0951	19.27	21.3016	19.2648	19.203	18.7517	K	2			42					1	0.0309934	42.599	26.396	42.599	-0.042345	4360000	287	0.341336	0.638026	0.797259	0.341336	0.637563	0.638026	0.797259	A0A0A0MQV6;A0A087WUF6;P09038	287;287;287	A0A0A0MQV6	A0A0A0MQV6	Fibroblast growth factor;Fibroblast growth factor 2	FGF2	TGPGQKAILFLPMSAKS______________	74
24.2942	24.1828	23.8428	23.9345	23.0063	23.1168	23.8262	22.9957	K	4			43	+	TFEB_WT	+	TFEB_WT	1	5.17569e-07	105.46	77.779	46.844	0.028446	163540000	461	1.98685	0.827283	3.6819	1.98685	0.0439312	0.827283	3.6819	A0A087WUI6;Q8WXW3	461;461	A0A087WUI6	A0A087WUI6	Progesterone-induced-blocking factor 1	PIBF1	QLSTESKVTEFLHQSKLKSFESERVQLLQEE	75
20.6213	21.0523	20.4241	20.3197	20.3421	20.6654	19.7319	20.404	K	3			44					1	0.000266853	61.375	52.421	42.789	-0.62532	7373900	13	0.587113	0.31853	1.24733	0.587113	0.425206	0.31853	1.24733	A0A087WUI8;Q96IJ6;C9J255;F8WD54	13;13;13;13	A0A087WUI8	A0A087WUI8	Mannose-1-phosphate guanyltransferase alpha	GMPPA	___MLKAVILIGGPQKGTRFRPLSFEVPKPL	76
21.0293	22.2618	21.5813	19.566	22.6411	22.3675	20.6122	20.8435	K	3			44					1	1.21958e-20	100.76	96.654	47.728	0.60567	25744000	309	0.270574	-0.506487	-0.655721	0.270574	0.708074	-0.506487	-0.655721	A0A087WUI8;Q96IJ6;A0A0U1RRC2	309;309;22	A0A087WUI8	A0A087WUI8	Mannose-1-phosphate guanyltransferase alpha	GMPPA	KVAPSAVLGPNVSIGKGVTVGEGVRLRESIV	77
22.7625	22.6641	22.7998	22.3881	22.7788	22.3623	22.8722	22.3388	K	3			45					1	0.00193233	72.928	31.353	72.928	0.97285	52122000	6	0.150195	0.0656385	0.393391	0.150195	0.834151	0.0656385	0.393391	H7C4P6;H0Y8A4;A0A096LNL3;A0A087WUK1;P34925	6;262;321;324;318	H7C4P6	H7C4P6	Tyrosine-protein kinase RYK	RYK	__________XKGKVKDIAISRERITLKDVL	78
21.247	19.7856	21.6844	20.3743	20.4133	21.266	21.7433	19.0997	K	3			46					1	0.00144153	63.32	49.902	56.404	1.3748	14155000	162	0.0706391	0.142282	0.197595	0.0706391	0.918991	0.142282	0.197595	A0A087WUK2;O14979	162;162	A0A087WUK2	A0A087WUK2	Heterogeneous nuclear ribonucleoprotein D-like	HNRNPDL	DGKMFIGGLSWDTSKKDLTEYLSRFGEVVDC	81
21.268	22.3449	20.3651	20.4301	20.7864	21.1785	20.3614	19.9153	K	3			46					1	5.89166e-13	116.01	106.21	49.627	0.39824	15721000	161	0.453716	0.541627	1.00929	0.453716	0.52457	0.541627	1.00929	A0A087WUK2;O14979	161;161	A0A087WUK2	A0A087WUK2	Heterogeneous nuclear ribonucleoprotein D-like	HNRNPDL	DDGKMFIGGLSWDTSKKDLTEYLSRFGEVVD	82
25.0068	25.711	25.2701	25.8629	20.0191	24.1645	24.9444	23.9754	K	4			46					1	7.60938e-12	130.44	115.05	78.548	0.041596	458790000	302	1.00239	2.18686	1.94715	1.00239	0.212281	2.18686	1.94715	A0A087WUK2;O14979	302;302	A0A087WUK2	A0A087WUK2	Heterogeneous nuclear ribonucleoprotein D-like	HNRNPDL	VKKLLESRYHQIGSGKCEIKVAQPKEVYRQQ	83
21.982	23.5451	19.9988	19.5637	22.1438	20.5104	20.8201	19.2875	K	3			47					1	1.48269e-06	95.498	78.725	49.5	-0.55782	56000000	77	0.212121	0.58198	0.532381	0.212121	0.775525	0.58198	0.532381	A0A087WXQ8;A0A087WY10;A0A087WUL2;P49720	77;77;74;77	A0A087WXQ8	A0A087WXQ8	Proteasome subunit beta type-3	PSMB3	TVAQRLKFRLNLYELKEGRQIKPYTLMSMVA	84
20.0052	24.1275	21.4839	20.175	24.2854	23.2907	23.4793	19.6433	K	3			47					1	0.000165352	80.245	55.524	80.245	1.3692	60730000	17	0.380696	-1.22677	-0.873053	0.380696	0.597417	-1.22677	-0.873053	A0A087WXQ8;A0A087WY10;A0A087WUL2;P49720	17;17;14;17	A0A087WXQ8	A0A087WXQ8	Proteasome subunit beta type-3	PSMB3	SIMSYNGGAVMAMKGKNCVAIAADRRFGIQA	85
25.9772	27.564	26.99	20.7824	28.6787	27.8121	26.5691	26.1574	K	3			48					1	8.46286e-77	190.83	184.73	72.086	-0.88497	1281200000	585	0.55684	-1.97593	-1.19428	0.55684	0.445019	-1.97593	-1.19428	A0A087WXK2;A0A087WUL4;A0A087WX23;Q86TG7	585;619;661;586	A0A087WXK2	A0A087WXK2	Retrotransposon-derived protein PEG10	PEG10	ITPTIAPNGAQVLQVKRGWKLQVSYDCRAPN	86
26.1621	27.8094	27.0436	21.9045	28.8861	28.1403	26.6606	26.8875	K	3			48					1	8.46286e-77	190.83	184.73	72.086	-0.88497	1516600000	566	0.64505	-1.91372	-1.34762	0.64505	0.384569	-1.91372	-1.34762	A0A087WXK2;A0A087WUL4;A0A087WX23;Q86TG7	566;600;642;567	A0A087WXK2	A0A087WXK2	Retrotransposon-derived protein PEG10	PEG10	EPEMAALRDFVARNVKDGLITPTIAPNGAQV	87
20.1407	21.5495	20.687	20.0075	22.8312	21.4505	20.6002	21.0657	K	3			48					1	6.93953e-34	124.08	116.8	69.398	0.030852	18338000	36	0.733269	-0.890712	-1.49789	0.733269	0.331395	-0.890712	-1.49789	A0A087WXK2;A0A087WUL4;A0A087WX23;Q86TG7;A0A087WZG9;B4DSP0	36;70;112;36;70;112	A0A087WXK2	A0A087WXK2	Retrotransposon-derived protein PEG10	PEG10	MKQSEENNNLQSQVQKLTEENTTLREQVEPT	88
25.294	25.4548	25.3195	25.0491	25.6162	25.1489	25.5085	25.5242	K	3			48					1	4.23685e-78	205.95	182.38	88.385	-0.47939	348340000	22	0.604317	-0.170117	-1.27727	0.604317	0.412664	-0.170117	-1.27727	A0A087WXK2;A0A087WUL4;A0A087WX23;Q86TG7;A0A087WZG9;B4DSP0	22;56;98;22;56;98	A0A087WXK2	A0A087WXK2	Retrotransposon-derived protein PEG10	PEG10	DELSEEINNLREKVMKQSEENNNLQSQVQKL	89
22.8905	23.0076	22.7064	22.8865	20.9373	21.9962	22.568	21.7884	K	3			49	+	TFEB_WT			1	0.00931932	85.064	39.346	48.283	-0.03087	52059000	31	1.6511	1.05025	3.0563	1.6511	0.075861	1.05025	3.0563	J3KNQ3;A0A087WUL9;Q9UNM6;E9PL38;E9PQG3;E9PPD2;F8W8J6	31;31;31;31;31;31;31	J3KNQ3	J3KNQ3	26S proteasome non-ATPase regulatory subunit 13	PSMD13	PGQPAVWHRLEELYTKKLWHQLTLQVLDFVQ	93
21.2849	22.4783	21.8897	17.8478	23.4191	22.6929	22.3623	20.6309	K	3			49					1	2.8563e-11	101.42	88.629	76.391	0.70421	37531000	115	0.544648	-1.40109	-1.17278	0.544648	0.453676	-1.40109	-1.17278	J3KNQ3;A0A087WUL9;Q9UNM6;E9PL38;H0YD73	115;115;115;77;26	J3KNQ3	J3KNQ3	26S proteasome non-ATPase regulatory subunit 13	PSMD13	TREKVKSSDEAVILCKTAIGALKLNIGDLQV	95
25.4633	25.2552	25.3673	25.299	22.7404	23.1525	25.4099	25.3981	K	3			51					1	0.000836548	85.676	56.618	68.371	2.2037	276000000	37	0.815312	1.17097	1.6358	0.815312	0.295638	1.17097	1.6358	E7ETK0;A0A087WUS0;P62847	37;37;37	E7ETK0	E7ETK0	40S ribosomal protein S24	RPS24	QMVIDVLHPGKATVPKTEIREKLAKMYKTTP	96
22.7927	22.9546	22.7507	21.7799	22.3931	22.2753	23.4336	22.6361	K	3			51					1	0.00424225	41.383	31.331	41.383	0.35515	54485000	21	0.114515	-0.115055	-0.308381	0.114515	0.871624	-0.115055	-0.308381	E7ETK0;A0A087WUS0;P62847	21;21;21	E7ETK0	E7ETK0	40S ribosomal protein S24	RPS24	TIRTRKFMTNRLLQRKQMVIDVLHPGKATVP	97
21.9794	22.6934	22.4282	19.342	22.6518	22.611	22.1585	21.7435	K	3			51					1	2.56559e-07	88.73	83.828	44.807	-0.14012	124700000	83	0.369102	-0.680453	-0.850919	0.369102	0.610235	-0.680453	-0.850919	E7ETK0;A0A087WUS0;P62847	83;83;83	E7ETK0	E7ETK0	40S ribosomal protein S24	RPS24	KTTGFGMIYDSLDYAKKNEPKHRLARHGLYE	98
25.1704	25.4508	24.9062	24.7762	24.2741	24.2257	24.5865	24.5316	K	3			52	+	TFEB_WT	+	TFEB_WT	1	4.3143e-17	128.85	113.82	77.078	0.18835	264060000	162	2.06886	0.671432	3.84254	2.06886	0.0383776	0.671432	3.84254	H0YBG3;A0A0B4J1R1;H0YBT0;A0A087WVR4;A0A087WUS5;P01106	162;148;162;163;163;148	H0YBG3	H0YBG3	Myc proto-oncogene protein	MYC	CMWSGFSAAAKLVSEKLASYQAARKDSGSPN	99
21.4958	21.7726	20.9453	21.5338	21.4396	20.9578	21.1498	20.8174	K	3			53					1	4.65105e-10	90.367	80.836	80.534	0.53519	10407000	1015	0.773727	0.345707	1.56607	0.773727	0.313641	0.345707	1.56607	A0A087WUT6;O60841	1015;1015	A0A087WUT6	A0A087WUT6	Eukaryotic translation initiation factor 5B	EIF5B	TSEVPYAGINIGPVHKKDVMKASVMLEHDPQ	101
21.9574	22.5721	22.8812	22.2842	21.2431	21.1755	20.721	20.0301	K	3			54	+	TFEB_WT	+	TFEB_WT	1	0.000583852	52.026	41.927	52.026	2.6711	30790000	188	2.50885	1.63129	4.76873	2.50885	0.0213553	1.63129	4.76873	A0A087WUU7;Q96GX5	188;516	A0A087WUU7	A0A087WUU7	Serine/threonine-protein kinase greatwall	MASTL	NDCANKENIVNSFTDKQQTPEKLPIPMIAKN	102
25.1349	25.0247	24.9582	24.2096	25.268	24.822	25.3861	25.4299	K	3			55					1	5.21984e-07	121.61	104.83	104.22	-1.6939	282090000	157	0.772275	-0.394655	-1.56363	0.772275	0.313821	-0.394655	-1.56363	A0A087WUW9;Q9NXU5	157;157	A0A087WUW9	A0A087WUW9	ADP-ribosylation factor-like protein 15	ARL15	NHQDKPAARSVQELKKYFELEPLARGKRWIL	103
22.9633	23.4201	23.2921	23.002	23.6927	23.5578	24.3834	24.016	K	3			57	+	TFEB_WT			1	1.4456e-34	152.34	135.32	116.78	-0.47248	102830000	2179	1.86835	-0.743086	-3.45554	1.86835	0.0532985	-0.743086	-3.45554	A0A087WUZ3;Q01082	2179;2177	A0A087WUZ3	A0A087WUZ3	Spectrin beta chain, non-erythrocytic 1	SPTBN1	KESSPIPSPTSDRKAKTALPAQSAATLPART	104
22.2587	22.7135	22.55	21.5573	23.26	22.7193	23.0003	22.6557	K	3			57					1	7.73866e-46	154.12	144.46	86.479	0.69701	53071000	2346	1.15257	-0.638942	-2.19715	1.15257	0.161956	-0.638942	-2.19715	A0A087WUZ3;Q01082	2346;2344	A0A087WUZ3	A0A087WUZ3	Spectrin beta chain, non-erythrocytic 1	SPTBN1	LPTSVVTITSESSPGKREKDKEKDKEKRFSL	105
21.0948	21.6372	21.6406	19.3624	23.2607	22.8055	22.938	22.8644	K	4			57	+	TFEB_WT	+	TFEB_WT	1	7.85196e-10	81.967	72.405	60.602	0.4648	77919000	2243	1.99908	-2.03339	-3.70564	1.99908	0.0433357	-2.03339	-3.70564	A0A087WUZ3;Q01082	2243;2241	A0A087WUZ3	A0A087WUZ3	Spectrin beta chain, non-erythrocytic 1	SPTBN1	YCVINNQEMGFYKDAKTAASGIPYHSEVPVS	106
21.7773	20.1714	22.0662	21.247	21.7234	21.7448	21.1386	21.81	K	3			58					1	2.12117e-05	78.486	64.402	49.929	0.44655	23437000	20	0.266741	-0.288723	-0.647829	0.266741	0.712803	-0.288723	-0.647829	A0A0D9SEI7;A0A087WV05;Q99417	20;27;20	A0A0D9SEI7	A0A0D9SEI7	C-Myc-binding protein	MYCBP	KAADSKREQFRRYLEKSGVLDTLTKASLRSC	108
20.767	21.76	21.0781	21.4378	21.9757	22.1098	19.1759	22.0341	K	3			59					1	4.97307e-05	70.373	60.585	70.373	0.14252	21087000	76	0.0289595	-0.0631428	-0.0843884	0.0289595	0.966937	-0.0631428	-0.0843884	A0A087WXQ5;A0A087WV68;B1AKP7;G3V162;A0A087X260;A0A087WYY0;Q13148;K7EJM5;A0A087WX29;K7EN94;A0A087WXV3;A0A087WW61;A0A087WX67	76;74;160;160;160;160;160;160;160;201;40;11;11	A0A087WXQ5	A0A087WXQ5	TAR DNA-binding protein 43	TARDBP	KGFGFVRFTEYETQVKVMSQRHMIDGRWCDC	109
24.4567	24.3894	24.7812	24.4436	25.2249	24.8479	25.2339	25.0069	K	3			59	+	TFEB_WT	+	TFEB_WT	1	1.46624e-21	148.89	129.57	108.32	-0.22596	239240000	97	2.31851	-0.560678	-4.3538	2.31851	0.0268917	-0.560678	-4.3538	A0A087WXQ5;A0A087WV68;B1AKP7;G3V162;A0A087X260;A0A087WYY0;Q13148;K7EJM5;A0A087WX29;K7EN94;A0A087WXV3;A0A087WW61;A0A087WX67;A0A087WZC9	97;95;181;181;181;181;181;181;181;222;61;32;32;7	A0A087WXQ5	A0A087WXQ5	TAR DNA-binding protein 43	TARDBP	HMIDGRWCDCKLPNSKQSQDEPLRSRKVFVG	110
20.119	20.562	21.609	20.4264	22.8481	19.5726	19.5333	18.6334	K	3			59					1	0.00127956	47.752	44.311	47.752	1.0569	9875400	30	0.216798	0.532219	0.542502	0.216798	0.770567	0.532219	0.542502	A0A087WXQ5;A0A087WV68;B1AKP7;G3V162;A0A087X260;A0A087WYY0;Q13148;K7EJM5;A0A087WX29;K7EN94	30;28;114;114;114;114;114;114;114;155	A0A087WXQ5	A0A087WXQ5	TAR DNA-binding protein 43	TARDBP	AVQKTSDLIVLGLPWKTTEQDLKEYFSTFGE	112
20.5003	21.7904	20.68	19.9688	21.3541	22.9459	22.7187	20.4556	K	3			59					1	0.000128792	74.944	51.195	65.5	0.13248	16420000	61	0.803715	-1.13372	-1.61638	0.803715	0.301137	-1.13372	-1.61638	A0A087WXQ5;A0A087WV68;B1AKP7;G3V162;A0A087X260;A0A087WYY0;Q13148;K7EJM5;A0A087WX29;K7EN94;A0A087WXV3	61;59;145;145;145;145;145;145;145;186;25	A0A087WXQ5	A0A087WXQ5	TAR DNA-binding protein 43	TARDBP	VLMVQVKKDLKTGHSKGFGFVRFTEYETQVK	113
21.4145	21.4506	20.849	20.7746	21.8796	22.2026	22.5047	22.3562	K	3			59	+	TFEB_WT	+	TFEB_WT	1	0.00370279	49.472	41.167	49.472	-0.82882	29349000	92	2.59542	-1.1136	-4.9654	2.59542	0.0192766	-1.1136	-4.9654	A0A087WXQ5;A0A087WV68;B1AKP7;G3V162;A0A087X260;A0A087WYY0;Q13148;K7EJM5;A0A087WX29;K7EN94;A0A087WXV3;A0A087WW61;A0A087WX67	92;90;176;176;176;176;176;176;176;217;56;27;27	A0A087WXQ5	A0A087WXQ5	TAR DNA-binding protein 43	TARDBP	VMSQRHMIDGRWCDCKLPNSKQSQDEPLRSR	114
21.4239	21.8254	21.9226	21.9103	22.3949	21.8442	22.3122	22.3059	K	3			62	+	TFEB_WT			1	3.18094e-09	87.16	71.525	41.86	-0.97614	34119000	562	1.38261	-0.443775	-2.58594	1.38261	0.112806	-0.443775	-2.58594	A0A087WVP4;A0A087X1R1;P53814	562;560;506	A0A087WVP4	A0A087WVP4	Smoothelin	SMTN	GLRAPPTLLSTSSGGKSTITRVNSPGTLARL	116
20.4387	21.0328	20.4043	19.399	22.3924	20.9659	20.1615	20.2576	K	3			63					1	0.000886702	50.387	41.893	41.554	0.12549	12125000	32	0.456858	-0.625667	-1.01504	0.456858	0.521851	-0.625667	-1.01504	H7C5P4;A0A087WVY3;P35250	32;73;176	H7C5P4	H7C5P4	Replication factor C subunit 2	RFC2	YSKTTRFALACNASDKIIEPIQSRCAVLRYT	117
21.1416	20.2547	20.2129	19.3324	21.1185	21.8181	21.8935	21.2933	K	3			63	+	TFEB_WT			1	0.000408676	72.321	50.328	55.721	-0.07	10163000	19	1.68262	-1.29542	-3.11308	1.68262	0.0716322	-1.29542	-3.11308	H7C5P4;A0A087WVY3;P35250	19;60;163	H7C5P4	H7C5P4	Replication factor C subunit 2	RFC2	DGAQQALRRTMEIYSKTTRFALACNASDKII	118
21.8279	22.036	22.1392	19.4552	21.3477	20.9792	21.5321	20.2158	K	3			64					1	0.00198542	55.064	34.777	55.064	0.25451	21628000	77	0.193702	0.345862	0.492039	0.193702	0.793369	0.345862	0.492039	A0A087WW26;Q16678	77;448	A0A087WW26	A0A087WW26	Cytochrome P450 1B1	CYP1B1	KWPNPENFDPARFLDKDGLINKDLTSRVMIF	119
24.1827	24.3272	24.313	22.9091	24.0556	24.2236	24.39	23.7405	K	3			66					1	1.14709e-44	150.39	146.73	56.959	-0.6485	196760000	302	0.178527	-0.169439	-0.458195	0.178527	0.807856	-0.169439	-0.458195	A0A087WW66;Q99460;H7BZR6	302;302;154	A0A087WW66	A0A087WW66	26S proteasome non-ATPase regulatory subunit 1	PSMD1	VPGSEKDSDSMETEEKTSSAFVGKTPEASPE	120
27.6792	27.6079	27.3771	27.0727	26.704	26.8453	27.459	27.0851	K	3			66					1	1.28808e-23	130.06	118.8	130.06	0.02645	1291700000	310	0.984041	0.410864	1.91668	0.984041	0.218754	0.410864	1.91668	A0A087WW66;Q99460;H7BZR6	310;310;162	A0A087WW66	A0A087WW66	26S proteasome non-ATPase regulatory subunit 1	PSMD1	DSMETEEKTSSAFVGKTPEASPEPKDQTLKM	121
20.2412	24.3734	21.0772	20.2895	24.2662	23.6075	20.4848	20.5396	K	3			66					1	4.5609e-16	76.476	72.604	65.57	0.87144	56214000	292	0.207285	-0.729236	-0.521864	0.207285	0.778804	-0.729236	-0.521864	A0A087WW66;Q99460;H7BZR6	292;292;144	A0A087WW66	A0A087WW66	26S proteasome non-ATPase regulatory subunit 1	PSMD1	SVPGSTNTGTVPGSEKDSDSMETEEKTSSAF	122
24.6652	25.2583	25.2449	20.1912	21.4113	24.5159	23.9951	24.127	K	3			66					1	1.10751e-15	113.59	109.75	63.134	-0.39362	166730000	890	0.0837839	0.327608	0.231596	0.0837839	0.906827	0.327608	0.231596	A0A087WW66;Q99460	890;890	A0A087WW66	A0A087WW66	26S proteasome non-ATPase regulatory subunit 1	PSMD1	FQLLDNPARVMPAQLKVLTMPETCRYQPFKP	123
24.2468	24.3828	23.7326	23.2964	23.4354	23.5207	23.5365	23.5296	K	3			66					1	1.4327e-08	101.56	93.59	54.524	0.24035	113680000	838	0.814709	0.409098	1.63479	0.814709	0.295689	0.409098	1.63479	A0A087WW66;Q99460	838;838	A0A087WW66	A0A087WW66	26S proteasome non-ATPase regulatory subunit 1	PSMD1	KEKEKVSTAVLSITAKAKKKEKEKEKKEEEK	124
21.2487	22.0214	20.6934	19.4503	21.1685	21.0337	20.07	20.7506	K	3			68					1	0.000307945	55.196	48.626	47.666	0.31578	10925000	1041	0.0581528	0.0977478	0.164584	0.0581528	0.936042	0.0977478	0.164584	A0A087WW77;Q15334	1041;1046	A0A087WW77	A0A087WW77	Lethal(2) giant larvae protein homolog 1	LLGL1	VEDVKDFLGSSEESEKNLRNLAEDEAHACAI	125
22.514	22.996	22.3818	21.6888	23.0441	22.5492	23.1812	22.6327	K	3			68					1	0.000202262	98.044	68.981	42.336	0.4467	54001000	19	0.716328	-0.456643	-1.46922	0.716328	0.340885	-0.456643	-1.46922	A0A087WW77;Q15334	19;19	A0A087WW77	A0A087WW77	Lethal(2) giant larvae protein homolog 1	LLGL1	FRFRRQGADPQREKLKQELFAFNKTVEHGFP	126
24.6109	24.7108	24.152	24.1037	24.2476	24.079	24.4732	24.3663	K	3			69					1	4.50233e-64	196.33	190.91	108.71	0.75885	172310000	758	0.234679	0.102798	0.580773	0.234679	0.750416	0.102798	0.580773	A0A087WWE2;P24928	758;758	A0A087WWE2	A0A087WWE2	DNA-directed RNA polymerase;DNA-directed RNA polymerase II subunit RPB1	POLR2A	RILNDARDKTGSSAQKSLSEYNNFKSMVVSG	131
22.0642	22.3174	21.8266	21.2094	21.6426	21.1957	20.4744	19.8014	K	4			72					1	2.95247e-06	77.468	73.807	77.468	-0.08493	21432000	114	1.20943	1.07587	2.2924	1.20943	0.148921	1.07587	2.2924	A0A087WWI6;P61962	114;167	A0A087WWI6	A0A087WWI6	DDB1- and CUL4-associated factor 7	DCAF7	TGQVLGRVNLVSGHVKTQLIAHDKEVYDIAF	133
21.2137	20.6682	19.7662	18.6095	22.5455	21.8768	21.5637	21.547	K	3			73	+	TFEB_WT			1	8.69017e-25	116.43	111.1	62.966	0.319	16136000	518	1.59463	-1.81884	-2.95549	1.59463	0.0819344	-1.81884	-2.95549	A0A087WWJ1;P52701	518;519	A0A087WWJ1	A0A087WWJ1	DNA mismatch repair protein Msh6	MSH6	KYDRVVRREICRIITKGTQTYSVLEGDPSEN	134
22.9278	22.7948	22.4466	22.611	22.9641	18.8445	23.4773	19.0613	K	3			73					1	0.000207888	68.485	56.952	57.203	1.3969	47709000	727	0.614657	1.60826	1.2952	0.614657	0.406309	1.60826	1.2952	A0A087WWJ1;P52701	727;728	A0A087WWJ1	A0A087WWJ1	DNA mismatch repair protein Msh6	MSH6	DSDTVSTTRSGAIFTKAYQRMVLDAVTLNNL	135
26.5767	25.2701	21.1086	25.0325	22.1451	22.3368	22.7247	22.1854	K	3			73					1	0.00017067	71.524	60.205	50.452	0.64047	198770000	475	0.920312	2.14899	1.81081	0.920312	0.243631	2.14899	1.81081	A0A087WWJ1;P52701	475;476	A0A087WWJ1	A0A087WWJ1	DNA mismatch repair protein Msh6	MSH6	FPEIAFGRYSDSLVQKGYKVARVEQTETPEM	136
25.4843	25.7849	25.3499	25.0128	22.5834	21.8735	22.9127	22.2425	K	3			76	+	TFEB_WT	+	TFEB_WT	1	4.22013e-05	63.145	58.423	63.145	0.13865	204360000	351	4.45996	3.00496	10.9372	4.45996	0.00529032	3.00496	10.9372	A0A087X235;A0A087WWT4;Q9H1Z9	351;389;351	A0A087X235	A0A087X235	Tetraspanin;Tetraspanin-10	TSPAN10	RAGPQSPSPGAPPAAKPARG___________	138
20.7288	20.192	20.7239	20.8454	19.7339	20.3862	20.9076	18.5899	K	3			77					1	0.00094418	61.097	43.608	61.097	0.025142	7715300	92	0.663645	0.718148	1.37951	0.663645	0.371635	0.718148	1.37951	A0A087WWU1;Q96Q45	92;100	A0A087WWU1	A0A087WWU1	Transmembrane protein 237	TMEM237	KKTRLPLELETSSTQKKSSSSSLLRNENGID	139
20.8308	20.0562	19.439	20.6078	23.3156	23.0128	21.1428	21.2489	K	4			78	+	TFEB_WT			1	4.62052e-09	80.316	71.493	42.382	-1.0662	42419000	133	1.61413	-1.94658	-2.99018	1.61413	0.0797225	-1.94658	-2.99018	A0A087WX61;Q01151	133;192	A0A087WX61	A0A087WX61	CD83 antigen	CD83	KAGMERAFLPVTSPNKHLGLVTPHKTELV__	140
21.1726	21.6382	19.8139	19.5067	21.3116	23.0156	26.0601	25.3036	K	3			78	+	TFEB_WT			1	2.99245e-08	95.018	67.157	53.557	0.18766	125490000	142	1.51886	-3.38987	-2.82189	1.51886	0.0917058	-3.38987	-2.82189	A0A087WX61;Q01151	142;201	A0A087WX61	A0A087WX61	CD83 antigen	CD83	PVTSPNKHLGLVTPHKTELV___________	141
32.5128	32.8452	32.631	32.1047	32.6592	31.8794	32.5543	32.7533	K	3			79					0.5	0.0127548	57.931	9.9592	57.931	-0.95202	49393000000	2038	0.0892791	0.0619006	0.245595	0.0892791	0.901857	0.0619006	0.245595	A0A087WYF1;A0A087WX80;P24043	2038;2038;2038	A0A087WYF1	A0A087WYF1	Laminin subunit alpha-2	LAMA2	LSAIPNDTAAKLQAVKDKARQANDTAKDVLA	142
32.5128	32.8452	32.631	32.1047	32.6592	31.8794	32.5543	32.7533	K	3			79					0.5	0.0127548	57.931	9.9592	57.931	-0.95202	49393000000	2040	0.0892791	0.0619006	0.245595	0.0892791	0.901654	0.0619006	0.245595	A0A087WYF1;A0A087WX80;P24043	2040;2040;2040	A0A087WYF1	A0A087WYF1	Laminin subunit alpha-2	LAMA2	AIPNDTAAKLQAVKDKARQANDTAKDVLAQI	143
23.877	24.1181	23.5987	23.4517	23.8959	23.3562	24.376	23.1563	K	3			80					1	1.01519e-11	128.57	96.506	114.23	-0.39265	346820000	63	0.0749409	0.0652566	0.208804	0.0749409	0.91458	0.0652566	0.208804	A0A087WXB0;O15126;A0A087WTX8;A0A087WZA6	63;89;37;99	A0A087WXB0	A0A087WXB0	Secretory carrier-associated membrane protein 1	SCAMP1	TQIAKEHALAQAELLKRQEELERKAAELDRR	144
22.412	22.4798	21.1917	21.8126	22.21	21.5873	22.5939	21.2519	K	4			82					1	0.000217432	50.029	35.988	50.029	-1.6242	34338000	688	0.0521148	0.063242	0.148357	0.0521148	0.943465	0.063242	0.148357	H0Y8C9;H0Y8D6;J3QSS3;A0A087WXK5;Q9BZC7	688;691;1341;1371;1340	H0Y8C9	H0Y8C9	ATP-binding cassette sub-family A member 2	ABCA2	DQSLENSEADVKESRKDVLPGAEGPASGEGH	148
21.5209	23.5683	22.8256	22.9318	23.0556	22.6639	23.2485	19.5233	K	3			83					1	6.03853e-10	89.189	77.396	80.312	-0.89222	53202000	74	0.24571	0.588794	0.604063	0.24571	0.736357	0.588794	0.604063	A0A087WXM6;J3QQT2;J3QLC8;J3KRX5;A0A0A6YYL6;P18621;A0A0A0MRF8;J3KRB3;A0A087WWH0;J3QS96;A0A087WY81	74;74;64;74;74;74;36;74;74;74;74	A0A087WXM6	A0A087WXM6	60S ribosomal protein L17	RPL17;RPL17-C18orf32	PFRRYNGGVGRCAQAKQWGWTQGRWPKKSAE	149
22.91	23.0854	22.7922	22.7995	22.607	22.2331	22.4737	22.3668	K	3			83	+	TFEB_WT	+	TFEB_WT	1	1.30226e-19	137.89	104.21	70.488	0.65141	166550000	55	2.40913	0.476615	4.54845	2.40913	0.0257386	0.476615	4.54845	A0A087WXM6;J3QQT2;J3QLC8;J3KRX5;A0A0A6YYL6;P18621;A0A0A0MRF8;J3KRB3;A0A087WWH0;J3QS96;A0A087WY81	55;55;45;55;55;55;17;55;55;55;55	A0A087WXM6	A0A087WXM6	60S ribosomal protein L17	RPL17;RPL17-C18orf32	HIRKATKYLKDVTLQKQCVPFRRYNGGVGRC	150
21.5295	21.8425	20.2812	21.9276	20.9207	21.1411	21.1581	20.2816	K	3			83					0.999998	1.96528e-06	87.566	77.216	87.566	-2.5466	17414000	167	0.560712	0.519827	1.2011	0.560712	0.441888	0.519827	1.2011	A0A087WXM6;J3QQT2;J3QLC8;J3KRX5;A0A0A6YYL6;P18621;A0A0A0MRF8	167;167;157;167;167;167;129	A0A087WXM6	A0A087WXM6	60S ribosomal protein L17	RPL17;RPL17-C18orf32	EKEQIVPKPEEEVAQKKK_____________	151
20.53	22.2153	22.6275	22.6009	18.5117	22.7326	22.9018	20.5663	K	4			83					1	0.00276794	48.004	33.746	48.004	0.21627	34443000	37	0.297171	0.815344	0.709803	0.297171	0.681669	0.815344	0.709803	A0A087WXM6;J3QQT2;J3QLC8;J3KRX5;A0A0A6YYL6;P18621;J3KRB3;A0A087WWH0;J3QS96;A0A087WY81;J3KSJ0	37;37;27;37;37;37;37;37;37;37;37	A0A087WXM6	A0A087WXM6	60S ribosomal protein L17	RPL17;RPL17-C18orf32	LRVHFKNTRETAQAIKGMHIRKATKYLKDVT	152
19.8084	20.9192	20.1777	19.2129	20.5546	20.7506	20.5427	19.7207	K	4			85					0.922932	0.00239613	45.916	36.632	45.916	0.83458	4831700	434	0.371355	-0.362642	-0.855231	0.371355	0.607186	-0.362642	-0.855231	A0A087WXU8;F5GYL3;G3V529;Q9GZR7	434;558;765;808	A0A087WXU8	A0A087WXU8	ATP-dependent RNA helicase DDX24	DDX24	RHLLSQPLFTESQKTKYPTQSGKPPLLVSAP	154
23.9882	24.0256	23.3023	23.6448	22.5483	21.9527	22.7581	22.5663	K	3			86	+	TFEB_WT	+	TFEB_WT	1	0.000231023	66.595	55.063	40.154	0.16658	80678000	92	2.72986	1.28387	5.28142	2.72986	0.0173878	1.28387	5.28142	H7BZQ3;A0A087WXV6;Q96G74	92;195;219	H7BZQ3	H7BZQ3	OTU domain-containing protein 5	OTUD5	EKALRDKKGFIIKQMKEDGACLFRAVADQVY	155
26.1138	27.2406	26.5211	22.987	26.2077	25.1168	25.0219	24.8052	K	3			86					1	5.70062e-43	167.56	162.11	98.676	-0.58049	603910000	258	0.167012	0.427731	0.432123	0.167012	0.8189	0.427731	0.432123	H7BZQ3;A0A087WXV6;Q96G74	258;356;385	H7BZQ3	H7BZQ3	OTU domain-containing protein 5	OTUD5	KTSEESWIEQQMLEDKKRATDWEATNEAIEE	156
21.3776	23.3181	22.4819	20.5103	20.9846	22.2167	20.6054	20.9209	K	4			86					0.865048	5.6664e-35	159.22	153.39	84.41	-0.30155	77786000	259	0.471199	0.740049	1.0412	0.471199	0.510454	0.740049	1.0412	H7BZQ3;A0A087WXV6;Q96G74	259;357;386	H7BZQ3	H7BZQ3	OTU domain-containing protein 5	OTUD5	TSEESWIEQQMLEDKKRATDWEATNEAIEEQ	157
21.2829	22.0964	21.5777	21.1213	21.3174	21.987	21.2708	21.1508	K	3			87					1	4.18303e-11	125.23	99.84	114.86	-0.06754	24075000	1473	0.114616	0.088058	0.308627	0.114616	0.871605	0.088058	0.308627	A0A087WY61;Q14980;H0YFY6;K4DIE0	1473;1475;320;79	A0A087WY61	A0A087WY61	Nuclear mitotic apparatus protein 1	NUMA1	LGRQFLEVELDQAREKYVQELAAVRADAETR	158
21.7743	22.4722	22.3698	21.0975	22.1068	21.3979	21.8837	21.9982	K	3			87					1	1.11509e-05	81.565	65.676	59.898	-1.0262	32407000	1509	0.0837947	0.0818396	0.231623	0.0837947	0.906958	0.0818396	0.231623	A0A087WY61;Q14980;H0YFY6;K4DIE0	1509;1511;356;115	A0A087WY61	A0A087WY61	Nuclear mitotic apparatus protein 1	NUMA1	REAQSTARELEVMTAKYEGAKVKVLEERQRF	159
18.6452	22.2727	21.9858	18.3399	21.1677	20.7778	20.6751	20.5184	K	3			88					1	1.44966e-06	77.221	70.447	43.454	-0.013751	14936000	338	0.173144	-0.473858	-0.44605	0.173144	0.811817	-0.473858	-0.44605	A0A087WY71;E9PFW3;Q96CW1;H7C4C3	338;364;339;29	A0A087WY71	A0A087WY71	AP-2 complex subunit mu	AP2M1	IPTPLNTSGVQVICMKGKAKYKASENAIVWK	160
28.301	28.1694	28.2522	26.6849	27.9654	27.668	28.0861	28.103	K	3			88					1	0.00214987	69.984	33.857	49.097	0.62365	2108800000	223	0.0940784	-0.103793	-0.257722	0.0940784	0.896841	-0.103793	-0.257722	A0A087WY71;E9PFW3;Q96CW1	223;249;224	A0A087WY71	A0A087WY71	AP-2 complex subunit mu	AP2M1	MPECKFGMNDKIVIEKQGKGTADETSKSGKQ	161
25.2614	25.4256	25.7014	25.7521	23.7768	19.4326	20.6368	19.7797	K	3			88	+	TFEB_WT	+	TFEB_WT	1	0.00190868	91.853	61.687	73.248	0.91726	210740000	255	2.45329	4.62866	4.64518	2.45329	0.0239401	4.62866	4.64518	A0A087WY71;E9PFW3;Q96CW1;C9JJ47	255;281;256;185	A0A087WY71	A0A087WY71	AP-2 complex subunit mu	AP2M1	IAIDDCTFHQCVRLSKFDSERSISFIPPDGE	163
22.365	23.3464	22.6424	22.2278	22.9018	21.5811	21.9258	21.9438	K	3			88					1	3.13054e-37	144.97	136.37	75.463	0.3476	203170000	237	0.720287	0.557271	1.47592	0.720287	0.338524	0.557271	1.47592	A0A087WY71;E9PFW3;Q96CW1;C9JJ47	237;263;238;167	A0A087WY71	A0A087WY71	AP-2 complex subunit mu	AP2M1	EKQGKGTADETSKSGKQSIAIDDCTFHQCVR	164
22.9906	22.6539	19.729	20.0223	22.0243	22.2322	22.1553	20.4933	K	3			88					1	0.000359668	64.224	55.27	48.442	0.70124	30273000	311	0.151806	-0.377304	-0.397137	0.151806	0.833326	-0.377304	-0.397137	A0A087WY71;E9PFW3;Q96CW1;C9JJ47	311;337;312;241	A0A087WY71	A0A087WY71	AP-2 complex subunit mu	AP2M1	GRTKLEVKVVIKSNFKPSLLAQKIEVRIPTP	165
23.7809	23.9189	22.6515	20.0457	21.7725	21.9402	21.4471	22.1425	K	3			88					1	1.29158e-08	115.57	93.342	46.73	1.296	51957000	344	0.369087	0.773664	0.850889	0.369087	0.610074	0.773664	0.850889	A0A087WY71;E9PFW3;Q96CW1;H7C4C3	344;370;345;35	A0A087WY71	A0A087WY71	AP-2 complex subunit mu	AP2M1	TSGVQVICMKGKAKYKASENAIVWKIKRMAG	166
23.1999	25.0449	24.1501	24.6423	24.6166	24.9722	25.2121	24.853	K	3			89					1	8.81803e-20	141.65	128.85	141.65	-0.016946	303780000	15	0.776253	-0.65415	-1.57031	0.776253	0.312571	-0.65415	-1.57031	C9JPV1;A0A087WYN0;A0A087WY96;P31641	15;116;116;15	C9JPV1	C9JPV1	Transporter;Sodium- and chloride-dependent taurine transporter	SLC6A6	_MATKEKLQCLKDFHKDILKPSPGKSPGTRP	167
26.0955	25.6751	25.9304	25.5709	23.0148	25.4754	25.9757	24.5439	K	3			89					1	0.000179183	65.295	54.869	45.368	-0.31746	415580000	19	0.800202	1.06554	1.61049	0.800202	0.303095	1.06554	1.61049	C9JPV1;A0A087WYN0;A0A087WY96;P31641	19;120;120;19	C9JPV1	C9JPV1	Transporter;Sodium- and chloride-dependent taurine transporter	SLC6A6	KEKLQCLKDFHKDILKPSPGKSPGTRPEDEA	168
21.2751	20.2641	22.7259	22.0683	24.07	19.8248	21.3898	23.8966	K	3			89					1	0.000853631	81.972	69.356	64.711	-0.44204	272560000	11	0.251564	-0.711962	-0.616325	0.251564	0.729396	-0.711962	-0.616325	C9JPV1;A0A087WYN0;A0A087WY96;P31641	11;112;112;11	C9JPV1	C9JPV1	Transporter;Sodium- and chloride-dependent taurine transporter	SLC6A6	_____MATKEKLQCLKDFHKDILKPSPGKSP	169
20.3814	22.641	22.0186	20.088	22.9635	22.2984	22.0736	21.3088	K	3			91					1	3.13446e-53	186.77	175.51	50.387	0.42767	31138000	245	0.583201	-0.878843	-1.2405	0.583201	0.427585	-0.878843	-1.2405	A0A140T9S0;A0A0G2JLV0;A0A087WYD6;X5CMH5;E7ENX8;Q03519	245;245;245;245;245;245	A0A140T9S0	A0A140T9S0	Antigen peptide transporter 2	TAP2	FSSLLRQDLGFFQETKTGELNSRLSSDTTLM	171
20.5336	21.8779	19.9685	19.8656	21.9688	21.2985	19.3293	19.5831	K	3			92					1	0.000994448	45.369	36.55	45.369	0.96609	8128100	15	0.00694818	0.0164676	0.0207361	0.00694818	0.99154	0.0164676	0.0207361	A0A087WYM1;C9JRR9;P42575	15;15;15	A0A087WYM1	A0A087WYM1	Caspase-2;Caspase-2 subunit p18;Caspase-2 subunit p13;Caspase-2 subunit p12	CASP2	_MAAPSAGSWSTFQHKELMAADRGRRILGVC	172
18.8319	19.6653	19.1848	19.2363	21.3995	18.5558	18.3014	18.9445	K	2			93					1	0.0212119	51.995	37.326	51.995	-0.20145	2510900	494	0.0332987	-0.0707388	-0.0965964	0.0332987	0.962425	-0.0707388	-0.0965964	A0A087WYN9;Q7Z478	494;494	A0A087WYN9	A0A087WYN9	ATP-dependent RNA helicase DHX29	DHX29	LNKMETNKPRDLFIAKLLNKLKQQQQQQQQH	173
25.6195	25.9575	25.0926	24.0423	25.969	25.2131	25.1135	25.0963	K	3			94					1	5.61869e-36	161.48	152.06	69.522	-0.045826	474080000	108	0.137555	-0.170017	-0.363738	0.137555	0.848049	-0.170017	-0.363738	A0A087WYR3;O43399	108;108	A0A087WYR3	A0A087WYR3	Tumor protein D54	TPD52L2	LSRSWHDVQVSSAYVKTSEKLGEWNEKVTQS	177
25.7404	25.9859	25.7706	25.7119	25.8903	26.006	26.8082	26.3301	K	3			94					1	2.09252e-08	111.86	93.524	95.477	-0.16847	566180000	112	1.10965	-0.456443	-2.12554	1.10965	0.173879	-0.456443	-2.12554	A0A087WYR3;O43399	112;112	A0A087WYR3	A0A087WYR3	Tumor protein D54	TPD52L2	WHDVQVSSAYVKTSEKLGEWNEKVTQSDLYK	178
23.0021	22.5243	22.6147	22.0834	20.4604	19.4992	22.7397	22.2947	K	3			97					1	0.00100847	61.78	37.625	55.064	0.65208	37448000	303	0.831136	1.30764	1.66225	0.831136	0.288922	1.30764	1.66225	A0A087WZK9;B3KS98;O15372	303;320;306	A0A087WZK9	A0A087WZK9	Eukaryotic translation initiation factor 3 subunit H	EIF3H	RGEPPLPEEDLSKLFKPPQPPARMDSLLIAG	179
24.0013	24.5803	23.74	22.2511	23.3807	22.78	22.7435	20.3316	K	4			98					1	2.35169e-13	97.502	87.444	62.203	1.2998	87344000	30	0.789467	1.33422	1.5925	0.789467	0.305715	1.33422	1.5925	Q5W0X3;A0A087WZM5;P62942	30;35;35	Q5W0X3	Q5W0X3	Peptidyl-prolyl cis-trans isomerase;Peptidyl-prolyl cis-trans isomerase FKBP1A	FKBP1A	GQTCVVHYTGMLEDGKKFDSSRDRNKPFKFM	180
24.9921	25.0602	24.8184	24.533	24.332	24.532	25.2046	24.4541	K	3			100					1	2.22403e-15	126.41	76.994	58.699	1.2379	283970000	66	0.429472	0.220222	0.964621	0.429472	0.549055	0.220222	0.964621	A0A087WZR3;A0A0A0MS96;H9KVA9;A0A0D9SF50;P46736	66;7;65;65;65	A0A087WZR3	A0A087WZR3	Lys-63-specific deubiquitinase BRCC36	BRCC3	SKFAYTGTEMRTVAEKVDAVRIVHIHSVIIL	181
22.935	23.9608	23.2015	20.0055	24.7785	24.1455	22.4281	21.7143	K	3			100					1	6.5393e-45	149.57	136.72	68.567	0.95085	90414000	181	0.271777	-0.740918	-0.658191	0.271777	0.707087	-0.740918	-0.658191	A0A087WZR3	181	A0A087WZR3	A0A087WZR3		BRCC3	TGRVLYTCFQSIQAQKSSEYERIEIPIHIVP	182
22.0511	22.1728	22.3529	21.3116	23.0143	22.4291	22.355	21.9278	K	4			102					1	3.34721e-28	138.02	113.61	138.02	0.26039	43126000	17	0.697239	-0.459432	-1.43681	0.697239	0.353512	-0.459432	-1.43681	A0A087WZY2;A6NIV2;Q9P0U1	17;17;17	A0A087WZY2	A0A087WZY2	Mitochondrial import receptor subunit TOM7 homolog	TOMM7	VKLSKEAKQRLQQLFKGSQFAIRWGFIPLVI	184
21.6531	20.3028	23.3802	23.2888	21.3116	20.6421	20.7573	20.8017	K	3			103					1	0.0105757	42.19	27.179	42.19	0.47277	24288000	18	0.857505	1.27809	1.70626	0.857505	0.27449	1.27809	1.70626	A0A087WZZ3;Q15276	18;107	A0A087WZZ3	A0A087WZZ3	Rab GTPase-binding effector protein 1	RABEP1	ATVSENTKQEAIDEVKRQWREEVASLQAVMK	185
23.5118	23.6087	22.0394	21.7645	19.8417	23.3348	19.6841	23.3465	K	2			104					1	0.00709411	107.32	66.015	84.244	0.77633	95876000	225	0.467338	1.17935	1.03417	0.467338	0.512481	1.17935	1.03417	A0A087X020;Q9Y3A5	225;225	A0A087X020	A0A087X020	Ribosome maturation protein SBDS	SBDS	CLIDPGCFREIDELIKKETKGKGSLEVLNLK	187
23.6338	20.9725	22.155	22.1599	23.372	23.1511	23.6404	22.5519	K	3			104					1	0.000387905	74.162	36.686	74.162	0.23095	61767000	184	0.795197	-0.948565	-1.60211	0.795197	0.304725	-0.948565	-1.60211	A0A087X020;Q9Y3A5	184;184	A0A087X020	A0A087X020	Ribosome maturation protein SBDS	SBDS	RAHMRLRFILPVNEGKKLKEKLKPLIKVIES	188
22.5154	22.6298	22.1977	21.0817	23.1145	22.6406	23.0938	22.8113	K	3			104					1	3.97623e-11	125.74	89.053	80.037	1.2414	51447000	159	1.14019	-0.80888	-2.17649	1.14019	0.164823	-0.80888	-2.17649	A0A087X020;Q9Y3A5	159;159	A0A087X020	A0A087X020	Ribosome maturation protein SBDS	SBDS	VKTNKSTKQQALEVIKQLKEKMKIERAHMRL	189
21.5295	20.4508	19.8351	21.3252	21.7034	20.9259	21.6163	20.9319	K	3			104					1	0.00175714	78.488	49.425	78.488	1.7331	11649000	33	0.525665	-0.509227	-1.13912	0.525665	0.468183	-0.509227	-1.13912	A0A087X020;Q9Y3A5;F8WE72	33;33;33	A0A087X020	A0A087X020	Ribosome maturation protein SBDS	SBDS	VRMKRAGKRFEIACYKNKVVGWRSAWEKDLD	190
23.1913	23.4257	23.05	23.0791	23.1188	23.3156	23.804	23.4681	K	3			104					1	0.000107842	76.655	42.78	50.116	-0.52064	84190000	151	0.692847	-0.240105	-1.42934	0.692847	0.356655	-0.240105	-1.42934	A0A087X020;Q9Y3A5	151;151	A0A087X020	A0A087X020	Ribosome maturation protein SBDS	SBDS	AMKDIHYSVKTNKSTKQQALEVIKQLKEKMK	191
21.6213	20.6293	21.0927	19.5145	20.3932	21.2917	21.2042	20.0855	K	3			105					1	6.40096e-09	101.32	89.8	58.071	0.86832	12307000	158	0.0183762	-0.0291672	-0.0541548	0.0183762	0.978271	-0.0291672	-0.0541548	A0A087X028;A0A0A0MRN5;Q9NZT2	158;106;158	A0A087X028	A0A087X028	Opioid growth factor receptor	OGFR	NWHAKPLTLREVEVFKSSQEIQERLVRAYEL	192
23.3074	22.5216	22.775	22.6857	20.9947	21.6733	20.5012	20.0825	K	3			106	+	TFEB_WT	+	TFEB_WT	1	5.60942e-56	152.04	142.28	56.055	-1.0917	34781000	72	2.72151	2.00953	5.26139	2.72151	0.0175935	2.00953	5.26139	G3V2W9;A0A087X060;Q56P03	72;93;93	G3V2W9	G3V2W9	E2F-associated phosphoprotein	EAPP	DKLSSLGTGSSSGNGKVATAPTRYYDDIYFD	194
23.2757	24.5507	23.2614	24.8482	20.4159	20.7991	21.0083	19.8996	K	3			107	+	TFEB_WT	+	TFEB_WT	1	0.0185314	58.426	26.163	58.426	-3.7153	74988000	99	3.42143	3.45325	7.1446	3.42143	0.00836667	3.45325	7.1446	B8ZZ56;A0A087X0D9;E7EV05;E9PFU9;B4DEN4;Q8WV99	99;55;99;99;99;99	B8ZZ56	B8ZZ56	AN1-type zinc finger protein 2B	ZFAND2B	CRSDPAQQKRKIFTNKCERAGCRQREMMKLT	195
20.4858	19.4816	20.6624	20.6423	23.2748	22.1189	22.3871	21.5251	K	3			108	+	TFEB_WT	+	TFEB_WT	1	6.38527e-12	106.19	98.362	42.338	-1.0916	23206000	29	2.32412	-2.00846	-4.36569	2.32412	0.0268861	-2.00846	-4.36569	A0A087X0H8;Q15714	29;1016	A0A087X0H8	A0A087X0H8	TSC22 domain family protein 1	TSC22D1	EEVEVLKEQIKELIEKNSQLEQENNLLKTLA	197
20.1994	21.5733	20.4957	18.5781	21.964	20.1081	20.3693	19.8861	K	3			108					1	1.27259e-08	101.6	86.44	40.725	-0.76862	11024000	5	0.186379	-0.370257	-0.475779	0.186379	0.800356	-0.370257	-0.475779	A0A087X0H8;Q15714;H0Y865;O75157	5;992;122;698	A0A087X0H8	A0A087X0H8	TSC22 domain family protein 1;TSC22 domain family protein 2	TSC22D1;TSC22D2	___________MDLVKSHLMYAVREEVEVLK	198
21.539	21.0843	22.7436	21.6035	23.2035	22.5943	23.334	21.585	K	3			109					1	2.01961e-08	98.902	90.105	91.62	-0.40253	45191000	708	0.888828	-0.936597	-1.75844	0.888828	0.257296	-0.936597	-1.75844	B4DIB3;A0A087X0I6;Q9P0L2	708;724;723	B4DIB3	B4DIB3	Serine/threonine-protein kinase MARK1	MARK1	TTSSMDPNDMMREIRKVLDANNCDYEQKERF	199
22.4047	21.9141	21.962	21.0194	21.4176	21.6235	21.322	20.2923	K	3			109;132					1	2.72205e-05	77.746	71.664	67.646	0.14214	25653000	319	0.788721	0.661204	1.59124	0.788721	0.306062	0.661204	1.59124	B4DIB3;A0A087X0I6;Q9P0L2;A2SY06;H0YIY6;A0A0A0MST9;A0A0A0MQR8;A0A0A0MSZ1;A0A0A0MT23;J3KNR0;P27448;H0YKP9	768;784;783;319;493;647;701;740;741;764;741;210	B4DIB3;A2SY06	A2SY06	Serine/threonine-protein kinase MARK1;MAP/microtubule affinity-regulating kinase 3	MARK1;MARK3	NGVRFKRISGTSIAFKNIASKIANELKL___	200
20.5445	22.3516	20.8993	19.7094	21.4821	21.3216	21.1648	20.6407	K	3			116					1	2.37001e-21	120.31	104.37	103.1	0.31427	11766000	85	0.186175	-0.276075	-0.475325	0.186175	0.800478	-0.276075	-0.475325	J3QT73;A0A087X1P5;J3KQ34;Q9H9Q2	85;166;187;221	J3QT73	J3QT73	COP9 signalosome complex subunit 7b	COPS7B	QQQVEAEVTNIKKTLKATASSSAQEMEQQLA	204
21.6566	22.5782	23.0258	20.755	23.4278	23.6795	24.0514	23.6387	K	3			117	+	TFEB_WT			1	8.05147e-54	149.41	142.54	86.791	-0.40961	75044000	407	1.76032	-1.69542	-3.25463	1.76032	0.0632652	-1.69542	-3.25463	A0A087X1W8;A0A0A0MTJ8;X5DQS5;Q9BY67	407;408;438;437	A0A087X1W8	A0A087X1W8	Cell adhesion molecule 1	CADM1	TAIINAEGGQNNSEEKKEYFI__________	205
20.1396	19.1902	20.9623	20.686	22.0918	21.4766	22.3108	21.559	K	3			120	+	TFEB_WT	+	TFEB_WT	1	0.00102339	56.359	43.569	40.616	0.0024599	16278000	74	1.97928	-1.61501	-3.66724	1.97928	0.0445043	-1.61501	-3.66724	K7ES69;A0A087X271;B4DDF4;B4DUT8;Q99439;A0A087WV51;H3BQH0;A0A087X1X5;H3BVI6	74;74;74;74;74;11;11;11;31	K7ES69	K7ES69	Calponin;Calponin-2	CNN2	ILCTLMNKLQPGSVPKINRSMQNWHQLENLS	208
23.173	23.1571	23.2131	22.865	17.8994	20.6565	22.7165	19.3815	K	3			121	+	TFEB_WT			1	0.000156524	67.456	51.319	67.456	2.5878	43311000	292	1.54659	2.93855	2.87056	1.54659	0.0877803	2.93855	2.87056	E9PDU5;A0A087X295;Q9NNW5	292;373;343	E9PDU5	E9PDU5	WD repeat-containing protein 6	WDR6	VGRGYRGLGVSALCFKSRSRPGTLKAVTLAG	209
22.4958	20.7433	21.5103	22.1891	21.0905	21.1684	22.1607	20.9323	K	4			121					1	0.000441972	59.975	53.568	59.975	0.21174	27255000	186	0.357462	0.396656	0.828537	0.357462	0.622697	0.396656	0.828537	E9PDU5;A0A087X295;Q9NNW5	186;267;237	E9PDU5	E9PDU5	WD repeat-containing protein 6	WDR6	GLLATASEDRSVRIWKVGDLRVPGGRVQNIG	211
24.6101	24.6502	24.7711	24.5482	23.8391	24.0083	23.807	24.0827	K	3			123	+	TFEB_WT	+	TFEB_WT	1	2.30407e-37	143.28	132.82	81.317	-0.061096	169430000	255	3.90675	0.710626	8.74251	3.90675	0.00405882	0.710626	8.74251	A0A087X2H1;Q9ULT8;A0A087WVU6;G3V4V5	255;255;76;255	A0A087X2H1	A0A087X2H1	E3 ubiquitin-protein ligase HECTD1	HECTD1	MAAAGGTVSGPSSACKPGRSTTGAPSTTADS	214
23.0712	22.0927	19.5461	19.9012	25.1978	19.7661	18.6754	18.7072	K	3			124					1	9.19828e-05	55.007	52.206	55.007	-0.10166	52616000	211	0.118823	0.566174	0.318867	0.118823	0.868005	0.566174	0.318867	A0A087X2I1;P62333;H0YJC0;H0YJS8	211;197;197;157	A0A087X2I1	A0A087X2I1	26S protease regulatory subunit 10B	PSMC6	LLARAVASQLDCNFLKVVSSSIVDKYIGESA	217
21.1745	21.2931	20.503	19.0733	20.6121	21.7611	21.9014	21.6986	K	3			124					1	2.83767e-06	78.285	67.47	59.862	1.0217	13444000	220	0.832888	-0.982296	-1.66518	0.832888	0.288405	-0.982296	-1.66518	A0A087X2I1;P62333;H0YJC0;H0YJS8	220;206;206;166	A0A087X2I1	A0A087X2I1	26S protease regulatory subunit 10B	PSMC6	LDCNFLKVVSSSIVDKYIGESARLIREMFNY	218
22.8295	23.0045	22.7313	22.1085	21.7735	19.6531	22.3853	21.6249	K	3			124					1	0.00164654	80.787	65.146	49.715	0.7767	39651000	21	1.09458	1.30925	2.10042	1.09458	0.179117	1.30925	2.10042	A0A087X2I1;P62333;H0YJC0;H0YJS8;H0YJE9;H0YJT1;H0YJD2;H0YJY8	21;7;7;7;7;7;4;7	A0A087X2I1	A0A087X2I1	26S protease regulatory subunit 10B	PSMC6	IPYERRLLIMADPRDKALQDYRKKLLEHKEI	219
23.7869	23.7736	22.9228	22.579	23.3882	21.9063	23.7765	22.2429	K	3			124					1	4.75734e-13	136.96	93.413	60.641	-0.44121	93669000	48	0.346117	0.437092	0.806565	0.346117	0.63364	0.437092	0.806565	A0A087X2I1;P62333;H0YJC0;H0YJE9;H0YJT1	48;34;34;34;34	A0A087X2I1	A0A087X2I1	26S protease regulatory subunit 10B	PSMC6	HKEIDGRLKELREQLKELTKQYEKSENDLKA	220
20.6693	21.4799	19.7174	20.2055	21.6857	21.5448	21.9462	20.5815	K	3			124					1	1.04339e-05	82.34	63.507	64.65	0.30123	31499000	328	0.988825	-0.921562	-1.92462	0.988825	0.216649	-0.921562	-1.92462	A0A087X2I1;P62333	328;314	A0A087X2I1	A0A087X2I1	26S protease regulatory subunit 10B	PSMC6	IHIDLPNEQARLDILKIHAGPITKHGEIDYE	221
24.9407	25.0107	24.9704	24.8831	24.606	24.092	24.6754	24.197	K	4			124	+	TFEB_WT	+	TFEB_WT	1	3.78654e-07	125.7	103.47	41.399	0.26774	409640000	34	2.03449	0.558622	3.77479	2.03449	0.0409531	0.558622	3.77479	A0A087X2I1;P62333;H0YJC0;H0YJS8;H0YJE9;H0YJT1;H0YJD2;H0YJY8	34;20;20;20;20;20;17;20	A0A087X2I1	A0A087X2I1	26S protease regulatory subunit 10B	PSMC6	RDKALQDYRKKLLEHKEIDGRLKELREQLKE	222
21.5288	23.1688	21.9836	18.2771	20.0981	22.0778	21.0051	20.2763	K	4			127					1	1.47731e-20	98.7	91.668	64.68	0.57726	21029000	115	0.123228	0.375237	0.329523	0.123228	0.864148	0.375237	0.329523	A0A096LNM2;Q969U6	115;299	A0A096LNM2	A0A096LNM2	F-box/WD repeat-containing protein 5	FBXW5	SDNEEVVAGPAPAHAKEGLRHFLDRVLEGRA	225
25.5929	25.2483	25.1523	25.2618	23.833	24.2475	24.4982	24.2364	K	3			128	+	TFEB_WT	+	TFEB_WT	1	9.42282e-07	103.63	66.206	89.548	-2.315	246310000	126	3.23972	1.11005	6.61249	3.23972	0.0106197	1.11005	6.61249	A0A096LNV3;A0A096LP02;Q9Y508	126;126;126	A0A096LNV3	A0A096LNV3	E3 ubiquitin-protein ligase RNF114	RNF114	SKYQNYIMEGVKATIKDASLQPRNVPNRYTF	226
23.2234	20.963	21.8724	22.4085	19.1051	22.5251	20.8086	19.4392	K	3			128					1	0.00565414	64.567	50.269	48.787	-0.1271	27844000	96	0.918515	1.64734	1.80782	0.918515	0.244617	1.64734	1.80782	A0A096LNV3;A0A096LP02;Q9Y508	96;96;96	A0A096LNV3	A0A096LNV3	E3 ubiquitin-protein ligase RNF114	RNF114	ERQIESTETSCHGCRKNFFLSKIRSHVATCS	227
21.8275	21.8217	21.156	19.7829	21.4453	20.924	21.2833	20.1052	K	3			128					1	0.00658535	52.716	32.196	52.716	-0.49088	17162000	102	0.138731	0.20759	0.36652	0.138731	0.845901	0.20759	0.36652	A0A096LNV3;A0A096LP02;Q9Y508	102;102;102	A0A096LNV3	A0A096LNV3	E3 ubiquitin-protein ligase RNF114	RNF114	TETSCHGCRKNFFLSKIRSHVATCSKYQNYI	228
22.9745	24.0263	23.2215	19.7877	20.351	21.9965	21.436	20.0284	K	3			128					1	7.06581e-05	65.956	58.215	46.964	0.017825	44104000	122	0.728827	1.54953	1.49038	0.728827	0.333088	1.54953	1.49038	A0A096LNV3;A0A096LP02;Q9Y508	122;122;122	A0A096LNV3	A0A096LNV3	E3 ubiquitin-protein ligase RNF114	RNF114	VATCSKYQNYIMEGVKATIKDASLQPRNVPN	230
21.0797	20.0883	19.3984	19.8855	21.1275	21.64	21.3539	20.269	K	3			130					1	1.46655e-15	115.8	103.52	115.8	0.54982	11719000	27	1.11725	-0.98466	-2.13821	1.11725	0.172054	-0.98466	-2.13821	A0A096LNZ9;A0A096LPJ4;P05161	27;27;35	A0A096LNZ9	A0A096LNZ9	Ubiquitin-like protein ISG15	ISG15	SSSMSVSELKAQITQKIGVHAFQQRLAVHPS	232
22.3491	21.125	22.1432	19.7236	22.88	22.4471	23.1032	21.273	K	4			131					1	9.58276e-21	102.21	96.182	49.593	-0.23134	61982000	447	0.736402	-1.09061	-1.50318	0.736402	0.329919	-1.09061	-1.50318	C9JFE4;A0A096LP07;A0A096LPJ3;A8K070;Q13098	447;462;466;502;467	C9JFE4	C9JFE4	COP9 signalosome complex subunit 1	GPS1	AMMLRAAVLRNQIHVKSPPREGSQGELTPAN	233
21.5465	22.3714	22.0834	21.3348	20.5909	19.8348	20.8659	20.3914	K	3			131	+	TFEB_WT	+	TFEB_WT	1	0.000442306	67.113	51.574	67.113	-3.4821	17489000	424	2.32689	1.41326	4.37157	2.32689	0.0267857	1.41326	4.37157	C9JFE4;A0A096LP07;A0A096LPJ3;A8K070;Q13098	424;439;443;479;444	C9JFE4	C9JFE4	COP9 signalosome complex subunit 1	GPS1	VDQRSTTFEKSLLMGKEFQRRAKAMMLRAAV	234
21.1873	21.6219	19.673	20.5897	20.6266	20.1648	19.956	19.7793	K	2			131					1	0.00304329	64.297	47.272	64.297	-2.6601	11841000	418	0.666197	0.636278	1.38388	0.666197	0.370507	0.636278	1.38388	C9JFE4;A0A096LP07;A0A096LPJ3;A8K070;Q13098	418;433;437;473;438	C9JFE4	C9JFE4	COP9 signalosome complex subunit 1	GPS1	ILYARDVDQRSTTFEKSLLMGKEFQRRAKAM	235
24.2012	24.4945	24.3842	23.5987	24.5392	24.248	24.8595	24.3393	K	4			132					1	6.55488e-53	191.79	179.02	95.067	1.0016	316970000	259	0.649107	-0.326849	-1.35459	0.649107	0.381849	-0.326849	-1.35459	A2SY06;H0YIY6;A0A0A0MST9;A0A0A0MQR8;A0A0A0MSZ1;A0A0A0MT23;J3KNR0;P27448;H0YKP9	259;433;587;641;680;681;704;681;150	A2SY06	A2SY06	MAP/microtubule affinity-regulating kinase 3	MARK3	TTSSMDPGDMMREIRKVLDANNCDYEQRERF	236
24.5743	25.0253	25.264	25.4169	23.9538	24.0582	23.7087	24.4851	K	3			132	+	TFEB_WT	+	TFEB_WT	1	0.00283612	79.116	39.013	60.972	-0.54592	215120000	198	2.22427	1.01868	4.15666	2.22427	0.0321176	1.01868	4.15666	A2SY06;H0YIY6;A0A0A0MST9;A0A0A0MQR8;A0A0A0MSZ1;A0A0A0MT23;J3KNR0;P27448;Q96L34	198;363;532;595;634;611;634;611;622	A2SY06	A2SY06	MAP/microtubule affinity-regulating kinase 3;MAP/microtubule affinity-regulating kinase 4	MARK3;MARK4	TRSRGSTNLFSKLTSKLTRRLPTEYERNGRY	237
20.4043	21.8248	21.9492	21.0311	20.8878	19.84	20.1727	20.542	K	3			134					1	0.000581952	64.711	43.316	64.711	0.21069	13374000	808	1.15741	0.941768	2.20525	1.15741	0.160736	0.941768	2.20525	D6RGD1;E9PEW5;A0A0A0MQX1;Q9HD67	808;136;808;797	D6RGD1	D6RGD1	Unconventional myosin-X	MYO10	RRRFLHLKKAAIVFQKQLRGQIARRVYRQLL	238
20.7501	25.2631	24.4135	24.551	19.1607	18.7758	20.4128	19.3275	K	3			135	+	TFEB_WT	+	TFEB_WT	1	1.75395e-17	128.9	105.06	128.9	-1.7533	88229000	120	2.1606	4.32521	4.02637	2.1606	0.0331867	4.32521	4.02637	A0A0A0MR02;P45880;Q5JSD2;Q5JSD1	120;120;120;120	A0A0A0MR02	A0A0A0MR02	Voltage-dependent anion-selective channel protein 2	VDAC2	GLKLTFDTTFSPNTGKKSGKIKSSYKRECIN	239
22.0688	22.1792	21.4317	21.2368	22.899	22.2162	22.8281	22.4752	K	3			137	+	TFEB_WT			1	2.01211e-27	123.41	95.198	80.975	0.76121	40418000	14	1.67907	-0.87549	-3.10667	1.67907	0.0716709	-0.87549	-3.10667	Q5T093;Q5T092;A0A0A0MR06;Q5T091;O15258	14;14;14;14;14	Q5T093	Q5T093	Protein RER1	RER1	__MSEGDSVGESVHGKPSVVYRFFTRLGQIY	240
23.8781	24.1228	23.6791	23.6014	20.2802	23.774	23.6136	23.915	K	3			138					1	0.000836548	76.221	48.918	60.892	0.41991	102840000	311	0.475318	0.924639	1.04868	0.475318	0.506475	0.924639	1.04868	A0A0A0MR22;O75110	311;447	A0A0A0MR22	A0A0A0MR22	Phospholipid-transporting ATPase;Probable phospholipid-transporting ATPase IIA	ATP9A	QSQDPPAQKGPTLTTKVRRTMSSRVHEAVKA	241
23.0315	22.669	22.675	22.3999	20.8347	23.835	23.6949	23.0443	K	4			138					1	0.00130796	57.347	33.994	40.496	-1.6059	64666000	33	0.0809215	-0.158369	-0.224254	0.0809215	0.90983	-0.158369	-0.224254	A0A0A0MR22;O75110	33;48	A0A0A0MR22	A0A0A0MR22	Phospholipid-transporting ATPase;Probable phospholipid-transporting ATPase IIA	ATP9A	GGEARPRTVWLGHPEKRDQRYPRNVINNQKY	242
21.0257	21.9991	20.0807	21.204	20.6798	21.2852	19.9126	19.7285	K	3			139					1	0.00197603	44.816	36.727	44.816	-1.2238	9396000	115	0.598668	0.675847	1.26745	0.598668	0.417585	0.675847	1.26745	C9JSI8;A0A0A0MR27;J3QT39;Q49A88	115;300;341;389	C9JSI8	C9JSI8	Coiled-coil domain-containing protein 14	CCDC14	SPTQSQPAFLATNEEKCAREQIREATSERKD	243
22.5977	22.7413	23.1707	21.5209	21.1443	21.1862	21.0632	21.3896	K	3			140	+	TFEB_WT	+	TFEB_WT	1	7.49235e-05	75.695	63.335	64.199	0.62151	35452000	22	1.98033	1.31184	3.66926	1.98033	0.0444171	1.31184	3.66926	F5H3Q7;B3KTT3;A0A0A0MR35;E9PDG9;A0A0B4J1T3;A0A0A0MSE7;Q86UA6	22;22;22;22;22;22;22	F5H3Q7	F5H3Q7	RPA-interacting protein	RPAIN	SPRRSLYKLVGSPPWKEAFRQRCLERMRNSR	244
22.1005	22.4134	22.463	20.2056	23.2088	22.4603	23.3684	22.8559	K	3			141					1	0.00135085	59.426	38.054	43.512	0.57776	49750000	308	1.068	-1.17772	-2.05618	1.068	0.187779	-1.17772	-2.05618	A0A0A0MR51;O60427;F5H8G5	308;251;37	A0A0A0MR51	A0A0A0MR51	Fatty acid desaturase 1	FADS1	PFFFALGKILSVELGKQKKKYMPYNHQHKYF	245
21.7944	21.6737	21.6653	21.2464	21.0489	20.6519	20.6262	20.4356	K	3			141	+	TFEB_WT	+	TFEB_WT	1	5.46904e-05	105.98	77.769	51.927	-0.63578	18002000	98	2.67017	0.904253	5.13947	2.67017	0.0174504	0.904253	5.13947	A0A0A0MR51;O60427;H7C2V0;H0YB97	98;41;46;48	A0A0A0MR51	A0A0A0MR51	Fatty acid desaturase 1	FADS1	AQRSGCEERWLVIDRKVYNISEFTRRHPGGS	246
22.0491	21.9969	21.7825	20.3971	21.8626	22.5157	22.7323	22.4857	K	4			141					1	3.99436e-06	102.06	60.357	92.925	-0.036319	47355000	163	1.00131	-0.842712	-1.94535	1.00131	0.212411	-0.842712	-1.94535	A0A0A0MR51;O60427;H7C2V0;C9J425;F5H1Q7;F5H0Y2;F5H2H3;F5H5X5;C9JJB3;F5GYH4;F5H852;F5GWE3	163;106;111;22;22;22;22;22;22;22;22;22	A0A0A0MR51	A0A0A0MR51	Fatty acid desaturase 1	FADS1	GELSPEQPSFEPTKNKELTDEFRELRATVER	248
22.2553	22.5984	20.5011	19.7401	23.7462	23.468	23.3873	22.8335	K	4			141	+	TFEB_WT			1	7.63648e-20	114.4	108.04	74.953	-0.23964	70294000	466	1.57631	-2.08507	-2.92302	1.57631	0.0843506	-2.08507	-2.92302	A0A0A0MR51;O60427;F5H3P6;F5H3U5	466;409;111;157	A0A0A0MR51	A0A0A0MR51	Fatty acid desaturase 1	FADS1	HNYHKVAPLVQSLCAKHGIEYQSKPLLSAFA	249
22.268	21.8894	20.6477	21.562	23.2267	22.6939	23.1757	20.5125	K	4			142					1	2.5207e-05	68.944	59.382	68.944	-0.7648	41246000	891	0.510558	-0.810438	-1.11216	0.510558	0.478733	-0.810438	-1.11216	G8JL96;A0A0A0MR60;Q13332	891;895;1322	G8JL96	G8JL96	Protein-tyrosine-phosphatase;Receptor-type tyrosine-protein phosphatase S	PTPRS	KKKPHSKRKDSEPRTKCLLNNADLAPHHPKD	250
20.6252	22.3485	23.0084	20.4143	24.3714	24.3428	24.6061	23.7276	K	3			143	+	TFEB_WT	+	TFEB_WT	1	0.000842807	83.647	66.135	81.525	-0.30602	90846000	130	2.14681	-2.66286	-3.99845	2.14681	0.0338241	-2.66286	-3.99845	B9ZVX7;A0A0A0MR85;Q03013;P09488;E9PHN7;E7EWW9;P28161	130;199;199;199;162;218;199	B9ZVX7	B9ZVX7	Glutathione S-transferase Mu 4;Glutathione S-transferase Mu 1;Glutathione S-transferase Mu 2	GSTM1;GSTM4;GSTM2	CYNPEFGLEKISAYMKSSRFLPRPVFSKMAV	251
20.7862	20.26	20.4486	19.4551	21.4855	20.0715	20.8065	20.4624	K	3			143					1	0.000462889	54.09	40.813	46.964	-1.8763	6214800	31	0.525086	-0.469	-1.13809	0.525086	0.468692	-0.469	-1.13809	B9ZVX7;A0A0A0MR85;Q03013;P09488;E9PHN7;E7EWW9;P28161;H3BQT3;E9PLF1;E9PHN6;F6XZQ7	31;31;31;31;31;31;31;31;31;31;31	B9ZVX7	B9ZVX7	Glutathione S-transferase Mu 4;Glutathione S-transferase Mu 1;Glutathione S-transferase Mu 2	GSTM1;GSTM4;GSTM2	AIRLLLEYTDSSYEEKKYTMGDAPDYDRSQW	252
21.0632	20.2918	21.2567	18.5334	21.6892	21.7596	22.035	21.3771	K	3			143					1	0.00382483	52.79	43.135	52.79	-0.080582	15237000	50	1.18452	-1.42894	-2.25063	1.18452	0.154088	-1.42894	-2.25063	B9ZVX7;A0A0A0MR85;Q03013;P09488;E9PHN7;E7EWW9;P28161;H3BQT3;H3BRM6;E9PLF1;E9PHN6;Q5T8R1;F6XZQ7;P46439	50;50;50;50;50;50;50;50;16;50;50;50;50;50	B9ZVX7	B9ZVX7	Glutathione S-transferase Mu 4;Glutathione S-transferase Mu 1;Glutathione S-transferase Mu 2;Glutathione S-transferase Mu 5	GSTM1;GSTM4;GSTM2;GSTM5	MGDAPDYDRSQWLNEKFKLGLDFPNLPYLID	253
23.2485	23.2634	22.7253	22.2935	22.1263	22.0442	22.9498	22.2596	K	3			144					1	0.000335133	59.227	44.946	57.136	0.27857	54134000	427	0.870419	0.537688	1.72779	0.870419	0.267465	0.537688	1.72779	A0A0A0MRA5;B7Z4B8;Q9BUJ2;M0R3F1	427;438;527;376	A0A0A0MRA5	A0A0A0MRA5	Heterogeneous nuclear ribonucleoprotein U-like protein 1	HNRNPUL1	SAQRRKMRPFEGFQRKAIVICPTDEDLKDRT	254
24.3439	23.9365	24.0496	23.5989	23.639	23.6573	23.9069	21.5275	K	3			145					1	0.0109764	67.897	35.577	51.346	0.56372	112460000	535	0.668606	0.799559	1.388	0.668606	0.369309	0.799559	1.388	A0A0A0MRE1;B4DJ07;Q9UPT5	535;574;653	A0A0A0MRE1	A0A0A0MRE1	Exocyst complex component 7	EXOC7	FQPGVKLRDKERQIIKERFKGFNDGLEELCK	256
20.8729	19.3941	21.5619	17.9308	21.2811	19.4881	19.0609	18.775	K	3			146					1	0.00691983	43.512	27.259	43.512	-0.2613	2669700	25	0.108304	0.288657	0.293148	0.108304	0.878708	0.288657	0.293148	E9PKZ6;E9PR96;A0A0A0MRE6;O94967	25;25;25;25	E9PKZ6	E9PKZ6	WD repeat-containing protein 47	WDR47	KEVEIIKLILDFLNSKKLHISMLALEKESGV	258
22.7317	23.1727	20.6848	19.6123	22.8124	23.1378	23.3188	21.5516	K	3			147					1	1.13741e-07	90.561	79.616	66.335	-0.13403	48238000	641	0.581846	-1.15478	-1.23814	0.581846	0.428101	-1.15478	-1.23814	A0A0A0MRG2;E9PG40;P05067	641;695;751	A0A0A0MRG2	A0A0A0MRG2	Amyloid beta A4 protein;N-APP;Soluble APP-alpha;Soluble APP-beta;C99;Beta-amyloid protein 42;Beta-amyloid protein 40;C83;P3(42);P3(40);C80;Gamma-secretase C-terminal fragment 59;Gamma-secretase C-terminal fragment 57;Gamma-secretase C-terminal fragment 50;C31	APP	VEVDAAVTPEERHLSKMQQNGYENPTYKFFE	259
20.6441	22.6974	22.5805	21.0241	22.9696	22.569	22.6624	23.4209	K	3			148					1	2.20497e-07	90.367	82.958	90.367	-0.17641	47510000	131	1.08424	-1.16896	-2.0832	1.08424	0.18276	-1.16896	-2.0832	A0A0A0MRI2;Q9UNH7;H0YJF8;G3V4Z5;G3V5X9;G3V2U1	131;119;125;131;94;94	A0A0A0MRI2	A0A0A0MRI2	Sorting nexin-6;Sorting nexin-6, N-terminally processed	SNX6	REKLQKLGEGEGSMTKEEFTKMKQELEAEYL	260
20.8887	21.5217	20.0418	19.3603	21.1825	22.2428	21.8155	21.9588	K	3			148	+	TFEB_WT			1	4.10345e-11	106.52	89.639	44.294	0.49747	15741000	72	1.37271	-1.34678	-2.56898	1.37271	0.114913	-1.34678	-2.56898	A0A0A0MRI2;Q9UNH7;H0YJF8;G3V4Z5;G3V5U2	72;60;66;72;90	A0A0A0MRI2	A0A0A0MRI2	Sorting nexin-6;Sorting nexin-6, N-terminally processed	SNX6	KVKFTVHTKSSLPNFKQNEFSVVRQHEEFIW	261
20.2983	21.2216	20.3431	20.1031	22.015	21.2617	21.4447	19.7883	K	4			149					1	9.33375e-15	92.147	89.16	63.122	-0.060491	13132000	264	0.552792	-0.635901	-1.18715	0.552792	0.447924	-0.635901	-1.18715	H0Y6F6;A0A0A0MRJ3;Q8NEY1	264;719;706	H0Y6F6	H0Y6F6	Neuron navigator 1	NAV1	PRPVSSSIDPSLLSTKQGGLTPSRLKEPTKV	263
23.9495	24.0331	23.6921	23.3828	23.2792	23.2008	23.6273	23.2287	K	3			150					1	5.21005e-19	157.03	148.8	92.781	0.95437	100470000	227	1.29345	0.430359	2.43407	1.29345	0.128384	0.430359	2.43407	A0A0A0MRK6;Q13505	227;227	A0A0A0MRK6	A0A0A0MRK6	Metaxin-1	MTX1	VISVPHKIITHLRKEKYNADYDLSARQGADT	264
21.9994	22.0393	22.2534	21.8115	20.7043	20.0956	20.8453	21.5923	K	3			150	+	TFEB_WT	+	TFEB_WT	1	0.00793421	42.001	28.192	42.001	0.13505	20345000	187	2.04449	1.21653	3.79445	2.04449	0.0404899	1.21653	3.79445	A0A0A0MRK6;Q13505;A0A0C4DFQ1;H0Y6Y5	187;187;187;38	A0A0A0MRK6	A0A0A0MRK6	Metaxin-1	MTX1	SLAVLTYARFTGAPLKVHKISNPWQSPSGTL	265
24.5456	25.2441	24.1772	22.2802	25.2916	24.2954	24.5188	23.4595	K	4			150					1	5.99325e-54	173.37	160.71	106.31	-0.50249	278080000	190	0.173539	-0.329544	-0.446945	0.173539	0.811431	-0.329544	-0.446945	A0A0A0MRK6;Q13505;A0A0C4DFQ1;H0Y6Y5	190;190;190;41	A0A0A0MRK6	A0A0A0MRK6	Metaxin-1	MTX1	VLTYARFTGAPLKVHKISNPWQSPSGTLPAL	266
20.9703	21.1095	22.941	21.924	22.1608	21.5482	21.4618	22.2508	K	3			151					1	1.24488e-14	99.891	84.299	87.85	1.0082	29720000	1109	0.0869906	-0.119191	-0.23978	0.0869906	0.904022	-0.119191	-0.23978	A0A0A0MRM8	1109	A0A0A0MRM8	A0A0A0MRM8		MYO6	SKNKKRNTETEQRAPKSVTDYAQQNPAAQIP	267
23.2361	23.3822	23.6196	19.2874	23.3893	23.0257	22.8458	22.7975	K	4			151					1	6.19213e-08	88.427	79.933	76.85	-0.33564	68056000	993	0.247163	-0.633214	-0.607112	0.247163	0.73536	-0.633214	-0.607112	A0A0A0MRM8;Q5JVM0;A0A0D9SGC1;E7EW20;Q9UM54	993;56;993;993;993	A0A0A0MRM8	A0A0A0MRM8	Unconventional myosin-VI	MYO6	EKRIQAEVEAQLARQKEEESQQQAVLEQERR	268
21.5845	20.2018	23.6561	23.7119	22.604	22.1539	22.8043	22.4938	K	3			151					1	1.4073e-09	100.11	88.638	41.871	0.27445	52438000	1044	0.0952916	-0.225442	-0.260773	0.0952916	0.895358	-0.225442	-0.260773	A0A0A0MRM8;A0A0D9SGC1;E7EW20;Q9UM54	1044;1076;1077;1076	A0A0A0MRM8	A0A0A0MRM8	Unconventional myosin-VI	MYO6	QADLALRRGPAVLATKAAAGTKKYDLSKWKY	269
21.6313	21.7379	19.6886	20.9864	21.3085	22.0284	22.275	20.9757	K	3			152					1	0.00167925	51.013	34.875	46.068	0.03104	22836000	86	0.523228	-0.635861	-1.13478	0.523228	0.46954	-0.635861	-1.13478	S4R349;A0A0A0MRM9;Q14978;S4R3C2	86;192;193;174	S4R349	S4R349	Nucleolar and coiled-body phosphoprotein 1	NOLC1	EPPKNQKPKITPVTVKAQTKAPPKPARAAPK	270
26.0846	26.0504	25.9123	25.7648	25.8966	26.0364	26.1497	25.9327	K	3			153					0.5	0.0377973	42.001	27.743	42.001	0.53243	530600000	387	0.220006	-0.0508418	-0.549419	0.220006	0.768594	-0.0508418	-0.549419	A0A0C4DG70;A0A0A0MRR4;Q9Y468	387;606;601	A0A0C4DG70	A0A0C4DG70	Lethal(3)malignant brain tumor-like protein 1	L3MBTL1	SRLKAELSDSEASARKKNLSGFSPRKKPRHH	271
23.9483	23.1255	23.6264	23.1472	23.4433	23.905	23.5014	23.8071	K	2			153					0.990779	0.00323934	70.919	37.656	70.919	0.85525	631850000	388	0.38606	-0.202302	-0.883245	0.38606	0.591184	-0.202302	-0.883245	A0A0C4DG70;A0A0A0MRR4;Q9Y468	388;607;602	A0A0C4DG70	A0A0C4DG70	Lethal(3)malignant brain tumor-like protein 1	L3MBTL1	RLKAELSDSEASARKKNLSGFSPRKKPRHHG	272
20.4264	23.5781	23.7278	23.4454	21.1717	22.7293	22.5178	21.8662	K	3			154					1	0.0113631	41.427	31.602	41.427	0.38159	54619000	56	0.360841	0.723182	0.835051	0.360841	0.619422	0.723182	0.835051	A0A0A0MRR7;P09234	56;35	A0A0A0MRR7	A0A0A0MRR7	U1 small nuclear ribonucleoprotein C	SNRPC	VRKTHCSGRKHKENVKDYYQKWMEEQAQSLI	273
23.2475	23.6109	22.9582	22.9348	23.774	20.4711	23.6476	19.2944	K	3			155					1	0.00256523	58.433	42.569	44.753	0.082319	66422000	104	0.570313	1.39106	1.21795	0.570313	0.437096	1.39106	1.21795	J3QKK8;A0A0A0MRV4;J3KRV9;J3KPF6;J3KPF5;A0A0A0MT35;Q8TBF2	104;131;119;131;131;131;101	J3QKK8	J3QKK8	Prostamide/prostaglandin F synthase	FAM213B	YFAGELYLDESKQLYKELGFKRYNSLSILPA	274
23.0871	22.5682	23.026	22.6116	22.136	22.2356	22.6115	21.9305	K	3			156	+	TFEB_WT			1	0.00360908	53.756	36.526	53.756	0.26497	50031000	93	1.6324	0.59485	3.0228	1.6324	0.0771727	0.59485	3.0228	A0A0A0MRX3;X6R5W5;X6RAE7;Q5VZ89	93;150;399;1363	A0A0A0MRX3	A0A0A0MRX3	DENN domain-containing protein 4C	DENND4C	LKLDNILSGPKIDVLKSGMKQAATVASKMWV	275
20.3035	21.5199	19.5557	20.4392	23.3819	22.8317	23.8126	23.5323	K	3			161	+	TFEB_WT	+	TFEB_WT	1	2.8539e-16	119.45	105.7	91.657	-0.074139	46557000	330	3.18569	-2.93504	-6.46055	3.18569	0.0118411	-2.93504	-6.46055	J3KNW4;A0A0A0MSG2;Q14192	330;336;220	J3KNW4	J3KNW4	Four and a half LIM domains protein 2	FHL2	DFAYCLNCFCDLYAKKCAGCTNPISGLGGTK	278
20.428	20.7015	20.2202	21.4763	20.3459	22.8048	23.2774	23.0512	K	3			161					1	0.000332759	109.66	80.706	109.66	-1.026	34773000	363	1.1922	-1.66331	-2.26349	1.1922	0.151869	-1.66331	-2.26349	J3KNW4;A0A0A0MSG2;Q14192	363;369;253	J3KNW4	J3KNW4	Four and a half LIM domains protein 2	FHL2	SFEERQWHNDCFNCKKCSLSLVGRGFLTERD	279
23.385	23.3545	21.7753	22.8076	22.7075	22.711	23.3475	21.3663	K	3			161					1	2.83655e-05	80.69	71.736	55.604	0.063677	59702000	277	0.21098	0.297509	0.529905	0.21098	0.776947	0.297509	0.529905	J3KNW4;A0A0A0MSG2;Q14192	277;283;167	J3KNW4	J3KNW4	Four and a half LIM domains protein 2	FHL2	PCYEKQHAMQCVQCKKPITTGGVTYREQPWH	280
20.728	21.559	22.257	23.3181	22.357	20.0653	23.3013	21.904	K	3			161					1	0.0026967	64.711	45.929	44.753	1.0707	39290000	216	0.022899	0.0586414	0.0671565	0.022899	0.974108	0.0586414	0.0671565	J3KNW4;A0A0A0MSG2;Q14192	216;222;106	J3KNW4	J3KNW4	Four and a half LIM domains protein 2	FHL2	DCYSNEYSSKCQECKKTIMPGTRKMEYKGSS	281
21.8798	22.2326	20.6078	21.7331	20.7585	21.8205	20.2581	19.0415	K	3			162					1	0.000213104	97.456	65.614	46.706	1.958	17574000	25	0.849922	1.14368	1.69362	0.849922	0.279039	1.14368	1.69362	A0A0A0MSK2;P0DJ07	25;54	A0A0A0MSK2	A0A0A0MSK2	Protein PET100 homolog, mitochondrial	PET100	RELWPPEKLQEIEEFKERLRKRREEKLLRDA	282
21.4936	22.6005	22.5966	20.1616	22.4206	21.6838	20.8098	21.6147	K	3			163					1	2.42208e-07	67.227	59.515	41.521	-0.11894	29687000	39	0.0422161	0.0808368	0.121359	0.0422161	0.952884	0.0808368	0.121359	H0Y4R4;A0A0A0MSK5;J3KN66;Q5JTV8;H0YDU3;H0YD16	39;164;286;285;174;162	H0Y4R4	H0Y4R4	Torsin-1A-interacting protein 1	TOR1AIP1	TAHDKQPSVLSSGYQKTPQEWAPQTARIRTR	283
22.3961	22.8614	22.3585	21.2424	22.0219	21.3793	22.3958	21.0947	K	3			164					1	3.2509e-05	67.358	56.873	46.3	0.18162	35742000	30	0.49447	0.491683	1.08329	0.49447	0.489833	0.491683	1.08329	A0A0A0MSL3;G3V2F7;I3L0A0;Q13404	30;32;297;74	A0A0A0MSL3	A0A0A0MSL3	Ubiquitin-conjugating enzyme E2 variant 1	UBE2V1;TMEM189-UBE2V1	IYENRIYSLKIECGPKYPEAPPFVRFVTKIN	284
22.4744	22.6674	22.2364	21.8019	22.1794	21.2696	21.9845	21.6968	K	3			164					1	4.92949e-05	84.198	61.17	55.401	0.17498	35912000	24	0.965454	0.512496	1.88581	0.965454	0.225123	0.512496	1.88581	A0A0A0MSL3;G3V2F7;I3L0A0;Q13404	24;26;291;68	A0A0A0MSL3	A0A0A0MSL3	Ubiquitin-conjugating enzyme E2 variant 1	UBE2V1;TMEM189-UBE2V1	NFTEQTIYENRIYSLKIECGPKYPEAPPFVR	285
21.7907	22.5232	22.4297	21.9029	20.353	21.0355	20.6663	21.3018	K	3			164;2132	+	TFEB_WT	+	TFEB_WT	1	0.000901794	70.816	57.362	54.608	-1.2574	23476000	129	2.50541	1.32248	4.76102	2.50541	0.0217647	1.32248	4.76102	A0A0A0MSL3;G3V2F7;I3L0A0;Q13404;Q15819;G3V113;H0YBP9	87;89;354;131;129;89;93	A0A0A0MSL3;Q15819	Q15819	Ubiquitin-conjugating enzyme E2 variant 1;Ubiquitin-conjugating enzyme E2 variant 2	UBE2V1;TMEM189-UBE2V1;UBE2V2	SIKVVLQELRRLMMSKENMKLPQPPEGQCYS;SIKVVLQELRRLMMSKENMKLPQPPEGQTYN	286
21.7043	22.306	22.1472	19.8276	23.372	22.5813	22.9181	22.9729	K	3			166	+	TFEB_WT			1	9.95117e-09	97.86	39.107	62.042	-0.14011	47467000	598	1.31434	-1.4648	-2.46949	1.31434	0.124062	-1.4648	-2.46949	A0A0A0MSQ0;P13797	598;611	A0A0A0MSQ0	A0A0A0MSQ0	Plastin-3	PLS3	IGARVYALPEDLVEVKPKMVMTVFACLMGRG	290
22.4955	22.6479	22.4693	21.5734	24.3813	24.1176	24.1818	23.6248	K	3			167	+	TFEB_WT	+	TFEB_WT	1	5.45894e-34	154.65	138.89	79.022	0.11312	93433000	161	3.04909	-1.77986	-6.08846	3.04909	0.0133029	-1.77986	-6.08846	A0A0A0MSS8;P42330;S4R3Z2;S4R3D5;A6NHU4	161;161;138;138;163	A0A0A0MSS8	A0A0A0MSS8	Aldo-keto reductase family 1 member C3	AKR1C3;AKR1C1	TTWEAMEKCKDAGLAKSIGVSNFNRRQLEMI	291
23.9968	24.2089	23.1851	22.9879	25.7382	25.6048	25.6128	25.9472	K	3			167;418	+	TFEB_WT	+	TFEB_WT	1	1.74297e-25	151.1	137.38	105.03	0.57423	276990000	270	3.33233	-2.13108	-6.87955	3.33233	0.00928	-2.13108	-6.87955	A0A0A0MSS8;P42330;S4R3Z2;P17516;B4DK69;P52895	270;270;247;270;244;270	A0A0A0MSS8;B4DK69	A0A0A0MSS8	Aldo-keto reductase family 1 member C3;Aldo-keto reductase family 1 member C4;Aldo-keto reductase family 1 member C2	AKR1C3;AKR1C4;AKR1C2	IALRYQLQRGVVVLAKSYNEQRIRQNVQVFE	292
23.5052	23.7194	23.4563	18.7763	25.1871	25.0435	25.3325	23.5648	K	3			167;418					1	6.52735e-15	111.7	83.553	68.919	-1.493	236900000	75	0.980184	-2.41765	-1.91027	0.980184	0.219774	-2.41765	-1.91027	A0A0A0MSS8;P42330;S4R3Z2;S4R3D5;A6NHU4;P17516;B4DK69;P52895;S4R3P0	75;75;52;52;77;75;75;75;75	A0A0A0MSS8;B4DK69	A0A0A0MSS8	Aldo-keto reductase family 1 member C3;Aldo-keto reductase family 1 member C4;Aldo-keto reductase family 1 member C2	AKR1C3;AKR1C1;AKR1C4;AKR1C2	QVGLAIRSKIADGSVKREDIFYTSKLWSNSH;QVGLAIRSKIADGSVKREDIFYTSKLWSTFH	293
23.9253	23.8452	23.9897	23.9456	26.1291	26.2578	26.6803	26.3955	K	3			167	+	TFEB_WT	+	TFEB_WT	1	0.00162862	94.806	81.532	84.368	0.45706	413260000	207	5.99407	-2.43921	-20.0017	5.99407	0	-2.43921	-20.0017	A0A0A0MSS8;P42330;S4R3Z2;P17516	207;207;184;207	A0A0A0MSS8	A0A0A0MSS8	Aldo-keto reductase family 1 member C3;Aldo-keto reductase family 1 member C4	AKR1C3;AKR1C4	ECHPYFNRSKLLDFCKSKDIVLVAYSALGSQ	294
20.8391	21.0417	20.0066	18.5669	22.7802	22.1168	22.5869	22.3682	K	3			167	+	TFEB_WT	+	TFEB_WT	1	6.24481e-09	113.67	84.426	57.164	0.77093	26676000	179	2.17273	-2.34941	-4.05102	2.17273	0.0333276	-2.34941	-4.05102	A0A0A0MSS8;P42330;S4R3Z2;A6NHU4;P17516	179;179;156;181;179	A0A0A0MSS8	A0A0A0MSS8	Aldo-keto reductase family 1 member C3;Aldo-keto reductase family 1 member C4	AKR1C3;AKR1C1;AKR1C4	GVSNFNRRQLEMILNKPGLKYKPVCNQVECH	295
20.5161	22.7955	21.8746	18.4922	20.5982	23.1073	23.4919	23.2073	K	3			167					1	0.00216264	69.812	50.035	44.98	-2.63	43143000	201	0.710976	-1.68156	-1.46014	0.710976	0.344914	-1.68156	-1.46014	A0A0A0MSS8;P42330;S4R3Z2;P17516	201;201;178;201	A0A0A0MSS8	A0A0A0MSS8	Aldo-keto reductase family 1 member C3;Aldo-keto reductase family 1 member C4	AKR1C3;AKR1C4	PVCNQVECHPYFNRSKLLDFCKSKDIVLVAY	299
20.392	21.8474	20.6991	18.3537	22.7053	21.9151	20.8075	20.0614	K	3			168					1	8.18074e-25	116.73	105.89	49.528	-0.69363	17363000	104	0.517212	-1.04929	-1.12405	0.517212	0.473297	-1.04929	-1.12405	Q6P1N7;C9JA35;A0A0G2JKZ1;A2AB90;A0A0G2JH37;A0A0A0MSV9;O15533	104;47;104;104;104;104;104	Q6P1N7	Q6P1N7	Tapasin	TAPBP	PHCEMSRFVPLPASAKWASGLTPAQNCPRAL	300
23.0626	22.7356	22.0667	21.1584	22.5078	20.9317	19.8294	20.4872	K	3			169					1	3.68525e-06	89.629	76.226	81.565	2.8327	28442000	931	0.949646	1.31683	1.85955	0.949646	0.230422	1.31683	1.85955	A0A0A0MSX4;Q9Y6N7;A0A087WZ85;A0A087WTM1	931;1051;925;1006	A0A0A0MSX4	A0A0A0MSX4	Roundabout homolog 1	ROBO1	TVYGDVDLSNKINEMKTFNSPNLKDGRFVNP	301
22.862	21.4942	21.7953	21.7483	22.1663	22.5576	22.1109	22.7171	K	3			169					1	9.57761e-05	77.64	62.974	77.64	-0.13841	37089000	939	0.574181	-0.413017	-1.22473	0.574181	0.43466	-0.413017	-1.22473	A0A0A0MSX4;Q9Y6N7;A0A087WZ85;A0A087WTM1	939;1059;933;1014	A0A0A0MSX4	A0A0A0MSX4	Roundabout homolog 1	ROBO1	SNKINEMKTFNSPNLKDGRFVNPSGQPTPYA	302
21.1792	21.5579	21.6599	19.6114	21.7233	21.2968	22.0009	21.3653	K	3			169					1	1.59219e-07	91.207	67.376	73.156	-0.25639	21712000	817	0.550477	-0.594484	-1.18307	0.550477	0.449594	-0.594484	-1.18307	A0A0A0MSX4;Q9Y6N7	817;937	A0A0A0MSX4	A0A0A0MSX4	Roundabout homolog 1	ROBO1	RKKRNGLTSTYAGIRKVPSFTFTPTVTYQRG	303
21.9813	21.7081	22.2274	19.2854	22.0974	22.019	22.2348	21.9682	K	3			169					1	1.08507e-13	101.08	93.084	70.334	-0.096156	30891000	1001	0.527172	-0.779278	-1.1418	0.527172	0.46726	-0.779278	-1.1418	A0A0A0MSX4;Q9Y6N7;A0A087WZ85;A0A087WTM1	1001;1121;995;1076	A0A0A0MSX4	A0A0A0MSX4	Roundabout homolog 1	ROBO1	KQEVAPVQYNIVEQNKLNKDYRANDTVPPTI	304
24.7948	25.1828	24.6599	24.411	23.6224	23.6143	24.0772	24.1978	K	3			170	+	TFEB_WT	+	TFEB_WT	1	0.00644168	53.166	26.724	53.166	-0.85618	178710000	265	2.14379	0.884221	3.99234	2.14379	0.0337688	0.884221	3.99234	J3KR24;A0A0A0MSX9;P41252	265;375;375	J3KR24	J3KR24	Isoleucine--tRNA ligase, cytoplasmic	IARS	TEVTDFAGQYVKDADKSIIRTLKEQGRLLVA	305
21.8721	21.9869	21.7975	18.7382	22.1504	20.8286	20.7576	20.3818	K	3			172					1	0.00076952	54.486	44.687	44.612	-4.333	18505000	197	0.0269587	0.0690699	0.0787231	0.0269587	0.969078	0.0690699	0.0787231	A0A0A0MT33;Q9UPN6	197;119	A0A0A0MT33	A0A0A0MT33	Protein SCAF8	SCAF8	GDDKSKIVRVLNLWQKNNVFKSEIIQPLLDM	306
20.8762	21.4575	21.4792	21.4744	22.452	21.6515	22.0719	22.1766	K	3			173	+	TFEB_WT			1	0.00609005	46.706	17.233	45.257	-0.57128	26898000	1081	1.85874	-0.766174	-3.43745	1.85874	0.0543537	-0.766174	-3.43745	Q9HBD4;A0A0A0MT49;P51532;A0A0U1RQZ9;F6VDE0;P51531	1081;1145;1081;1051;993;1051	Q9HBD4	Q9HBD4	Transcription activator BRG1;Probable global transcription activator SNF2L2	SMARCA4;SMARCA2	TGGIVQGLDLYRASGKFELLDRILPKLRATN	307
23.4282	23.3164	23.3129	22.8456	22.8619	22.792	23.1923	22.3505	K	3			173					1	0.00184086	87.181	60.044	42.556	0.10839	97735000	405	1.01785	0.426599	1.97282	1.01785	0.206501	0.426599	1.97282	Q9HBD4;A0A0A0MT49;P51532	405;405;405	Q9HBD4	Q9HBD4	Transcription activator BRG1	SMARCA4	GSLAGDLRTKATIELKALRLLNFQRQLRQEV	308
22.2021	22.8793	22.5442	19.8534	20.5755	20.4344	20.2046	20.3289	K	3			173					1	0.00106017	49.929	37.763	49.929	2.0591	20921000	437	1.12333	1.48385	2.14834	1.12333	0.169491	1.48385	2.14834	Q9HBD4;A0A0A0MT49;P51532	437;437;437	Q9HBD4	Q9HBD4	Transcription activator BRG1	SMARCA4	VCMRRDTALETALNAKAYKRSKRQSLREARI	309
24.632	21.9765	24.6096	24.2831	23.566	23.1627	23.5445	23.6368	K	3			173					1	0.0017635	92.47	54.167	92.47	0.90893	123230000	357	0.250916	0.397765	0.614971	0.250916	0.729979	0.397765	0.614971	Q9HBD4;A0A0A0MT49;P51532	357;357;357	Q9HBD4	Q9HBD4	Transcription activator BRG1	SMARCA4	MVPLHQKQSRITPIQKPRGLDPVEILQEREY	310
20.7293	20.981	20.2351	20.6377	21.5176	19.0695	18.9233	19.415	K	3			174;2523					1	0.00256558	44.391	34.985	44.391	-0.754	4049600	136	0.714328	0.914428	1.46582	0.714328	0.342686	0.914428	1.46582	A0A0A0MT56;E9PID8;E7EWR4;P33240;Q9H0L4	136;145;145;145;145	A0A0A0MT56;Q9H0L4	A0A0A0MT56	Cleavage stimulation factor subunit 2;Cleavage stimulation factor subunit 2 tau variant	CSTF2;CSTF2T	KAVASLPPEQMFELMKQMKLCVQNSPQEARN;RAVASLPPEQMFELMKQMKLCVQNSHQEARN	313
23.3958	22.9184	22.2437	22.9751	23.0694	22.2417	22.8088	22.0905	K	3			174					1	7.76499e-09	99.991	85.737	47.532	-0.38732	75293000	139	0.44608	0.330653	0.995277	0.44608	0.532853	0.330653	0.995277	A0A0A0MT56;E9PID8;E7EWR4;P33240	139;148;148;148	A0A0A0MT56	A0A0A0MT56	Cleavage stimulation factor subunit 2	CSTF2	ASLPPEQMFELMKQMKLCVQNSPQEARNMLL	314
22.3213	23.7987	22.4765	18.0792	23.1072	22.0864	22.3804	20.1309	K	4			174					1	3.24511e-08	93.959	82.346	41.052	-0.16028	56524000	180	0.065645	-0.257331	-0.184478	0.065645	0.926277	-0.257331	-0.184478	A0A0A0MT56;E9PID8;E7EWR4;P33240	180;189;189;189	A0A0A0MT56	A0A0A0MT56	Cleavage stimulation factor subunit 2	CSTF2	QAQVVMRIVDPEIALKILHRQTNIPTLIAGN	315
22.607	22.3319	20.9907	22.4912	22.7618	22.9804	23.1264	23.0975	K	3			176					1	6.93133e-09	118.28	102.65	118.28	0.33347	53166000	1079	1.21608	-0.886337	-2.30356	1.21608	0.147418	-0.886337	-2.30356	A0A0A0MTR7;A0A0A0MTC1;Q63HN8	1079;1128;1079	A0A0A0MTR7	A0A0A0MTR7	E3 ubiquitin-protein ligase RNF213	RNF213	CGTDEKILANVTEDAKRLIAVADSVLTKVVG	316
22.772	22.7167	22.3944	22.0838	23.1984	22.9672	23.2197	22.9718	K	3			178	+	TFEB_WT			1	0.000119301	88.495	43.953	60.518	0.25305	152540000	87	1.85863	-0.597547	-3.43726	1.85863	0.0543501	-0.597547	-3.43726	B8ZWD1;A0A0A0MTI5;P07108	87;133;77	B8ZWD1	B8ZWD1	Acyl-CoA-binding protein	DBI	LKGTSKEDAMKAYINKVEELKKKYGI_____	318
20.1502	20.5214	20.1803	19.1101	21.1812	20.6682	18.7493	20.6604	K	3			179					1	0.0011477	50.053	42.734	50.053	-0.78224	6836500	239	0.20908	-0.324262	-0.525774	0.20908	0.777344	-0.324262	-0.525774	A0A0A0MTL5;Q13309	239;228	A0A0A0MTL5	A0A0A0MTL5	S-phase kinase-associated protein 2	SKP2	LEGLRLSDPIVNTLAKNSNLVRLNLSGCSGF	319
20.4764	21.5421	20.0873	19.8457	20.6638	20.2908	20.23	19.9276	K	3			180					1	3.27233e-05	67.275	56.014	58.487	0.54786	7024800	1099	0.206139	0.209815	0.519365	0.206139	0.780452	0.209815	0.519365	A0A0A0MTL6;Q6ZS17;H3BSX9	1099;1084;128	A0A0A0MTL6	A0A0A0MTL6	Protein FAM65A	FAM65A	LLVRNLNSDDQAVVLKALRLAPEGRLRRDGL	320
23.2765	22.7145	22.6771	21.3858	22.5708	20.3309	19.0327	22.7029	K	3			182					1	0.000176054	71.085	53.968	56.205	2.2791	40867000	310	0.665665	1.35415	1.38296	0.665665	0.37069	1.35415	1.38296	A0A0A0MTP6;O15357;F5GY16	310;376;104	A0A0A0MTP6	A0A0A0MTP6	Phosphatidylinositol 3,4,5-trisphosphate 5-phosphatase 2	INPPL1	HDRIRQLIKSQRVQNKLGVVFEKEKDRTQRK	322
23.439	23.815	23.6422	23.0681	23.7181	23.2547	23.7668	23.5964	K	3			184					1	1.08159e-20	138.55	126.86	68.044	0.36406	98779000	44	0.1837	-0.0929184	-0.469797	0.1837	0.802563	-0.0929184	-0.469797	F8WDD7;F8WCF6;A0A0A6YYG9;P59998;H7C0A3	44;44;44;44;44	F8WDD7	F8WDD7	Actin-related protein 2/3 complex subunit 4	ARPC4;ARPC4-TTLL3	VVERHNKPEVEVRSSKELLLQPVTISRNEKE	323
23.0793	22.6917	23.3104	23.4136	20.2541	20.2568	23.0375	21.289	K	3			185	+	TFEB_WT			1	0.0189929	48.756	28.452	43.246	1.2531	49635000	95	1.52579	1.91441	2.83403	1.52579	0.0913274	1.91441	2.83403	A0A0A6YYJ8;Q9Y383	95;29	A0A0A6YYJ8	A0A0A6YYJ8	Putative RNA-binding protein Luc7-like 2	LUC7L2	HQEFHGKGDTTRQRIKFSDDRVCKSHLLNCC	324
27.8247	25.6469	28.4418	27.8743	20.7417	26.6676	27.7437	27.2042	K	3			186					1	0.0559846	40.882	9.7715	40.882	-0.39518	1386900000	105	0.484666	1.8576	1.06561	0.484666	0.499111	1.8576	1.06561	A0A0B4J1R9;Q8N0S2	105;105	A0A0B4J1R9	A0A0B4J1R9	Synaptonemal complex central element protein 1	SYCE1	SLHGEKVHLKEILSKKQETLRILRLHCQEKE	325
21.4191	21.5425	21.1518	21.0414	22.1145	21.6083	21.5623	21.474	K	3			187					1	0.00171601	56.916	41.326	46.001	-0.37724	19553000	665	1.13453	-0.401104	-2.16703	1.13453	0.166407	-0.401104	-2.16703	A0A0B4J1W3;Q9BXJ9	665;665	A0A0B4J1W3	A0A0B4J1W3	N-alpha-acetyltransferase 15, NatA auxiliary subunit	NAA15	VETPLEEAIKFLTPLKNLVKNKIETHLFAFE	326
18.48	21.4539	21.1631	19.8626	21.368	20.8025	20.6314	19.8396	K	3			187					1	0.00345606	42.338	32.807	42.338	-0.071673	9039400	769	0.225017	-0.420478	-0.560176	0.225017	0.762217	-0.420478	-0.560176	A0A0B4J1W3;Q9BXJ9	769;770	A0A0B4J1W3	A0A0B4J1W3	N-alpha-acetyltransferase 15, NatA auxiliary subunit	NAA15	LKRNSDSLPHRLSAAKMVYYLDPSSQKRAIE	327
23.3732	23.7625	23.342	23.4419	23.3024	23.5774	23.7093	23.3886	K	3			187					1	0.000555524	104.2	87.175	78.113	0.34843	94682000	755	0.0377348	-0.0145111	-0.108969	0.0377348	0.957895	-0.0145111	-0.108969	A0A0B4J1W3;Q9BXJ9	755;756	A0A0B4J1W3	A0A0B4J1W3	N-alpha-acetyltransferase 15, NatA auxiliary subunit	NAA15	LFGATNPKNFNETFLKRNSDSLPHRLSAAKM	328
23.5627	24.0235	23.3814	22.4817	23.742	23.2822	23.1445	22.8529	K	3			187					1	1.00384e-09	83.877	71.731	55.213	-0.026596	87306000	262	0.10581	0.1069	0.286992	0.10581	0.881335	0.1069	0.286992	A0A0B4J1W3;Q9BXJ9	262;262	A0A0B4J1W3	A0A0B4J1W3	N-alpha-acetyltransferase 15, NatA auxiliary subunit	NAA15	YRGLQERNPENWAYYKGLEKALKPANMLERL	329
24.5372	25.0365	24.5087	24.0238	23.2653	22.9344	23.0797	22.8831	K	3			188	+	TFEB_WT	+	TFEB_WT	1	2.88108e-36	162.46	147.86	48.314	-1.025	134380000	24	3.24864	1.48593	6.63786	3.24864	0.0109275	1.48593	6.63786	A0A0B4J1Z1;C9JAB2;Q16629	24;24;24	A0A0B4J1Z1	A0A0B4J1Z1	Serine/arginine-rich splicing factor 7	SRSF7	GETKVYVGNLGTGAGKGELERAFSYYGPLRT	331
21.135	22.0487	21.1171	20.0215	21.0233	21.6994	21.1636	20.5514	K	3			189					1	8.59651e-12	83.606	78.606	79.635	1.1639	12321000	123	0.0205676	-0.0288582	-0.0604698	0.0205676	0.976133	-0.0288582	-0.0604698	A0A0B4J203;Q6UN15	123;123	A0A0B4J203	A0A0B4J203	Pre-mRNA 3'-end-processing factor FIP1	FIP1L1	PQYGSYGTAPVNLNIKTGGRVYGTTGTKVKG	332
25.6622	26.0145	25.5316	24.9693	25.3086	25.4315	25.9888	25.7044	K	5			193					1	1.11273e-34	157.35	148.19	118.33	-0.068585	913650000	44	0.0876497	-0.0639186	-0.241457	0.0876497	0.903389	-0.0639186	-0.241457	S4R456;K7EM56;A0A0B4J2B4;K7EJ78;S4R417;K7EQJ5;K7ELC2;P62841	44;44;50;77;67;77;84;77	S4R456	S4R456	40S ribosomal protein S15	RPS15	KAKKEAPPMEKPEVVKTHLRDMIILPEMVGS	334
21.6305	21.7397	21.6937	19.9911	20.2019	20.8946	19.8208	19.5583	K	3			193					0.999664	0.0165613	41.621	21.24	41.621	-0.18814	8606700	32	1.16912	1.14483	2.22483	1.16912	0.157636	1.14483	2.22483	S4R456;K7EM56;A0A0B4J2B4;K7EJ78;S4R417;K7EQJ5;K7ELC2;P62841	32;32;38;65;55;65;72;65	S4R456	S4R456	40S ribosomal protein S15	RPS15	RRKQHSLLKRLRKAKKEAPPMEKPEVVKTHL	335
25.3326	25.362	25.2154	24.6557	24.495	24.4538	25.0461	24.8497	K	3			194					1	1.35037e-12	109.15	83.708	88.101	-0.69995	262260000	100	1.01767	0.430234	1.97253	1.01767	0.206502	0.430234	1.97253	J3KPG2;E9PJF7;Q5W0H4;A0A0B4J2C3;Q56UQ5;P13693	100;111;112;112;117;112	J3KPG2	J3KPG2	TPT1-like protein;Translationally-controlled tumor protein	TPT1	KSIKGKLEEQRPERVKPFMTGAAEQIKHILA	336
20.7203	24.4332	19.7069	19.9595	20.7796	23.0144	22.9889	22.8709	K	3			195					1	0.0100991	53.751	12.047	53.751	-0.048761	48848000	418	0.441085	-1.20847	-0.986082	0.441085	0.53774	-1.20847	-0.986082	A0A0C4DFL7;Q16850	418;412	A0A0C4DFL7	A0A0C4DFL7	Lanosterol 14-alpha demethylase	CYP51A1	PGHQVCVSPTVNQRLKDSWVERLDFNPDRYL	337
23.2634	24.4894	23.9424	19.2935	21.9537	21.3382	20.4775	20.5193	K	3			195					1	4.70001e-17	101.64	93.037	45.094	0.36975	59419000	442	0.653068	1.675	1.36138	0.653068	0.379222	1.675	1.36138	A0A0C4DFL7;Q16850	442;436	A0A0C4DFL7	A0A0C4DFL7	Lanosterol 14-alpha demethylase	CYP51A1	FNPDRYLQDNPASGEKFAYVPFGAGRHRCIG	338
21.103	21.3979	20.0531	19.6689	21.735	20.8526	21.5301	20.6018	K	3			196					1	0.000611723	57.175	45.904	48.568	1.2988	15853000	258	0.597455	-0.62417	-1.26535	0.597455	0.418903	-0.62417	-1.26535	H7C5H5;A0A0C4DFN1;Q8IWA4	258;395;395	H7C5H5	H7C5H5	Mitofusin-1	MFN1	LDFIRNQMNLLTLDVKKKIKEVTEEVANKVS	339
22.6912	23.0239	22.2196	22.2605	23.2832	22.5167	22.3295	22.2008	K	3			197					1	6.09252e-09	113.69	99.334	58.098	0.1632	72220000	201	0.0378696	-0.0337377	-0.109343	0.0378696	0.958208	-0.0337377	-0.109343	A0A0C4DFP4;Q96IV0;H0Y2P2	201;204;196	A0A0C4DFP4	A0A0C4DFP4	Peptide-N(4)-(N-acetyl-beta-glucosaminyl)asparagine amidase	NGLY1	ALQEKALACIPVQELKRKSQEKLSRARKLDK	340
25.7287	25.8092	25.8604	25.0544	21.8245	22.0789	24.9106	23.3945	K	3			197	+	TFEB_WT			1	9.20705e-42	171.99	152.15	86.944	0.82112	281020000	398	1.88826	2.56104	3.49311	1.88826	0.0517934	2.56104	3.49311	A0A0C4DFP4;Q96IV0	398;419	A0A0C4DFP4	A0A0C4DFP4	Peptide-N(4)-(N-acetyl-beta-glucosaminyl)asparagine amidase	NGLY1	KVKEALLRDTINGLNKQRQLFLSENRRKELL	341
20.0473	21.1844	19.4644	19.974	20.1246	19.6547	19.2525	19.6763	K	3			197					1	0.00334594	42.209	23.614	42.209	-3.0995	4400000	269	0.567582	0.490475	1.21316	0.567582	0.438214	0.490475	1.21316	A0A0C4DFP4;Q96IV0	269;272	A0A0C4DFP4	A0A0C4DFP4	Peptide-N(4)-(N-acetyl-beta-glucosaminyl)asparagine amidase	NGLY1	TRSRDRSLLPSDDELKWGAKEVEDHYCDACQ	342
23.7249	23.4828	23.3117	23.4022	23.0667	22.8398	23.0041	22.8594	K	3			197	+	TFEB_WT	+	TFEB_WT	1	0.0814864	44.447	16.922	44.447	-0.36878	79401000	385	2.67362	0.537935	5.14759	2.67362	0.0175846	0.537935	5.14759	A0A0C4DFP4;Q96IV0	385;406	A0A0C4DFP4	A0A0C4DFP4	Peptide-N(4)-(N-acetyl-beta-glucosaminyl)asparagine amidase	NGLY1	YSCKHEEVIARRTKVKEALLRDTINGLNKQR	343
22.7152	22.9763	22.6607	22.0953	22.0638	22.0148	21.8331	19.2312	K	4			197					1	6.01614e-12	73.109	63.65	73.109	0.34561	38607000	120	0.952671	1.32616	1.86458	0.952671	0.229609	1.32616	1.86458	A0A0C4DFP4;Q96IV0;H0Y2P2;C9JU75	120;123;115;46	A0A0C4DFP4	A0A0C4DFP4	Peptide-N(4)-(N-acetyl-beta-glucosaminyl)asparagine amidase	NGLY1	ERSSRLDGSNKSHKVKSSQQPAASTQLPTTP	344
23.0667	23.0117	22.946	22.5382	21.52	21.3979	19.7447	20.6005	K	3			198	+	TFEB_WT	+	TFEB_WT	1	5.88221e-07	100.93	86.055	69.815	0.91053	38063000	640	2.54255	2.07492	4.84468	2.54255	0.0211701	2.07492	4.84468	A0A0C4DFP8;Q5HYA8	640;650	A0A0C4DFP8	A0A0C4DFP8	Meckelin	TMEM67	DVFFIDWERPKGKVLKAVEGEGGVRSATVPV	345
20.9852	21.015	21.3632	20.5401	21.0926	20.182	21.1469	19.7499	K	3			199					1	0.00819212	60.76	29.531	60.76	-0.30813	15047000	86	0.519579	0.433023	1.12828	0.519579	0.47265	0.433023	1.12828	E9PL24;A0A0C4DFQ0	86;86	E9PL24	E9PL24		PDE4DIP	IEALSIERLQKLLLEKDRLKFCIASMYRKNN	346
22.1491	19.1135	22.0481	22.0519	20.9063	21.5573	21.9077	20.4783	K	3			200					1	0.00246033	55.401	32.373	45.879	0.021136	24349000	28	0.0558799	0.128235	0.158497	0.0558799	0.939356	0.128235	0.158497	A0A0C4DFR8;Q9UBK9;S4R2Z4	28;16;28	A0A0C4DFR8	A0A0C4DFR8	Protein UXT	UXT	MATPPKRRAVEATGEKVLRYETFISDVLQRD	347
20.6584	20.6253	20.8749	20.0585	21.1523	19.7702	20.4312	20.0828	K	3			200					1	0.00267983	44.252	35.937	44.252	0.32546	7404200	125	0.228145	0.195128	0.566865	0.228145	0.758227	0.195128	0.566865	A0A0C4DFR8;Q9UBK9	125;113	A0A0C4DFR8	A0A0C4DFR8	Protein UXT	UXT	FLELTLAEALKFIDRKSSLLTELSNSLTKDS	348
24.2028	24.0513	22.2494	19.9069	21.4194	19.1547	20.8081	20.2364	K	3			203					1	0.00184732	61.65	47.443	56.013	-0.21544	68546000	556	1.0203	2.198	1.9769	1.0203	0.205846	2.198	1.9769	E7EQD7;A0A0C4DFT3;Q12959;C9JFF9;E9PPV7;B7Z264;E9PIW2;B7Z2T4;E9PN83;P78352;Q15700	556;523;556;22;20;450;478;511;511;403;511	E7EQD7	E7EQD7	Disks large homolog 1;Disks large homolog 4;Disks large homolog 2	DLG1;DLG2;DLG4	IVAQYRPEEYSRFEAKIHDLREQMMNSSISS	351
21.3075	22.5172	20.6709	20.8182	21.7962	18.2321	18.9091	22.0075	K	3			203					1	0.00658535	52.716	20.396	49.097	-0.43486	17687000	321	0.465845	1.09218	1.03145	0.465845	0.51392	1.09218	1.03145	E7EQD7;A0A0C4DFT3;Q12959;H7C166;B4E2H8	321;288;321;130;270	E7EQD7	E7EQD7	Disks large homolog 1	DLG1	YVKRRKPVSEKIMEIKLIKGPKGLGFSIAGG	352
20.8025	22.182	22.1068	21.4622	21.4749	20.0524	21.7901	21.2467	K	3			203					1	0.0016264	57.532	30.746	57.532	-3.638	18278000	316	0.448169	0.49735	0.999115	0.448169	0.530553	0.49735	0.999115	E7EQD7;A0A0C4DFT3;Q12959;H7C166;B4E2H8	316;283;316;125;265	E7EQD7	E7EQD7	Disks large homolog 1	DLG1	SIVRLYVKRRKPVSEKIMEIKLIKGPKGLGF	353
23.1537	23.6055	23.5642	20.257	22.9983	22.4296	19.7075	22.1664	K	4			203					1	2.62743e-14	106.94	90.822	61.648	-0.20779	70424000	452	0.320779	0.819628	0.756894	0.320779	0.659183	0.819628	0.756894	E7EQD7;A0A0C4DFT3;Q12959;H7C166	452;419;452;261	E7EQD7	E7EQD7	Disks large homolog 1	DLG1	LGQTPASPARYSPVSKAVLGDDEITREPRKV	354
20.0367	21.0774	19.5049	20.4079	22.9585	20.8372	21.1208	20.8466	K	3			204					1	1.23781e-16	117.4	97.847	50.079	0.25443	12305000	129	1.00294	-1.18408	-1.94806	1.00294	0.21201	-1.18408	-1.94806	A0A0C4DFU6;Q96L92	129;222	A0A0C4DFU6	A0A0C4DFU6	Sorting nexin-27	SNX27	LKREFANFTFPRLPGKWPFSLSEQQLDARRR	355
20.92	22.1771	21.4115	20.2094	25.5383	25.2702	25.6204	25.5834	K	3			206	+	TFEB_WT	+	TFEB_WT	1	6.09153e-64	185.25	175.46	93.152	1.1666	284550000	143	4.29953	-4.32361	-10.2547	4.29953	0.00431579	-4.32361	-10.2547	A0A0C4DFV9;Q01105	143;167	A0A0C4DFV9	A0A0C4DFV9	Protein SET	SET	LSKEFHLNESGDPSSKSTEIKWKSGKDLTKR	356
23.1277	23.1571	23.1853	22.9742	19.8284	20.5698	23.8459	22.9032	K	3			206					1	0.012737	70.912	38.442	50.307	-0.019513	69883000	148	0.67209	1.32422	1.39395	0.67209	0.367963	1.32422	1.39395	A0A0C4DFV9;Q01105	148;172	A0A0C4DFV9	A0A0C4DFV9	Protein SET	SET	HLNESGDPSSKSTEIKWKSGKDLTKRSSQTQ	357
24.8428	25.0659	24.4138	24.6189	25.6188	25.2027	25.3929	24.5902	K	4			206					1	0.00115022	91.783	81.259	57.598	0.4924	272780000	59	0.901424	-0.465794	-1.7794	0.901424	0.251331	-0.465794	-1.7794	A0A0C4DFV9;Q01105;A0A087X027;P0DME0	59;83;83;93	A0A0C4DFV9	A0A0C4DFV9	Protein SET;Protein SETSIP	SET;SETSIP	KVEQKYNKLRQPFFQKRSELIAKIPNFWVTT	358
19.8577	21.4862	21.0784	18.4633	23.0162	21.6705	20.87	20.3187	K	3			206					1	4.01595e-10	107.14	95.7	107.14	0.24268	15952000	108	0.669421	-1.24745	-1.38939	0.669421	0.369355	-1.24745	-1.38939	A0A0C4DFV9;Q01105;A0A087X027;P0DME0	108;132;132;142	A0A0C4DFV9	A0A0C4DFV9	Protein SET;Protein SETSIP	SET;SETSIP	LHYLTRVEVTEFEDIKSGYRIDFYFDENPYF	359
27.6368	27.8256	27.6073	27.2983	27.8924	27.5107	28.0796	27.7053	K	3			206					1	8.52108e-36	160.43	131.47	86.479	0.070009	3265700000	130	0.589073	-0.205008	-1.25075	0.589073	0.424076	-0.205008	-1.25075	A0A0C4DFV9;Q01105	130;154	A0A0C4DFV9	A0A0C4DFV9	Protein SET	SET	FYFDENPYFENKVLSKEFHLNESGDPSSKST	360
21.3253	21.2838	20.7901	21.261	22.4121	22.3337	22.0116	21.5753	K	3			206	+	TFEB_WT	+	TFEB_WT	1	0.000543626	76.143	60.556	76.143	-0.47351	18220000	51	2.16126	-0.918127	-4.0277	2.16126	0.0332557	-0.918127	-4.0277	A0A0C4DFV9;Q01105;A0A087X027;P0DME0	51;75;75;85	A0A0C4DFV9	A0A0C4DFV9	Protein SET;Protein SETSIP	SET;SETSIP	EQASEEILKVEQKYNKLRQPFFQKRSELIAK	361
21.6127	21.8859	21.7174	21.3832	22.1351	21.2401	21.6541	21.2293	K	2			207					1	0.00330658	55.112	26.155	53.968	-0.94579	55597000	132	0.134547	0.0851374	0.356609	0.134547	0.851288	0.0851374	0.356609	A0A0C4DFW4;Q5JUR7	132;173	A0A0C4DFW4	A0A0C4DFW4	Testis-expressed sequence 30 protein	TEX30	VSGSADEMCEKNLLEKVAQKMQAPHKIHWIE	362
20.9303	22.1474	21.4703	19.6471	20.3712	20.6304	20.2767	20.6212	K	3			208					1	1.00192e-06	69.148	65.6	69.148	-0.59752	11172000	26	0.486498	0.573905	1.06892	0.486498	0.497534	0.573905	1.06892	J9JIE0;A8MXZ4;A0A0C4DFY5;Q9NQ84	26;361;386;341	J9JIE0	J9JIE0	G-protein coupled receptor family C group 5 member C	GPRC5C	TILKEQKGQSMFVENKAFSMDEPVAAKRPVS	364
19.951	20.8763	20.7253	18.74	24.6859	24.2214	24.299	23.9697	K	3			209	+	TFEB_WT	+	TFEB_WT	1	9.72711e-24	131.4	107.57	126.77	-0.96082	85544000	89	3.77144	-4.22086	-8.26912	3.77144	0.00428571	-4.22086	-8.26912	C9J9K3;A0A0C4DG17;P08865;F8WD59	89;94;89;89	C9J9K3	C9J9K3	40S ribosomal protein SA	RPSA	VSVISSRNTGQRAVLKFAAATGATPIAGRFT	366
22.5094	22.675	22.0135	21.8699	22.198	22.3509	21.7579	21.8261	K	3			209					1	4.94121e-09	119.22	103.47	74.841	0.03986	38158000	52	0.433373	0.233709	0.971843	0.433373	0.545461	0.233709	0.971843	C9J9K3;A0A0C4DG17;P08865;F8WD59	52;52;52;52	C9J9K3	C9J9K3	40S ribosomal protein SA	RPSA	YIYKRKSDGIYIINLKRTWEKLLLAARAIVA	367
21.8092	19.8052	21.7465	20.5069	18.9837	21.2766	21.3977	21.2593	K	3			210					1	3.29693e-05	73.91	67.473	60.628	0.49328	16496000	224	0.116078	0.237638	0.312192	0.116078	0.870607	0.237638	0.312192	A0A0C4DG44;O43464	224;237	A0A0C4DG44	A0A0C4DG44	Serine protease HTRA2, mitochondrial	HTRA2	AVDPVADIATLRIQTKEPLPTLPLGRSADVR	368
20.8591	21.6476	20.2801	18.769	21.7292	20.7913	20.9944	19.8357	K	3			211					1	0.000446484	56.295	34.097	40.066	1.9543	13408000	904	0.253735	-0.448665	-0.620858	0.253735	0.726905	-0.448665	-0.620858	A0A0C4DG89;Q7L014	904;903	A0A0C4DG89	A0A0C4DG89	Probable ATP-dependent RNA helicase DDX46	DDX46	APTVSAKTIAEQLAEKINAKLNYVPLEKQEE	369
23.374	24.1795	22.3307	20.9781	24.1185	23.4129	22.9752	22.6321	K	4			212					1	8.36001e-57	158.02	142.78	85.35	0.26737	92869000	68	0.315475	-0.569129	-0.746385	0.315475	0.664322	-0.569129	-0.746385	C9JTS9;A0A0C4DG99;Q9P2N7	68;65;62	C9JTS9	C9JTS9	Kelch-like protein 13	KLHL13	LGGSEMGLSSHLQSSKAGPTRIFTSNTHSSV	370
19.9011	21.204	19.6564	20.7202	21.2009	20.1955	20.2208	20.0002	K	3			213					1	0.00372416	48.625	36.265	48.625	0.64881	10630000	253	0.0258296	-0.0339289	-0.0755159	0.0258296	0.970489	-0.0339289	-0.0755159	A0A0C4DGB1;Q9UNQ2	253;253	A0A0C4DGB1	A0A0C4DGB1	Probable dimethyladenosine transferase	DIMT1	LSAAFKSSAVQQLLEKNYRIHCSVHNIVSAA	371
21.0485	21.3393	21.4367	19.8425	21.7169	21.0331	21.1769	20.8522	K	3			214					1	9.7e-05	73.466	64.752	58.674	0.93347	129920000	17	0.279893	-0.27801	-0.674802	0.279893	0.699143	-0.27801	-0.674802	A0A0D9SFD7;A0A0D9SEY2;A0A0D9SFM6;A0A1B0GTP4;A0A1B0GWF6;A0A0C4DGF8;A0A1B0GU48;A0A1B0GV09;Q9H9B1	17;20;17;53;125;446;789;796;827	A0A0D9SFD7	A0A0D9SFD7	Histone-lysine N-methyltransferase EHMT1	EHMT1	EAAENNHLEAVKYLIKAGALVDPKDAEGSTC	372
21.6729	22.6273	21.5941	21.2055	22.6132	22.6171	23.3076	22.3659	K	3			215	+	TFEB_WT			1	1.9864e-44	146.89	138.39	107.78	0.40819	44042000	11	1.39985	-0.950989	-2.61553	1.39985	0.111476	-0.950989	-2.61553	E9PPP3;A0A0C4DGF9;O00443	11;11;11	E9PPP3	E9PPP3	Phosphatidylinositol 4-phosphate 3-kinase C2 domain-containing subunit alpha	PIK3C2A	_____MAQISSNSGFKECPSSHPEPTRAKDV	373
25.689	26.1475	26.5451	26.0534	20.8149	20.1051	21.2131	19.5812	K	3			218	+	TFEB_WT	+	TFEB_WT	1	3.05468e-20	136.53	128.75	116.03	0.23814	295990000	162	5.09264	5.6802	14.0596	5.09264	0	5.6802	14.0596	H0YN29;H0YL10;A0A0C4DGH0;Q5ZPR3	162;191;380;526	H0YN29	H0YN29	CD276 antigen	CD276	EGSKTALQPLKHSDSKEDDGQEIA_______	375
20.5379	21.1219	21.8153	19.6753	21.7809	21.1726	21.6187	19.2402	K	3			218					1	3.9361e-05	46.66	44.084	46.66	-0.011697	12877000	150	0.0806219	-0.165464	-0.223484	0.0806219	0.909635	-0.165464	-0.223484	H0YN29;H0YL10;A0A0C4DGH0;Q5ZPR3	150;179;368;514	H0YN29	H0YN29	CD276 antigen	CD276	ENAGAEDQDGEGEGSKTALQPLKHSDSKEDD	376
26.6603	25.9766	26.4791	26.5181	25.1688	25.3208	25.6014	25.2337	K	3			218	+	TFEB_WT	+	TFEB_WT	1	3.15721e-05	81.494	63.396	56.122	0.53225	954860000	157	3.0483	1.07733	6.08636	3.0483	0.0132273	1.07733	6.08636	H0YN29;H0YL10;A0A0C4DGH0;Q5ZPR3	157;186;375;521	H0YN29	H0YN29	CD276 antigen	CD276	QDGEGEGSKTALQPLKHSDSKEDDGQEIA__	377
20.2453	21.9596	21.5474	19.569	22.0489	22.0093	21.3998	21.2626	K	3			220					1	0.00330788	42.209	30.233	42.209	1.9075	9504100	37	0.69505	-0.84981	-1.43309	0.69505	0.35493	-0.84981	-1.43309	A0A0C4DGI3;B4DJV2;O75390;F8W642;F8VZK9;F8VX07;F8VRP1;F8VX68;F8VWQ5;F8VRI6;F8VPF9;F8VPA1;F8VTT8;F8W1S4;F8W4S1;H0YH82	37;90;103;37;37;37;37;37;81;28;37;37;103;67;103;67	A0A0C4DGI3	A0A0C4DGI3	Citrate synthase;Citrate synthase, mitochondrial	CS	DEGIRFRGFSIPECQKLLPKAKGGEEPLPEG	378
24.2916	24.1355	23.7361	23.3918	23.3393	23.2343	23.7561	23.2359	K	3			222					1	1.57546e-38	147.09	138.7	97.284	-0.083197	108470000	205	1.08968	0.49733	2.09227	1.08968	0.180922	0.49733	2.09227	A0A0C4DGR2;M0QY25;Q86YD1;M0QYQ4;M0QYH7	205;205;237;205;252	A0A0C4DGR2	A0A0C4DGR2	Prostate tumor-overexpressed gene 1 protein	PTOV1	QSGFVSAIRQVITTRKQAVGPGGVNSGPVQI	380
26.0477	26.875	26.8093	27.1321	26.0863	25.3244	26.1524	26.094	K	3			224	+	TFEB_WT			1	2.02783e-42	166.9	142.97	74.643	-0.10081	2782800000	99	1.40477	0.80174	2.62398	1.40477	0.110376	0.80174	2.62398	H7C5F7;B4DGY6;A0A0C4DGW0;Q9NV92	99;99;99;193	H7C5F7	H7C5F7	NEDD4 family-interacting protein 2	NDFIP2	SVATSLPTYDEAEKAKAAAMAAAAAETSQRI	382
20.739	23.1869	22.9285	22.18	20.8698	22.2608	23.3669	22.7672	K	3			225					1	1.52361e-23	134.14	125.04	76.85	-0.38835	47016000	386	0.0257394	-0.0575967	-0.0752593	0.0257394	0.970504	-0.0575967	-0.0752593	A0A0C4DGX4;Q13616	386;410	A0A0C4DGX4	A0A0C4DGX4	Cullin-1	CUL1	LDKACGRFINNNAVTKMAQSSSKSPELLARY	383
21.3664	21.7615	20.9942	17.8989	20.3744	20.5322	20.7083	20.1202	K	3			226					1	0.00365614	54.524	41.124	54.524	1.2673	8347300	31	0.027455	0.0714421	0.0801305	0.027455	0.968052	0.0714421	0.0801305	H7BXT7;E9PHY4;A0A0C4DH16;B8ZZS0;Q9NYM9	31;31;31;31;31	H7BXT7	H7BXT7	BET1-like protein	BET1L	ILDRENKRMADSLASKVTRLKSLALDIDRDA	384
21.1009	21.1835	20.7523	20.4751	21.6312	21.2339	21.7206	18.3816	K	3			227					1	0.00296721	56.632	39.392	55.461	-0.35336	15567000	335	0.0594172	0.136134	0.16796	0.0594172	0.934685	0.136134	0.16796	A0A0D9SFB3;A0A0D9SG12;A0A0D9SF53;O00571;O15523	335;335;335;335;333	A0A0D9SFB3	A0A0D9SFB3	ATP-dependent RNA helicase DDX3X;ATP-dependent RNA helicase DDX3Y	DDX3X;DDX3Y	LVATPGRLVDMMERGKIGLDFCKYLVLDEAD	385
22.8747	22.5862	20.2786	20.2875	22.2042	22.5	22.3534	22.0375	K	3			227					1	0.00651497	52.937	37.055	48.036	0.26178	36967000	118	0.487938	-0.767073	-1.07152	0.487938	0.49618	-0.767073	-1.07152	A0A0D9SFB3;A0A0D9SG12;A0A0D9SF53;O00571;A0A0J9YYH6	118;118;118;118;102	A0A0D9SFB3	A0A0D9SFB3	ATP-dependent RNA helicase DDX3X	DDX3X	DYDGIGSRGDRSGFGKFERGGNSRWCDKSDE	388
22.3744	22.4551	21.6699	22.1053	22.7528	22.7322	23.3389	23.1701	K	3			227;254	+	TFEB_WT	+	TFEB_WT	1	1.21381e-12	90.725	58.101	73.296	0.60624	53119000	491	1.96186	-0.847353	-3.63362	1.96186	0.0461513	-0.847353	-3.63362	A0A0D9SFB3;A0A0D9SG12;A0A0D9SF53;O00571;O15523;A0A0J9YVQ7	491;491;491;491;489;9	A0A0D9SFB3;A0A0J9YVQ7	A0A0D9SFB3	ATP-dependent RNA helicase DDX3X;ATP-dependent RNA helicase DDX3Y	DDX3X;DDX3Y	_______XLHQFRSGKSPILVATAVAARGLD;SQRDREEALHQFRSGKSPILVATAVAARGLD	389
21.6747	21.7806	21.2985	21.3539	20.9503	21.5784	21.6777	21.4125	K	3			228					1	2.07241e-05	85.813	72.004	85.813	-1.1357	23513000	1167	0.249149	0.122199	0.611275	0.249149	0.731865	0.122199	0.611275	A0A0D9SF54;A0A0D9SGF6;Q13813;A0A1B0GTD1	1167;1187;1187;21	A0A0D9SF54	A0A0D9SF54	Spectrin alpha chain, non-erythrocytic 1	SPTAN1	QQEVYGMMPRDETDSKTASPWKSARLMVHTV	390
21.5181	19.1207	21.2055	20.6879	23.0372	21.5152	22.3605	21.7825	K	3			228					1	2.58823e-08	96.464	79.578	84.468	-0.016144	28278000	990	1.29947	-1.54081	-2.44427	1.29947	0.126997	-1.54081	-2.44427	A0A0D9SF54;A0A0D9SGF6;Q13813	990;990;990	A0A0D9SF54	A0A0D9SF54	Spectrin alpha chain, non-erythrocytic 1	SPTAN1	LYDYQEKSPREVTMKKGDILTLLNSTNKDWW	391
21.0153	20.7124	18.7935	19.0572	22.7563	20.3386	19.7076	19.5126	K	3			229					1	0.000441701	67.207	33.978	67.207	0.12056	13559000	682	0.307399	-0.684224	-0.730306	0.307399	0.670972	-0.684224	-0.730306	A0A0D9SF60;Q99569	682;683	A0A0D9SF60	A0A0D9SF60	Plakophilin-4	PKP4	HSGWNNSSFDDDHKIKFQTSLVLRNTTGCLR	392
24.9693	24.5324	24.8467	24.5279	24.2066	23.7791	24.4292	22.956	K	3			229	+	TFEB_WT			1	1.65439e-11	124.42	81.58	124.42	0.13273	175960000	517	1.36182	0.876376	2.55037	1.36182	0.115982	0.876376	2.55037	A0A0D9SF60;Q99569;B4DRK2;E9PHB5;E7EPC8;Q9UQB3	517;518;203;294;449;540	A0A0D9SF60	A0A0D9SF60	Plakophilin-4;Catenin delta-2	PKP4;CTNND2	ADDGTTRSPSIDSIQKDPREFAWRDPELPEV	393
23.6603	23.4913	22.2063	22.7105	23.297	23.2676	23.9314	23.2784	K	3			230					1	8.15646e-07	98.105	77.106	80.69	-0.45066	83329000	277	0.520865	-0.426481	-1.13057	0.520865	0.472145	-0.426481	-1.13057	A0A0D9SF63;Q9BZK7;A0A1B0GVH3	277;277;146	A0A0D9SF63	A0A0D9SF63	F-box-like/WD repeat-containing protein TBL1XR1	TBL1XR1	LGQHKGPIFALKWNKKGNFILSAGVDKTTII	394
24.0711	24.4852	23.5976	23.3733	25.3638	24.8976	25.0057	24.8889	K	3			236	+	TFEB_WT	+	TFEB_WT	1	1.48307e-12	107.93	96.982	59.898	0.18694	203860000	119	2.27059	-1.15716	-4.2529	2.27059	0.0289714	-1.15716	-4.2529	A0A0D9SGK2;Q12974;Q93096	119;141;144	A0A0D9SGK2	A0A0D9SGK2	Protein tyrosine phosphatase type IVA 2;Protein tyrosine phosphatase type IVA 1	PTP4A1;PTP4A2	CVAGLGRKRRGAFNSKQLLYLEKYRPKMRLR	398
21.0744	20.7871	20.7041	18.7997	21.7831	21.5656	21.5703	20.3319	K	4			236					1	0.00165053	54.486	42.51	40.616	0.069339	21909000	126	0.779747	-0.971414	-1.57618	0.779747	0.31115	-0.971414	-1.57618	A0A0D9SGK2;Q12974;Q93096	126;148;151	A0A0D9SGK2	A0A0D9SGK2	Protein tyrosine phosphatase type IVA 2;Protein tyrosine phosphatase type IVA 1	PTP4A1;PTP4A2	KRRGAFNSKQLLYLEKYRPKMRLRFKDSNGH	399
24.3143	21.0853	20.3006	18.3578	20.3298	25.3645	23.2731	24.7051	K	3			237					1	0.000905875	68.76	58.173	40.331	-3.5612	101550000	459	0.698735	-2.40364	-1.43936	0.698735	0.352865	-2.40364	-1.43936	H9KV28;A0A140T8Z0;A0A0G2JH68;O60610	459;494;503;503	H9KV28	H9KV28	Protein diaphanous homolog 1	DIAPH1	LDSELTARHELQVEMKKMESDFEQKLQDLQG	400
21.7679	21.5504	21.6116	21.5457	21.1927	20.7232	21.1784	20.0235	K	3			237	+	TFEB_WT			1	0.00305072	56.258	34.265	56.258	0.17174	20475000	730	1.62203	0.839446	3.00427	1.62203	0.078307	0.839446	3.00427	H9KV28;A0A140T8Z0;A0A0G2JH68;O60610	730;765;774;774	H9KV28	H9KV28	Protein diaphanous homolog 1	DIAPH1	AAPVLPFGLTPKKLYKPEVQLRRPNWSKLVA	402
23.0496	22.8527	22.387	21.9365	18.6824	22.4165	22.6344	22.5366	K	3			240					1	0.000913919	69.812	62.166	69.812	0.24444	44368000	725	0.445676	0.988979	0.994535	0.445676	0.533168	0.988979	0.994535	A0A0G2JRR0;A0A0G2JRN8;A0A0G2JIS2;A2ABF8;A0A0G2JIR1;A2ABF9;A0A0G2JK64;Q96KQ7	725;759;1013;1070;1070;1104;1104;1047	A0A0G2JRR0	A0A0G2JRR0	Histone-lysine N-methyltransferase EHMT2	EHMT2	VQSGIKVRLQLYRTAKMGWGVRALQTIPQGT	403
28.7839	28.6318	28.809	29.0027	27.4957	27.5899	28.3811	26.691	K	3			1474;241;354	+	TFEB_WT	+	TFEB_WT	1	0.00379728	84.817	33.751	70.399	0.22386	2735500000	325	1.93501	1.26743	3.58207	1.93501	0.0479674	1.26743	3.58207	A0A0G2JIW1;P0DMV9;P0DMV8;V9GZ37;P17066;P48741;A8K7Q2;P11142;E9PKE3;E9PNE6;E9PN89;P54652	326;325;325;160;327;327;89;325;306;179;265;328	A0A0G2JIW1;A8K7Q2;P11142	P11142	Heat shock 70 kDa protein 1B;Heat shock 70 kDa protein 1A;Heat shock 70 kDa protein 6;Putative heat shock 70 kDa protein 7;Heat shock cognate 71 kDa protein;Heat shock-related 70 kDa protein 2	HSPA1B;HSPA1A;HSPA6;HSPA7;HSPA8;HSPA2	FRGTLDPVEKALRDAKLDKSQIHDIVLVGGS;FRSTLEPVEKALRDAKLDKAQIHDLVLVGGS	405
22.1569	22.4653	22.3276	19.6772	22.292	21.3512	20.8935	20.6749	K	4			241					1	1.53969e-07	79.805	69.171	40.693	-2.7716	25215000	329	0.183583	0.353851	0.469536	0.183583	0.802213	0.353851	0.469536	A0A0G2JIW1;P0DMV9;P0DMV8;V9GZ37;P17066;P48741	329;328;328;163;330;330	A0A0G2JIW1	A0A0G2JIW1	Heat shock 70 kDa protein 1B;Heat shock 70 kDa protein 1A;Heat shock 70 kDa protein 6;Putative heat shock 70 kDa protein 7	HSPA1B;HSPA1A;HSPA6;HSPA7	TLEPVEKALRDAKLDKAQIHDLVLVGGSTRI	406
25.258	25.1547	25.1683	24.9433	23.8114	24.2238	24.3563	24.2703	K	3			1652;241	+	TFEB_WT	+	TFEB_WT	1	3.75089e-11	126.29	112.48	93.096	-0.65246	277200000	452	3.36715	0.965613	6.98214	3.36715	0.00908197	0.965613	6.98214	A0A0G2JIW1;P0DMV9;P0DMV8;V9GZ37;P17066;Q53FA3;P34931	452;451;451;286;453;453;453	A0A0G2JIW1;Q53FA3	A0A0G2JIW1	Heat shock 70 kDa protein 1B;Heat shock 70 kDa protein 1A;Heat shock 70 kDa protein 6;Heat shock 70 kDa protein 1-like	HSPA1B;HSPA1A;HSPA6;HSPA1L	PGVLIQVYEGERAMTKDNNLLGRFDLTGIPP;PGVLIQVYEGERAMTKDNNLLGRFELSGIPP	407
24.6354	23.9549	26.3922	26.3403	22.8363	23.0719	25.7326	24.4778	K	3			241					1	0.000331096	85.154	65.898	85.154	-2.4526	310780000	501	0.69192	1.30105	1.42776	0.69192	0.357007	1.30105	1.42776	A0A0G2JIW1;P0DMV9;P0DMV8;V9GZ37;P17066	501;500;500;335;502	A0A0G2JIW1	A0A0G2JIW1	Heat shock 70 kDa protein 1B;Heat shock 70 kDa protein 1A;Heat shock 70 kDa protein 6	HSPA1B;HSPA1A;HSPA6	ILNVTATDKSTGKANKITITNDKGRLSKEEI	408
29.1251	31.1702	31.2804	31.37	30.2252	30.1794	30.7124	30.3789	K	3			241					1	6.16098e-06	123.16	82.034	100.09	-0.1603	14012000000	508	0.271024	0.362477	0.656645	0.271024	0.708165	0.362477	0.656645	A0A0G2JIW1;P0DMV9;P0DMV8;V9GZ37;P17066	508;507;507;342;509	A0A0G2JIW1	A0A0G2JIW1	Heat shock 70 kDa protein 1B;Heat shock 70 kDa protein 1A;Heat shock 70 kDa protein 6	HSPA1B;HSPA1A;HSPA6	DKSTGKANKITITNDKGRLSKEEIERMVQEA	409
27.1081	27.3112	27.6919	27.1384	25.338	26.1097	26.5467	25.9089	K	3			1652;241	+	TFEB_WT	+	TFEB_WT	1	2.19331e-05	119.34	63.077	70.256	-2.2682	1744500000	513	2.47726	1.33655	4.69822	2.47726	0.0226296	1.33655	4.69822	A0A0G2JIW1;P0DMV9;P0DMV8;V9GZ37;Q53FA3;P34931	513;512;512;347;514;514	A0A0G2JIW1;Q53FA3	A0A0G2JIW1	Heat shock 70 kDa protein 1B;Heat shock 70 kDa protein 1A;Heat shock 70 kDa protein 1-like	HSPA1B;HSPA1A;HSPA1L	KANKITITNDKGRLSKEEIERMVQEAEKYKA;KVNKITITNDKGRLSKEEIERMVLDAEKYKA	411
22.6744	22.2656	22.4114	22.3976	22.0858	22.3307	22.7286	21.8003	K	3			241					1	1.15474e-06	94.122	76.91	75.89	-0.49976	194540000	78	0.414591	0.200933	0.936937	0.414591	0.56414	0.200933	0.936937	A0A0G2JIW1;P0DMV9;P0DMV8	78;77;77	A0A0G2JIW1	A0A0G2JIW1	Heat shock 70 kDa protein 1B;Heat shock 70 kDa protein 1A	HSPA1B;HSPA1A	NPQNTVFDAKRLIGRKFGDPVVQSDMKHWPF	412
24.8878	25.866	25.1855	21.1719	25.646	25.1881	24.7061	24.5461	K	3			241					1	2.72687e-17	101.94	92.534	62.684	0.5182	275320000	57	0.285373	-0.743778	-0.685956	0.285373	0.693798	-0.743778	-0.685956	A0A0G2JIW1;P0DMV9;P0DMV8	57;56;56	A0A0G2JIW1	A0A0G2JIW1	Heat shock 70 kDa protein 1B;Heat shock 70 kDa protein 1A	HSPA1B;HSPA1A	YVAFTDTERLIGDAAKNQVALNPQNTVFDAK	413
26.9061	27.0613	26.6492	26.2017	26.7242	26.5513	26.9444	26.6503	K	3			241					1	6.20208e-29	143.93	138.21	78.932	-0.34983	891890000	72	0.0214531	-0.012958	-0.0630133	0.0214531	0.975646	-0.012958	-0.0630133	A0A0G2JIW1;P0DMV9;P0DMV8	72;71;71	A0A0G2JIW1	A0A0G2JIW1	Heat shock 70 kDa protein 1B;Heat shock 70 kDa protein 1A	HSPA1B;HSPA1A	KNQVALNPQNTVFDAKRLIGRKFGDPVVQSD	414
27.7928	27.3809	26.1579	28.5018	24.4435	25.2366	27.2596	25.415	K	3			241					1	7.66918e-29	145.69	125.1	75.294	0.031544	14466000000	525	1.28589	1.8697	2.42127	1.28589	0.129944	1.8697	2.42127	A0A0G2JIW1;P0DMV9;P0DMV8;V9GZ37	525;524;524;359	A0A0G2JIW1	A0A0G2JIW1	Heat shock 70 kDa protein 1B;Heat shock 70 kDa protein 1A	HSPA1B;HSPA1A	RLSKEEIERMVQEAEKYKAEDEVQRERVSAK	415
23.3558	24.3922	22.7758	20.0937	23.6609	22.9577	23.114	21.6623	K	3			1652;241					1	8.06179e-08	91.441	63.792	54.09	0.46468	73741000	160	0.0686842	-0.194334	-0.192474	0.0686842	0.921646	-0.194334	-0.192474	A0A0G2JIW1;P0DMV9;P0DMV8;Q53FA3;P34931	160;159;159;161;161	A0A0G2JIW1;Q53FA3	A0A0G2JIW1	Heat shock 70 kDa protein 1B;Heat shock 70 kDa protein 1A;Heat shock 70 kDa protein 1-like	HSPA1B;HSPA1A;HSPA1L	ITVPAYFNDSQRQATKDAGVIAGLNVLRIIN	416
23.3585	24.1497	22.7339	22.6486	19.5929	22.663	23.4328	21.7464	K	3			241					1	0.000427899	63.415	46.886	63.415	1.5155	65191000	320	0.743829	1.36396	1.51572	0.743829	0.325285	1.36396	1.51572	A0A0G2JIW1;P0DMV9;P0DMV8;V9GZ37;P17066;P48741	320;319;319;154;321;321	A0A0G2JIW1	A0A0G2JIW1	Heat shock 70 kDa protein 1B;Heat shock 70 kDa protein 1A;Heat shock 70 kDa protein 6;Putative heat shock 70 kDa protein 7	HSPA1B;HSPA1A;HSPA6;HSPA7	ELCSDLFRSTLEPVEKALRDAKLDKAQIHDL	418
22.8745	23.6842	22.9174	21.7146	23.123	22.5417	22.5665	21.1885	K	3			241					1	6.12713e-12	131.43	95.129	51.841	-0.47788	56374000	349	0.325347	0.442716	0.765913	0.325347	0.652292	0.442716	0.765913	A0A0G2JIW1;P0DMV9;P0DMV8;V9GZ37	349;348;348;183	A0A0G2JIW1	A0A0G2JIW1	Heat shock 70 kDa protein 1B;Heat shock 70 kDa protein 1A	HSPA1B;HSPA1A	DLVLVGGSTRIPKVQKLLQDFFNGRDLNKSI	419
25.1516	25.1981	25.3294	24.6526	23.7056	23.9403	24.2947	24.2025	K	3			241	+	TFEB_WT	+	TFEB_WT	1	5.06071e-06	99.568	68.282	48.028	-0.5166	213970000	109	2.718	1.0472	5.253	2.718	0.0173815	1.0472	5.253	A0A0G2JIW1;P0DMV9;P0DMV8	109;108;108	A0A0G2JIW1	A0A0G2JIW1	Heat shock 70 kDa protein 1B;Heat shock 70 kDa protein 1A	HSPA1B;HSPA1A	QVINDGDKPKVQVSYKGETKAFYPEEISSMV	420
23.2871	24.1019	23.7237	20.2961	23.9725	22.799	22.3158	22.741	K	3			241					1	2.03345e-15	113.59	98.9	51.591	-1.7234	79370000	540	0.0387479	-0.104848	-0.111779	0.0387479	0.956913	-0.104848	-0.111779	A0A0G2JIW1;P0DMV9;P0DMV8;V9GZ37	540;539;539;374	A0A0G2JIW1	A0A0G2JIW1	Heat shock 70 kDa protein 1B;Heat shock 70 kDa protein 1A	HSPA1B;HSPA1A	KYKAEDEVQRERVSAKNALESYAFNMKSAVE	421
22.2037	22.6834	21.8986	19.0876	23.6942	23.5152	23.7189	23.3827	K	3			242	+	TFEB_WT			1	0.000158755	72.2	49.283	48.741	0.028335	65783000	104	1.38636	-2.10945	-2.59237	1.38636	0.11286	-2.10945	-2.59237	A0A0G2JIW2;A2AE48;Q12899	104;179;179	A0A0G2JIW2	A0A0G2JIW2	Tripartite motif-containing protein 26	TRIM26	QGFQAKGEADILAALKKLQDQRQYIVAEFEQ	422
21.5073	22.2388	20.4105	18.5241	23.6409	20.6436	19.9805	19.0098	K	3			243					1	1.04213e-06	76.586	68.964	76.586	-0.67133	24570000	78	0.040132	-0.148519	-0.11561	0.040132	0.955282	-0.148519	-0.11561	A2AB13;A0A0G2JJQ6;A2AB12;A2AB10;O75955;A0A140T9B1;A0A140T957;A0A140T910;A0A140T9C3;A0A140T959;A2AB11;A0A140T9X0;A2AB09;A0A140T9R1	78;78;78;78;78;8;8;15;8;8;62;8;15;8	A2AB13	A2AB13	Flotillin-1	FLOT1	ISVTGIAQVKIQGQNKEMLAAACQMFLGKTE	423
23.4364	24.0841	24.348	23.2057	22.4129	21.9009	22.5935	22.251	K	4			245	+	TFEB_WT	+	TFEB_WT	1	5.78359e-14	121.28	92.953	49.627	-0.72181	197170000	1008	2.53845	1.47896	4.83539	2.53845	0.0210983	1.47896	4.83539	A0A0G2JNW7;Q9Y666	1008;1008	A0A0G2JNW7	A0A0G2JNW7	Solute carrier family 12 member 7	SLC12A7	SRDTSLSGFKDLFSMKPDQSNVRRMHTAVKL	425
25.8943	25.4077	25.6157	25.5205	24.0017	24.5996	24.4795	24.7083	K	3			245	+	TFEB_WT	+	TFEB_WT	1	0.00296768	86.512	43.446	64.803	0.45208	299450000	990	3.09347	1.16229	6.20747	3.09347	0.0136829	1.16229	6.20747	A0A0G2JNW7;Q9Y666;A0A0U1RR18	990;990;891	A0A0G2JNW7	A0A0G2JNW7	Solute carrier family 12 member 7	SLC12A7	DKVQMTWTREKLIAEKYRSRDTSLSGFKDLF	426
22.6588	22.5002	23.0575	22.1582	22.7164	23.0139	23.0308	22.9038	K	3			245					1	8.53234e-23	127.75	111.07	83.418	-0.054706	57743000	976	0.800948	-0.322519	-1.61175	0.800948	0.302845	-0.322519	-1.61175	A0A0G2JNW7;Q9Y666;A0A0U1RR18;A0A0G2JQE3;H0YB78	976;976;877;334;342	A0A0G2JNW7	A0A0G2JNW7	Solute carrier family 12 member 7	SLC12A7	HTAAAARTQAPPTPDKVQMTWTREKLIAEKY	428
23.5965	24.2926	24.2875	23.9543	22.801	22.9872	23.3242	23.1927	K	3			247	+	TFEB_WT	+	TFEB_WT	1	0.00144138	91.041	56.233	91.041	0.074413	105680000	53	2.49815	0.956458	4.74476	2.49815	0.022045	0.956458	4.74476	A0A0G2JNZ2;A0A0G2JPP5;Q14160	53;53;53	A0A0G2JNZ2	A0A0G2JNZ2	Protein scribble homolog	SCRIB	LEELLLDANQLRELPKPFFRLLNLRKLGLSD	430
19.8548	20.8146	19.525	20.4825	21.842	20.4626	20.245	19.9169	K	3			247					1	0.00320358	50.353	38.76	50.353	-2.2092	6845100	1265	0.378564	-0.447446	-0.868995	0.378564	0.599277	-0.447446	-0.868995	A0A0G2JNZ2;A0A0G2JPP5;Q14160;A0A0G2JMS7;H0YCG0	1265;1265;1265;1184;261	A0A0G2JNZ2	A0A0G2JNZ2	Protein scribble homolog	SCRIB	GPEATEAAGRGLQPLKLDYRALAAVPSAGSV	432
21.4551	21.9807	19.7185	20.8914	21.5581	21.6429	21.8555	20.9564	K	3			247					1	0.00118144	54.486	42.954	45.915	0.055948	21150000	272	0.417526	-0.491807	-0.942413	0.417526	0.561132	-0.491807	-0.942413	A0A0G2JNZ2;A0A0G2JPP5;Q14160;A0A0G2JMS7	272;272;272;191	A0A0G2JNZ2	A0A0G2JNZ2	Protein scribble homolog	SCRIB	RLPDGIGQLKQLSILKVDQNRLCEVTEAIGD	433
25.7928	26.4346	26.5506	23.3868	26.1899	26.0232	25.6107	25.8151	K	3			248					1	1.26899e-34	153.7	143.74	148.7	-0.79318	513110000	249	0.194046	-0.368544	-0.492799	0.194046	0.793217	-0.368544	-0.492799	A0A0G2JQD0;P48449	249;432	A0A0G2JQD0	A0A0G2JQD0	Lanosterol synthase	LSS	FLRLSQVPDNPPDYQKYYRQMRKGGFSFSTL	435
22.5849	23.2212	23.1231	22.9749	21.9272	21.6141	21.707	21.5882	K	3			248	+	TFEB_WT	+	TFEB_WT	1	0.000410942	57.034	43.898	45.334	-0.42813	47224000	323	3.67177	1.26691	7.9347	3.67177	0.00573737	1.26691	7.9347	A0A0G2JQD0;P48449	323;506	A0A0G2JQD0	A0A0G2JQD0	Lanosterol synthase	LSS	LNMRNPDGGFATYETKRGGHLLELLNPSEVF	436
22.0608	23.5003	23.2904	20.453	22.0929	21.8968	19.6981	19.9671	K	3			251					1	0.000135098	62.203	58.341	40.844	1.9583	34878000	141	0.735399	1.41241	1.50149	0.735399	0.330325	1.41241	1.50149	A0A0G2JRX7;H7C2P3;E7EW99;P78395	141;181;157;157	A0A0G2JRX7	A0A0G2JRX7	Melanoma antigen preferentially expressed in tumors	PRAME	SLYSFPEPEAAQPMTKKRKVDGLS_______	437
23.0947	23.3627	23.1107	22.4044	22.6874	22.8913	19.2126	19.8276	K	3			252					1	0.00043908	66.056	33.45	47.302	0.9236	48887000	716	0.965404	1.83839	1.88573	0.965404	0.225026	1.83839	1.88573	A0A0J9YVP0;O95714;H3BUQ1	716;3469;127	A0A0J9YVP0	A0A0J9YVP0	E3 ubiquitin-protein ligase HERC2	HERC2	AVDIEDRLSPNPWQEKREIVSSEDAVTPSAV	438
21.6934	22.7696	21.8556	21.459	23.0055	22.5439	23.0464	22.7353	K	3			252	+	TFEB_WT			1	0.0044476	51.113	43.168	46.462	-0.20722	44009000	393	1.54205	-0.888407	-2.86257	1.54205	0.0882363	-0.888407	-2.86257	A0A0J9YVP0;O95714	393;3146	A0A0J9YVP0	A0A0J9YVP0	E3 ubiquitin-protein ligase HERC2	HERC2	LGHGDNTTQLKPKMVKVLLGHRVIQVACGSR	439
21.1123	22.0883	21.2667	19.3064	21.9844	21.2023	21.4936	19.9556	K	3			253					1	0.00336909	41.996	30.556	41.996	-0.17255	17513000	71	0.109427	-0.215546	-0.295912	0.109427	0.877523	-0.215546	-0.295912	A0A0J9YVR6;E9PQ56;A0A0J9YWM1;H0YEM1;A0A0J9YYL3;A0A0J9YXJ8;A0A0J9YVP6;A0A0J9YXX5;Q9UHX1;E9PL19;E9PMU7;E9PN18	71;79;71;78;43;43;72;72;80;117;117;117	A0A0J9YVR6	A0A0J9YVR6	Poly(U)-binding-splicing factor PUF60	PUF60	EALQKAKKYAMEQSIKSVLVKQTIAHQQQQL	441
22.0213	21.9342	21.9791	21.7474	19.8338	21.7483	20.6249	20.4833	K	3			253	+	TFEB_WT			1	0.00866256	42.743	32.79	40.715	1.4964	20908000	225	1.67639	1.24797	3.10182	1.67639	0.0716675	1.24797	3.10182	A0A0J9YVR6;E9PQ56;A0A0J9YWM1;H0YEM1;A0A0J9YYL3;A0A0J9YXJ8;A0A0J9YVP6;A0A0J9YXX5;Q9UHX1;H0YCP8	225;233;242;249;197;214;226;243;251;121	A0A0J9YVR6	A0A0J9YVR6	Poly(U)-binding-splicing factor PUF60	PUF60	DLSDDDIKSVFEAFGKIKSCTLARDPTTGKH	442
22.5292	22.5586	22.2066	21.9034	21.7231	20.7865	21.6847	21.2618	K	3			256	+	TFEB_WT			1	6.41502e-09	80.638	69.784	48.477	0.55758	32149000	193	1.88755	0.935407	3.49177	1.88755	0.0517192	0.935407	3.49177	A0A0J9YWK2;A0A0J9YWM9;H3BSH7;Q969X6	193;193;382;368	A0A0J9YWK2	A0A0J9YWK2	Cirhin	CIRH1A	HHLELWRLGSTVATGKNGDTLPLSKNADHLL	443
23.5486	23.7452	23.4704	22.8619	23.7059	23.2741	23.8761	23.5902	K	3			258					1	1.22763e-15	112.72	99.586	73.156	-0.24519	97429000	21	0.392691	-0.205042	-0.895799	0.392691	0.584829	-0.205042	-0.895799	E9PP60;E9PLH9;E9PP14;A0A0J9YX13;E9PKL9;Q13630	21;21;21;44;21;21	E9PP60	E9PP60	GDP-L-fucose synthase	TSTA3	GSMRILVTGGSGLVGKAIQKVVADGAGLPGE	444
21.3624	21.9851	19.5477	20.6286	21.1572	20.7811	21.2279	19.4377	K	3			259					0.550018	0.000168535	66.246	56.147	66.246	-1.0633	14154000	61	0.129148	0.229954	0.343742	0.129148	0.857763	0.229954	0.343742	C9JB42;C9JDR7;C9JDX6;F8WCZ4;C9J2P2;E9PH18;C9J2C4;A0A0J9YX62;Q8WWF6;O75190	61;61;61;61;61;61;61;61;61;61	C9JB42	C9JB42	DnaJ homolog subfamily B member 3;DnaJ homolog subfamily B member 6	DNAJB6;DNAJB3	FKQVAEAYEVLSDAKKRDIYD__________	445
21.4167	21.9639	21.7296	20.7345	22.2105	22.5014	22.7095	21.9018	K	3			261	+	TFEB_WT			1	0.000925574	68.846	55.338	57.55	0.54703	33680000	565	1.46087	-0.869628	-2.72083	1.46087	0.101426	-0.869628	-2.72083	A0A0R4J2E8;A8MXP9;P43243;D6REM6;B3KM87;H0Y8T4	565;565;565;565;227;325	A0A0R4J2E8	A0A0R4J2E8	Matrin-3	MATR3	DHCLKKALWFQGRCVKVDLSEKYKKLVLRIP	446
24.9292	24.8779	24.4756	24.846	25.0729	24.6468	25.0013	24.8851	K	3			261					1	0.000349039	109.29	85.26	57.708	0.12959	242400000	491	0.371676	-0.119337	-0.855846	0.371676	0.60692	-0.119337	-0.855846	A0A0R4J2E8;A8MXP9;P43243;D6REM6;B3KM87;H0Y8T4;D6RBK5	491;491;491;491;153;251;89	A0A0R4J2E8	A0A0R4J2E8	Matrin-3	MATR3	RIKKPEGKPDQKFDQKQELGRVIHLSNLPHS	447
25.379	25.1238	25.1069	25.2677	25.445	25.7155	26.0318	25.9296	K	3			261	+	TFEB_WT	+	TFEB_WT	1	1.74322e-08	140.16	108.57	113.93	0.51191	742670000	836	2.08447	-0.561128	-3.8735	2.08447	0.037699	-0.561128	-3.8735	A0A0R4J2E8;A8MXP9;P43243;B3KM87;Q68E03	836;884;836;498;272	A0A0R4J2E8	A0A0R4J2E8	Matrin-3	MATR3;DKFZp686L22104	CSSLPHYQKLKKFLNKLAEERRQKKET____	448
20.0133	20.4844	19.6672	19.8201	21.8325	21.925	22.4425	21.2955	K	3			261	+	TFEB_WT	+	TFEB_WT	1	0.00347538	62.464	35.675	41.429	-0.34835	15990000	524	3.15598	-1.87765	-6.37816	3.15598	0.0129427	-1.87765	-6.37816	A0A0R4J2E8;A8MXP9;P43243;D6REM6;B3KM87;H0Y8T4	524;524;524;524;186;284	A0A0R4J2E8	A0A0R4J2E8	Matrin-3	MATR3	SDSAVLKLAEPYGKIKNYILMRMKSQAFIEM	449
22.7566	22.6445	20.126	21.6201	21.7937	22.6475	19.9361	22.1185	K	3			261					1	0.00206271	70.525	57.172	52.786	-0.22456	27990000	555	0.0684994	0.162832	0.191989	0.0684994	0.921868	0.162832	0.191989	A0A0R4J2E8;A8MXP9;P43243;D6REM6;B3KM87;H0Y8T4	555;555;555;555;217;315	A0A0R4J2E8	A0A0R4J2E8	Matrin-3	MATR3	ETREDAMAMVDHCLKKALWFQGRCVKVDLSE	451
25.7178	19.7883	25.5144	23.3374	25.5173	20.4159	25.979	20.7513	K	2			261					1	0.00394416	52.255	26.781	43.124	-1.0473	229440000	522	0.0747812	0.423592	0.208389	0.0747812	0.914569	0.423592	0.208389	A0A0R4J2E8;A8MXP9;P43243;D6REM6;B3KM87;H0Y8T4;D6RBK5	522;522;522;522;184;282;120	A0A0R4J2E8	A0A0R4J2E8	Matrin-3	MATR3	GYSDSAVLKLAEPYGKIKNYILMRMKSQAFI	452
21.0895	21.0991	21.512	19.4348	22.1731	21.592	21.7243	21.7416	K	3			263					1	0.00170727	41.615	37.088	41.615	-0.11506	22330000	460	1.12138	-1.02395	-2.14509	1.12138	0.170517	-1.02395	-2.14509	A0A0U1RQE4;Q5HYK7;A0A0U1RQN2	460;180;157	A0A0U1RQE4	A0A0U1RQE4	SH3 domain-containing protein 19	SH3D19	TVPPRLAGASQAKAYKSLGEGPPANPPVPVL	454
22.0448	20.3662	19.7565	19.387	22.5105	19.4581	21.8208	21.6677	K	3			263					1	0.0028361	64.265	32.975	60.59	-0.011147	18058000	386	0.505258	-0.975646	-1.10267	0.505258	0.481571	-0.975646	-1.10267	A0A0U1RQE4;Q5HYK7;A0A0U1RQN2	386;106;83	A0A0U1RQE4	A0A0U1RQE4	SH3 domain-containing protein 19	SH3D19	QEAGSIPVTKPELPKKPNPGLIRSVNPEIPG	455
22.6597	21.0095	21.0949	21.8635	22.1491	22.7094	22.9149	23.2637	K	4			263					1	4.60632e-07	69.122	61.225	69.122	0.22111	42170000	413	1.30076	-1.10241	-2.44646	1.30076	0.127015	-1.10241	-2.44646	A0A0U1RQE4;Q5HYK7;A0A0U1RQN2	413;133;110	A0A0U1RQE4	A0A0U1RQE4	SH3 domain-containing protein 19	SH3D19	EIPGRGPLAESSDSGKKVPTPAPRPLLLKKS	457
20.1436	21.0899	20.1165	20.5007	20.7371	21.0865	21.6618	20.8256	K	3			263					1	4.89981e-05	74.611	62.343	74.611	0.18305	12929000	819	1.03299	-0.615067	-1.99798	1.03299	0.202583	-0.615067	-1.99798	A0A0U1RQE4;Q5HYK7	819;562	A0A0U1RQE4	A0A0U1RQE4	SH3 domain-containing protein 19	SH3D19	NYVKVIIDIPEGGNGKRECVSSHCVKGSRCV	458
21.8266	22.4997	21.075	22.2154	21.4778	20.5177	20.319	19.2837	K	3			265	+	TFEB_WT			1	2.60725e-11	101.96	86.072	101.96	-1.5013	19649000	93	1.48185	1.50463	2.75727	1.48185	0.0969347	1.50463	2.75727	H0YMA4;A0A0U1RQM0;Q15004;H0YKX3	93;93;93;66	H0YMA4	H0YMA4	PCNA-associated factor	KIAA0101	KENQIPEEAGSSGLGKAKRNQEPPILQHTEQ	460
29.0935	29.1221	29.2554	28.9701	27.9518	28.495	28.7599	28.5284	K	3			265	+	TFEB_WT	+	TFEB_WT	1	2.85215e-139	253.36	242.42	140.8	1.3407	3835000000	24	2.0172	0.676514	3.74096	2.0172	0.0414655	0.676514	3.74096	H0YMA4;A0A0U1RQM0;Q15004;A0A0U1RQC1	24;24;24;24	H0YMA4	H0YMA4	PCNA-associated factor	KIAA0101	VPGTYRKVVAARAPRKVLGSSTSATNSTSVS	461
24.8123	25.4215	25.1103	23.7201	25.5236	25.1984	25.1489	25.1174	K	3			266					1	3.53996e-17	122.45	108.66	63.894	0.54329	284780000	271	0.59422	-0.480999	-1.25972	0.59422	0.42141	-0.480999	-1.25972	K7ESB6;U3KQA5;A0A0U1RQT7;Q8IXA3;A0A0U1RQY7;U3KQB3;P78368;Q9HCP0;Q9Y6M4;A0A087WZK4;A0A087WWF5	271;255;255;255;255;255;256;255;253;15;207	K7ESB6	K7ESB6	Casein kinase I isoform gamma-2;Casein kinase I isoform gamma-1;Casein kinase I isoform gamma-3	CSNK1G2;hCG_2004507;CSNK1G1;CSNK1G3	MFMYFLRGSLPWQGLKADTLKERYQKIGDTK	462
25.0121	24.7463	25.1271	24.9662	24.6886	24.894	25.4553	25.3445	K	3			2145;270					1	3.67752e-19	108.34	96.064	69.815	-0.62784	321010000	59	0.276378	-0.132669	-0.66762	0.276378	0.702561	-0.132669	-0.66762	H0YFX9;A0A0U1RR32;A0A0U1RRH7;Q99878;Q96KK5;Q9BTM1;P20671;P0C0S8;Q16777;Q6FI13	59;96;96;96;96;96;96;96;96;96	H0YFX9;Q16777	H0YFX9	Histone H2A;Histone H2A type 1-J;Histone H2A type 1-H;Histone H2A.J;Histone H2A type 1-D;Histone H2A type 1;Histone H2A type 2-C;Histone H2A type 2-A	H2AFJ;HIST1H2AJ;HIST1H2AH;HIST1H2AD;HIST1H2AG;HIST2H2AC;HIST2H2AA3	PRHLQLAIRNDEELNKLLGKVTIAQGGVLPN	465
20.4969	21.4295	19.7737	19.5327	19.2097	19.4621	19.8068	19.8057	K	3			271					1	0.0219146	41.502	23.683	41.502	-0.20926	2245700	50	0.816023	0.737103	1.63698	0.816023	0.29519	0.737103	1.63698	A0A0U1RRK3;A0A0U1RR34;A0A0U1RRM1;Q8WXI9	50;50;50;50	A0A0U1RRK3	A0A0U1RRK3	Transcriptional repressor p66-beta	GATAD2B	EGHEAMERLKMLALLKRKDLANLEVPHELPT	467
21.1135	21.6976	20.1241	19.3389	21.0077	20.2805	20.3636	20.1677	K	3			272					1	2.83462e-05	68.972	62.856	68.972	0.40215	11579000	641	0.0732622	0.113647	0.204439	0.0732622	0.916081	0.113647	0.204439	A0A0U1RRH6;O94880	641;641	A0A0U1RRH6	A0A0U1RRH6	PHD finger protein 14	PHF14	RNMRMIQIQENMAEQKNIKDKLENEQEKLHV	468
23.6132	23.4541	23.6819	22.9744	23.0393	23.4117	23.6424	23.2898	K	4			273					1	1.58161e-13	94.01	89.393	84.829	0.31899	89150000	424	0.161388	0.0851107	0.419259	0.161388	0.824134	0.0851107	0.419259	A6NLN1;A0A0U1RRM4;P26599;A0A0D9SF20;A0A087WUW5	424;485;428;94;48	A6NLN1	A6NLN1	Polypyrimidine tract-binding protein 1	PTBP1	NVQLPREGQEDQGLTKDYGNSPLHRFKKPGS	469
21.3549	21.4186	21.1713	20.5932	21.2943	21.5617	21.7982	20.3172	K	3			273					1	0.0046536	68.398	55.021	52.299	0.37622	18742000	481	0.106368	-0.10832	-0.28837	0.106368	0.8806	-0.10832	-0.28837	A6NLN1;A0A0U1RRM4;P26599;A0A0D9SF20	481;542;485;151	A6NLN1	A6NLN1	Polypyrimidine tract-binding protein 1	PTBP1	LKVLFSSNGGVVKGFKFFQKDRKMALIQMGS	470
22.2749	23.2459	22.6531	20.5579	23.9121	22.944	23.2194	22.6207	K	3			1369;273					1	8.56584e-06	90.653	80.327	61.435	0.15515	63230000	229	0.764177	-0.991085	-1.55001	0.764177	0.316706	-0.991085	-1.55001	A6NLN1;A0A0U1RRM4;P26599;K7EK45;A0A087WU68;O95758	229;290;259;84;131;257	A6NLN1;O95758	A6NLN1	Polypyrimidine tract-binding protein 1;Polypyrimidine tract-binding protein 3	PTBP1;PTBP3	QNIYNACCTLRIDFSKLTSLNVKYNNDKSRD	471
24.7694	24.7542	24.4338	24.3494	24.062	23.936	24.8085	24.0325	K	3			1369;273					1	1.08084e-11	128.28	107.86	52.495	-0.11029	181040000	236	0.796757	0.366943	1.60472	0.796757	0.304505	0.366943	1.60472	A6NLN1;A0A0U1RRM4;P26599;K7EK45;A0A087WU68;O95758	236;297;266;91;138;264	A6NLN1;O95758	A6NLN1	Polypyrimidine tract-binding protein 1;Polypyrimidine tract-binding protein 3	PTBP1;PTBP3	CTLRIDFSKLTSLNVKYNNDKSRDFTRLDLP;CTLRIDFSKLTSLNVKYNNDKSRDYTRPDLP	472
25.0071	24.8051	24.2726	24.14	24.4258	24.4165	24.5275	24.2276	K	3			273					1	1.72177e-32	163.78	141.73	73.848	-0.2847	223360000	406	0.303383	0.156838	0.722276	0.303383	0.675636	0.156838	0.722276	A6NLN1;A0A0U1RRM4;P26599;A0A0D9SF20;K7EK45;A0A087WUW5	406;467;410;76;243;30	A6NLN1	A6NLN1	Polypyrimidine tract-binding protein 1	PTBP1	NGHKLHGKPIRITLSKHQNVQLPREGQEDQG	473
25.0857	24.8351	24.7242	24.6016	24.3506	24.2075	24.7734	24.2811	K	3			273	+	TFEB_WT			1	5.0254e-09	102.66	88.308	91.858	-0.17387	208540000	478	1.33218	0.408463	2.49982	1.33218	0.121388	0.408463	2.49982	A6NLN1;A0A0U1RRM4;P26599;A0A0D9SF20	478;539;482;148	A6NLN1	A6NLN1	Polypyrimidine tract-binding protein 1	PTBP1	EEDLKVLFSSNGGVVKGFKFFQKDRKMALIQ	474
20.4689	20.5224	23.4094	19.1264	25.335	23.7525	20.0476	21.3506	K	3			275					1	2.01463e-29	115.01	107.65	41.482	0.048756	70273000	364	0.541547	-1.73962	-1.1673	0.541547	0.456128	-1.73962	-1.1673	A0A140T9I0;A0A140T9X5;A0A140T913;Q09160;P30447;P10316;P05534;P01892;P01891	364;370;370;364;364;364;364;364;364	A0A140T9I0	A0A140T9I0	HLA class I histocompatibility antigen, A-80 alpha chain;HLA class I histocompatibility antigen, A-23 alpha chain;HLA class I histocompatibility antigen, A-69 alpha chain;HLA class I histocompatibility antigen, A-24 alpha chain;HLA class I histocompatibility antigen, A-2 alpha chain;HLA class I histocompatibility antigen, A-68 alpha chain	HLA-A	SSDSAQGSDVSLTACKV______________	475
24.8554	25.731	25.1728	21.7292	25.595	25.3014	25.1294	24.2125	K	3			275					1	4.10217e-105	196.2	190.58	148.53	-0.22907	453460000	340	0.304985	-0.687431	-0.725482	0.304985	0.673253	-0.687431	-0.725482	A0A140T9I0;A0A140T9X5;A0A140T913;Q09160;P30447;P10316;P05534;P01892;P01891	340;346;346;340;340;340;340;340;340	A0A140T9I0	A0A140T9I0	HLA class I histocompatibility antigen, A-80 alpha chain;HLA class I histocompatibility antigen, A-23 alpha chain;HLA class I histocompatibility antigen, A-69 alpha chain;HLA class I histocompatibility antigen, A-24 alpha chain;HLA class I histocompatibility antigen, A-2 alpha chain;HLA class I histocompatibility antigen, A-68 alpha chain	HLA-A	AVVAAVMWRRKSSDRKGGSYSQAASSDSAQG	476
20.9774	22.6402	22.5363	22.885	21.2142	20.1224	20.1079	19.6186	K	3			276	+	TFEB_WT	+	TFEB_WT	1	8.0319e-05	78.903	66.689	78.903	1.2108	22430000	688	1.96012	1.99396	3.63027	1.96012	0.0463116	1.99396	3.63027	A0A140T936;P26640;H0Y426	688;769;87	A0A140T936	A0A140T936	Valine--tRNA ligase	VARS	WVSGRNEAEAREKAAKEFGVSPDKISLQQDE	477
21.1704	21.004	20.1157	20.9775	21.1846	20.1268	20.8333	20.0777	K	2			276					1	0.0160375	55.37	17.894	55.37	-1.7338	4119900	154	0.304301	0.261287	0.724113	0.304301	0.674014	0.261287	0.724113	A0A140T936;P26640;A0A140T954	154;235;235	A0A140T936	A0A140T936	Valine--tRNA ligase	VARS	PGPEAPALPKTAAQLKKEAKKREKLEKFQQK	478
20.0313	20.7716	20.3173	18.3554	20.9727	20.1268	20.8333	20.0777	K	2			276					1	0.0160375	55.37	17.894	55.37	-1.7338	4119900	155	0.503596	-0.633722	-1.09969	0.503596	0.483083	-0.633722	-1.09969	A0A140T936;P26640;A0A140T954	155;236;236	A0A140T936	A0A140T936	Valine--tRNA ligase	VARS	GPEAPALPKTAAQLKKEAKKREKLEKFQQKQ	479
20.7958	21.0842	20.2927	19.2438	20.5026	21.2308	21.6289	20.4111	K	3			278					1	0.00146425	63.216	38.378	56.432	-0.91584	9539400	11	0.548468	-0.589235	-1.17953	0.548468	0.450937	-0.589235	-1.17953	H0Y7N1;A0A140T971;Q5SSV3;Q5SRR8;O95865	11;105;105;105;105	H0Y7N1	H0Y7N1	N(G),N(G)-dimethylarginine dimethylaminohydrolase 2	DDAH2	_____XRRPEVDGVRKALQDLGLRIVEIGDE	480
19.6673	20.3369	20.3824	20.7041	21.5799	20.6972	21.0378	21.7389	K	3			279	+	TFEB_WT			1	0.000391503	57.792	51.494	57.792	2.6095	10496000	449	1.64745	-0.990791	-3.04976	1.64745	0.0758812	-0.990791	-3.04976	A0A140T9T7;Q03518	449;449	A0A140T9T7	A0A140T9T7	Antigen peptide transporter 1	TAP1	MPTVRSFANEEGEAQKFREKLQEIKTLNQKE	481
25.8886	25.3854	25.3849	25.2299	20.1867	20.2108	19.7701	20.5673	K	3			280	+	TFEB_WT	+	TFEB_WT	1	0.000578203	104.01	31.784	104.01	1.09	189120000	75	6.50081	5.28846	24.3466	6.50081	0	5.28846	24.3466	A0A140TA09;Q99942	75;75	A0A140TA09	A0A140TA09	E3 ubiquitin-protein ligase RNF5	RNF5	ERQECPVCKAGISREKVVPLYGRGSQKPQDP	482
22.8324	20.7509	21.5503	22.9632	23.297	23.68	23.5249	20.4118	K	3			280					1	1.06835e-06	95.417	87.007	41.644	2.2748	54533000	68	0.316758	-0.704242	-0.74893	0.316758	0.663131	-0.704242	-0.74893	A0A140TA09;Q99942	68;68	A0A140TA09	A0A140TA09	E3 ubiquitin-protein ligase RNF5	RNF5	QWLETRPERQECPVCKAGISREKVVPLYGRG	483
23.1831	23.2741	23.452	23.1171	19.9977	20.526	20.4315	19.6936	K	3			281	+	TFEB_WT	+	TFEB_WT	1	7.99661e-26	157.68	145.99	108.37	1.5696	40240000	54	5.24693	3.09438	14.9393	5.24693	0	3.09438	14.9393	A0A182DWI4;E9PN30;Q9BQE4	54;117;77	A0A182DWI4	A0A182DWI4	Selenoprotein S	VIMP	QLDRAAAAVEPDVVVKRQEALAAARLKMQEE	484
20.2416	21.1922	20.2663	19.2719	21.2345	20.661	20.3888	19.5156	K	3			281					1	0.00468193	43.813	39.57	43.813	0.81064	6247700	103	0.148706	-0.206985	-0.389925	0.148706	0.835571	-0.206985	-0.389925	A0A182DWI4;E9PN30;Q9BQE4	103;166;126	A0A182DWI4	A0A182DWI4	Selenoprotein S	VIMP	KRRQKIEMWDSMQEGKSYKGNAKKPQEEDSP	485
23.1927	23.0372	23.2623	22.6685	22.2519	22.2953	23.0167	22.8896	K	3			281					1	3.08838e-11	100.77	72.19	71.558	-0.3727	61322000	111	0.908351	0.426821	1.79092	0.908351	0.249345	0.426821	1.79092	A0A182DWI4;E9PN30;Q9BQE4	111;174;134	A0A182DWI4	A0A182DWI4	Selenoprotein S	VIMP	WDSMQEGKSYKGNAKKPQEEDSPGPSTSSVL	486
22.2547	22.9808	22.6503	22.1878	20.1677	20.8928	20.433	20.3302	K	3			281	+	TFEB_WT	+	TFEB_WT	1	1.31642e-19	116.82	97.984	84.375	0.65475	39069000	127	3.84889	2.06243	8.53728	3.84889	0.00467532	2.06243	8.53728	A0A182DWI4;E9PN30;Q9BQE4	127;190;150	A0A182DWI4	A0A182DWI4	Selenoprotein S	VIMP	PQEEDSPGPSTSSVLKRKSDRKPLRGGGYNP	487
20.9187	22.2322	21.3056	18.9639	19.9902	21.4711	20.5604	20.8391	K	3			282					1	3.96696e-05	72.496	67.949	58.098	-0.09686	13954000	216	0.066082	0.139905	0.18563	0.066082	0.925826	0.139905	0.18563	A0A1B0GTY1;A0A1B0GUC3;A0A1B0GV98;A0A1B0GTC5;A0A1B0GU26;A0A1B0GTC3;A0A1B0GVH5;Q9C0B1;A0A1B0GTI3	216;210;216;216;216;216;216;216;10	A0A1B0GTY1	A0A1B0GTY1	Alpha-ketoglutarate-dependent dioxygenase FTO	FTO	VTLLNFMDPQKMPYLKEEPYFGMGKMAVSWH	489
21.8264	22.4682	21.6283	19.0111	20.5196	21.3877	21.3669	20.3346	K	3			284					1	3.31861e-14	89.197	80.616	67.827	0.68763	18211000	1231	0.156724	0.331285	0.408524	0.156724	0.828968	0.331285	0.408524	A0A1B0GTL5;Q9BXF6	1231;560	A0A1B0GTL5	A0A1B0GTL5	Rab11 family-interacting protein 5	RAB11FIP5	RSSLSIALSSGLEKLKTVTSGSIQPVTQAPQ	490
24.0626	24.4579	24.1125	19.5541	20.7449	19.3536	19.5563	22.1305	K	3			284					1	0.000281266	73.415	55.237	48.608	0.64379	64066000	1257	1.00608	2.60046	1.95329	1.00608	0.21063	2.60046	1.95329	A0A1B0GTL5;Q9BXF6	1257;586	A0A1B0GTL5	A0A1B0GTL5	Rab11 family-interacting protein 5	RAB11FIP5	TQAPQAGQMVDTKRLKDSAVLDQSAKYYHLT	491
19.9555	21.4173	20.8169	19.7244	22.6069	23.0895	22.9987	22.99	K	3			286	+	TFEB_WT	+	TFEB_WT	1	0.0671904	48.174	10.528	48.174	-0.16074	32025000	150	3.02327	-2.44278	-6.02001	3.02327	0.0137268	-2.44278	-6.02001	A0A1B0GTZ4	150	A0A1B0GTZ4	A0A1B0GTZ4			SPRWKNDRVRKLFNLKGREIRSVSDFFREGD	492
21.149	21.2389	21.4836	20.3595	21.6989	20.55	20.3954	20.5466	K	3			291					1	5.74859e-06	58.015	54.282	50.426	-0.17357	7850300	253	0.277414	0.260002	0.669741	0.277414	0.701783	0.260002	0.669741	A0A1B0GUZ7;Q14156	253;226	A0A1B0GUZ7	A0A1B0GUZ7	Protein EFR3 homolog A	EFR3A	VDSRIGPPSSPSATDKEENPAVLAENCFREL	496
21.3677	22.9263	22.2443	18.7655	22.4391	22.3687	21.0385	21.6693	K	3			291					1	3.27091e-09	93.495	81.577	41.554	0.0028188	32682000	66	0.229917	-0.552932	-0.570647	0.229917	0.755742	-0.552932	-0.570647	A0A1B0GUZ7;Q14156	66;39	A0A1B0GUZ7	A0A1B0GUZ7	Protein EFR3 homolog A	EFR3A	FPEDPKDGLVKTDMEKLTFYAVSAPEKLDRI	497
20.5755	20.9572	22.0294	20.6542	22.108	22.3927	22.4344	21.0029	K	3			292					1	0.00068965	55.98	37.355	55.98	0.26071	19975000	316	1.01161	-0.930418	-1.96246	1.01161	0.208523	-0.930418	-1.96246	H0YIM6;H0YHT2;A0A1B0GV47;Q7Z4S6;H0YHG9;H0YI78	316;406;1036;1058;79;106	H0YIM6	H0YIM6	Kinesin-like protein KIF21A	KIF21A	HFLSMGINKGLQAAQKEAQIKVLEGRLKQTE	498
22.363	21.9979	22.5052	21.9647	22.205	22.4779	22.3289	18.9424	K	3			292					1	0.00666006	52.482	26.86	40.352	0.76461	35573000	175	0.360919	0.719141	0.835202	0.360919	0.619527	0.719141	0.835202	H0YIM6;H0YHT2;A0A1B0GV47;Q7Z4S6	175;265;895;917	H0YIM6	H0YIM6	Kinesin-like protein KIF21A	KIF21A	KKYQRKGLTGRVFISKTARMKWQLLERRVTD	499
23.6469	23.4021	23.6159	23.7477	23.355	20.4893	20.4329	23.41	K	3			293					1	0.0156182	49.65	19.809	49.65	0.83557	74507000	369	1.02575	1.68133	1.98595	1.02575	0.204431	1.68133	1.98595	A0A1B0GV57;Q9NYJ8	369;653	A0A1B0GV57	A0A1B0GV57	TGF-beta-activated kinase 1 and MAP3K7-binding protein 2	TAB2	VGPVPPKPKDQRSIIKTPKTQDTEDDEGAQW	500
24.5138	24.4711	24.385	24.1632	23.7777	24.2536	24.6256	24.2554	K	3			294					1	7.88106e-05	120.87	52.971	88.819	-0.10875	188290000	361	0.350392	0.155221	0.814863	0.350392	0.629888	0.155221	0.814863	A0A1B0GVE3;O75808	361;293	A0A1B0GVE3	A0A1B0GVE3	Calpain-15	CAPN15	SGWAGASRLAELLSGKRLSVLEEEATEGGTS	501
23.407	20.2769	22.0556	22.8431	22.5718	23.071	23.5327	22.4963	K	4			298					1	0.000701575	73.435	52.647	57.836	0.041198	77108000	918	0.485861	-0.772256	-1.06777	0.485861	0.497934	-0.772256	-1.06777	A0A1B0GVY1;Q96PU5;K7ERN1	918;639;303	A0A1B0GVY1	A0A1B0GVY1	E3 ubiquitin-protein ligase NEDD4-like	NEDD4L	RNNIFEESYRRIMSVKRPDVLKARLWIEFES	502
21.5131	23.0048	22.2175	19.2691	22.0024	21.8028	20.4781	20.6066	K	3			298					1	3.34564e-11	92.932	79.34	64.203	0.68025	24146000	818	0.115569	0.27863	0.310952	0.115569	0.870944	0.27863	0.310952	A0A1B0GVY1;Q96PU5;K7ERN1	818;539;203	A0A1B0GVY1	A0A1B0GVY1	E3 ubiquitin-protein ligase NEDD4-like	NEDD4L	TWEDPRLKFPVHMRSKTSLNPNDLGPLPPGW	503
21.0791	21.6618	20.9954	20.016	19.9188	21.2744	20.4071	20.4249	K	4			298					1	8.29531e-34	125.73	118.28	59.814	0.29434	73075000	741	0.435638	0.431798	0.976032	0.435638	0.542611	0.431798	0.976032	A0A1B0GVY1;Q96PU5	741;462	A0A1B0GVY1	A0A1B0GVY1	E3 ubiquitin-protein ligase NEDD4-like	NEDD4L	LSSPTVTLSAPLEGAKDSPVRRAVKDTLSNP	504
22.1968	20.4627	21.6613	19.5081	24.5671	19.2204	21.2106	20.6513	K	3			299					1	8.46283e-15	91.767	85.606	56.298	0.27433	36018000	86	0.133759	-0.455134	-0.354737	0.133759	0.852058	-0.455134	-0.354737	R4GND1;A0A1B0GX65;Q96LR5;Q969T4;R4GN77	86;86;80;86;86	R4GND1	R4GND1	Ubiquitin-conjugating enzyme E2 E2;Ubiquitin-conjugating enzyme E2 E3	UBE2E3;UBE2E2	AEITLDPPPNCSAGPKGDNIYEWRSTILGPP	505
19.8106	20.7866	20.3944	20.098	20.6585	21.2827	20.7988	19.9118	K	4			299					1	2.6461e-07	69.922	56.33	69.922	0.042479	5361700	68	0.508479	-0.390539	-1.10844	0.508479	0.479368	-0.390539	-1.10844	R4GND1;A0A1B0GX65;Q96LR5;Q969T4;R4GN77	68;68;62;68;68	R4GND1	R4GND1	Ubiquitin-conjugating enzyme E2 E2;Ubiquitin-conjugating enzyme E2 E3	UBE2E3;UBE2E2	SKTTAKLSTSAKRIQKELAEITLDPPPNCSA	507
18.6944	21.0805	19.8706	21.2233	21.1654	20.2613	21.5601	21.0522	K	3			301					1	0.00208407	46.481	30.227	46.481	0.70031	12708000	28	0.570019	-0.792552	-1.21744	0.570019	0.43692	-0.792552	-1.21744	J3KTF9;F6WST4;A0A1B0GXE7;F8VXD5;J3QRM9;Q9P0S3;Q8N138;Q53FV1	28;79;79;45;79;79;79;79	J3KTF9	J3KTF9	ORM1-like protein 1;ORM1-like protein 3;ORM1-like protein 2	ORMDL3;ORMDL1;ORMDL2	LHTVKGTPFETPDQGKARLLTHWEQMDYGVQ	508
24.5434	24.4635	24.3907	24.2116	24.6032	22.1763	23.8998	23.1039	K	3			303					1	0.00422382	60.118	22.307	60.118	-0.37445	143900000	40	0.922599	0.956533	1.81461	0.922599	0.243019	0.956533	1.81461	A0A1W2PQS3;A0A1W2PNV3;A0A1W2PS12;A0A1W2PRL0;A0A1W2PPG5;A0A1W2PPP5;I3L4Z6;A0A1W2PPG1;A0A1W2PRC2;A0A1W2PQP2;A0A1W2PQM3;A0A1W2PS81;E7EQ34;I3NI02;O14653	40;116;141;141;159;159;157;159;158;139;159;159;159;159;159	A0A1W2PQS3	A0A1W2PQS3	Golgi SNAP receptor complex member 2	GOSR2	GHNILDGLRTQRLTLKGTQKKILDIANMLGL	509
20.8123	20.257	19.5312	20.1444	20.7441	19.6682	20.675	18.4466	K	3			304					1	0.000677603	56.205	42.175	53.034	-0.012123	5040700	87	0.199742	0.302718	0.505355	0.199742	0.785746	0.302718	0.505355	A0A1W2PNV4;Q92747;E9PF58	87;87;87	A0A1W2PNV4	A0A1W2PNV4	Actin-related protein 2/3 complex subunit 1A	ARPC1A	ADRNAYVWSQKDGVWKPTLVILRINRAATFV	510
22.5074	22.8229	22.6258	22.6347	22.8043	22.2504	23.0986	23.1303	K	3			304					1	2.34787e-05	109.29	80.332	99.815	-0.57374	56843000	290	0.347414	-0.173159	-0.809086	0.347414	0.632802	-0.173159	-0.809086	A0A1W2PNV4;Q92747	290;290	A0A1W2PNV4	A0A1W2PNV4	Actin-related protein 2/3 complex subunit 1A	ARPC1A	DDRGCLTFVSKLDIPKQSIQRNMSAMERFRN	511
22.5457	24.7575	24.7604	24.2936	23.9562	23.8912	24.4195	22.5866	K	3			307					1	0.0158611	49.358	17.038	49.358	0.07299	144040000	27	0.230601	0.375882	0.572103	0.230601	0.755123	0.375882	0.572103	E9PH70;A0A1W2PPB7;Q9ULH0;F8WAY8	27;27;27;27	E9PH70	E9PH70	Kinase D-interacting substrate of 220 kDa	KIDINS220	YVEEENIPALKALLEKCKDVDERNECGQTPL	514
23.6843	23.8647	23.8282	23.416	20.4882	19.4922	20.346	19.7849	K	3			307	+	TFEB_WT	+	TFEB_WT	1	0.000644879	51.265	33.169	44.567	-3.6802	54841000	892	5.14694	3.67044	14.3634	5.14694	0	3.67044	14.3634	E9PH70;A0A1W2PPB7;Q9ULH0;H0Y8E4	892;891;891;638	E9PH70	E9PH70	Kinase D-interacting substrate of 220 kDa	KIDINS220	DADRRVSQNSLGEMTKLGSKTALNRRDTYRR	515
22.8849	21.6505	22.2598	21.5068	21.647	22.0001	20.3029	22.0961	K	3			309					1	6.63358e-06	73.166	65.518	51.265	-2.4882	27708000	39	0.494438	0.563951	1.08323	0.494438	0.48969	0.563951	1.08323	C9J4M6;A0A1W2PPT5;C9J2Y9;P30876	39;71;139;146	C9J4M6	C9J4M6	DNA-directed RNA polymerase;DNA-directed RNA polymerase II subunit RPB2	POLR2B	TVIKEGEEQLQTQHQKTFIGKIPIMLRSTYC	517
21.0913	21.2851	20.0923	19.4527	19.7982	20.6387	19.9466	19.2626	K	3			309					1	0.000164774	72.006	55.868	72.006	-0.40666	8061400	44	0.505412	0.568786	1.10295	0.505412	0.481552	0.568786	1.10295	C9J4M6;A0A1W2PPT5;C9J2Y9;P30876	44;76;144;151	C9J4M6	C9J4M6	DNA-directed RNA polymerase;DNA-directed RNA polymerase II subunit RPB2	POLR2B	GEEQLQTQHQKTFIGKIPIMLRSTYCLLNGL	518
22.745	24.545	22.9615	21.7154	22.3923	22.0404	21.8191	21.8272	K	3			311					1	2.88862e-07	85.909	80.367	73.834	-0.14259	60359000	528	0.805812	0.971961	1.61989	0.805812	0.300356	0.971961	1.61989	A0A1X7SBZ2;A0A1W2PQ51;Q92841	528;528;528	A0A1X7SBZ2	A0A1X7SBZ2	Probable ATP-dependent RNA helicase DDX17	DDX17	TNKGTAYTFFTPGNLKQARELIKVLEEANQA	520
19.6092	20.8077	19.5483	19.7143	23.0802	23.1205	23.1978	21.0687	K	3			1116;311	+	TFEB_WT	+	TFEB_WT	1	0.000108646	72.29	58.261	41.242	-0.40391	29808000	197	2.39706	-2.69691	-4.52222	2.39706	0.0268652	-2.69691	-4.52222	A0A1X7SBZ2;A0A1W2PQ51;Q92841;J3KTA4;P17844;J3KRZ1;J3QRQ7	274;274;274;197;197;35;197	A0A1X7SBZ2;J3KTA4	J3KTA4	Probable ATP-dependent RNA helicase DDX17;Probable ATP-dependent RNA helicase DDX5	DDX17;DDX5	QVQQVAAEYCRACRLKSTCIYGGAPKGPQIR;QVQQVADDYGKCSRLKSTCIYGGAPKGPQIR	521
24.0459	24.2909	24.1017	23.5643	23.0096	22.9655	23.868	23.479	K	3			1116;311	+	TFEB_WT			1	2.25107e-06	79.089	71.798	59.607	-0.94518	111890000	207	1.35699	0.670195	2.54213	1.35699	0.117183	0.670195	2.54213	A0A1X7SBZ2;A0A1W2PQ51;Q92841;J3KTA4;P17844;J3KRZ1;J3QRQ7	284;284;284;207;207;45;207	A0A1X7SBZ2;J3KTA4	J3KTA4	Probable ATP-dependent RNA helicase DDX17;Probable ATP-dependent RNA helicase DDX5	DDX17;DDX5	KCSRLKSTCIYGGAPKGPQIRDLERGVEICI;RACRLKSTCIYGGAPKGPQIRDLERGVEICI	522
20.1028	20.2748	20.5815	19.9273	20.9382	20.3634	20.0393	19.6879	K	3			311					1	0.00162854	62.463	50.87	62.463	-0.017717	8231800	428	0.041245	-0.0356002	-0.118683	0.041245	0.953875	-0.0356002	-0.118683	A0A1X7SBZ2;A0A1W2PQ51;Q92841	428;428;428	A0A1X7SBZ2	A0A1X7SBZ2	Probable ATP-dependent RNA helicase DDX17	DDX17	IMAEKENKTIIFVETKRRCDDLTRRMRRDGW	524
22.3275	21.8196	24.0198	20.1218	24.4217	24.6458	24.1255	24.8079	K	3			312	+	TFEB_WT			1	4.51159e-17	128.54	94.363	82.069	0.30245	122370000	474	1.60609	-2.42804	-2.97586	1.60609	0.0807062	-2.42804	-2.97586	A0A1W2PR06;P52569	474;449	A0A1W2PR06	A0A1W2PR06	Cationic amino acid transporter 2	SLC7A2	YQPGLSYDQPKCSPEKDGLGSSPRVTSKSES	525
18.9845	19.5069	21.4122	20.4277	24.3994	20.4898	22.7344	22.1248	K	2			312					1	0.000370084	60.434	47.006	60.434	2.2443	39535000	679	1.29175	-2.35427	-2.43119	1.29175	0.128956	-2.35427	-2.43119	A0A1W2PR06;P52569	679;654	A0A1W2PR06	A0A1W2PR06	Cationic amino acid transporter 2	SLC7A2	DHHPRNLSSPFIFHEKTSEF___________	526
22.4597	24.5918	24.129	23.9367	25.1802	25.4612	25.7176	25.4763	K	3			312	+	TFEB_WT	+	TFEB_WT	1	9.19582e-34	175.21	152.85	69.92	-1.3323	311530000	486	1.91563	-1.67951	-3.54507	1.91563	0.0491547	-1.67951	-3.54507	A0A1W2PR06;P52569	486;461	A0A1W2PR06	A0A1W2PR06	Cationic amino acid transporter 2	SLC7A2	SPEKDGLGSSPRVTSKSESQVTMLQRQGFSM	527
20.8668	22.3129	21.9327	21.8587	19.2696	21.0371	21.1144	20.3259	K	3			313	+	TFEB_WT			1	3.24742e-07	106.29	86.184	68.355	0.16386	18752000	292	1.31874	1.30601	2.47697	1.31874	0.12354	1.30601	2.47697	F2Z2I2;Q5W015;Q5VX20;A0A1W2PR17;Q16875	292;292;292;292;292	F2Z2I2	F2Z2I2	6-phosphofructo-2-kinase/fructose-2,6-bisphosphatase 3;6-phosphofructo-2-kinase;Fructose-2,6-bisphosphatase	PFKFB3	KFASALSKFVEEQNLKDLRVWTSQLKSTIQT	528
21.44	21.8185	21.1404	21.6773	21.7225	20.156	19.3771	19.2812	K	3			314					1	0.00260758	44.807	38.37	44.807	-0.35111	13505000	137	1.25705	1.38485	2.37254	1.25705	0.136942	1.38485	2.37254	E7ER60;A0A1W2PR85;O15056	137;557;794	E7ER60	E7ER60	Synaptojanin-2	SYNJ2	TYKYDVGSAAYDTSDKCRTPAWTDRVLWWRK	529
20.1777	21.877	20.9953	18.9908	22.671	21.8214	20.8623	20.9059	K	3			315					1	3.86981e-27	124.09	120.13	63.134	0.62361	21662000	42	0.68013	-1.05495	-1.40768	0.68013	0.364678	-1.05495	-1.40768	A0A1W2PRB8;E9PR95;E9PSC3;E9PLC5;E9PLB3;E9PIP1;E9PPB5;E9PQS1;A0A087WT99;Q9H0W9	42;75;75;75;75;75;75;56;75;75	A0A1W2PRB8	A0A1W2PRB8	Ester hydrolase C11orf54	C11orf54	AEVGGVPYLLPLVNQKKVYDLNKIAKEIKLP	530
23.1871	23.2049	22.913	22.3914	22.9806	22.5819	23.3861	22.9465	K	3			316					1	3.47098e-05	80.245	72.879	80.245	0.43026	66218000	90	0.0707672	-0.0496869	-0.19793	0.0707672	0.918867	-0.0496869	-0.19793	A0A1W2PRW4;P53816	90;91	A0A1W2PRW4	A0A1W2PRW4	HRAS-like suppressor 3	PLA2G16	VNNKHDDKYSPLPCSKIIQRAEELVGQEVLY	532
20.5711	20.6134	20.0489	19.025	21.2237	20.3866	21.1883	20.5198	K	3			318					1	0.00236805	67.032	59.464	55.676	-0.26772	10875000	289	0.902138	-0.765004	-1.78059	0.902138	0.251256	-0.765004	-1.78059	A0A1W2PS85;R4GMW8;P28715	289;518;64	A0A1W2PS85	A0A1W2PS85	DNA repair protein complementing XP-G cells	BIVM-ERCC5;ERCC5	SIENPHLLTLFHRLCKLLFFRIRPIFVFDGD	533
19.8183	19.628	21.4454	20.5119	20.155	20.745	20.9848	19.5231	K	3			319					1	0.00231623	52.79	29.414	52.79	-1.1997	5161000	133	0.00068983	-0.0010891	-0.00207342	0.00068983	0.998972	-0.0010891	-0.00207342	A0A1X7SBW3;Q5TA31	133;133	A0A1X7SBW3	A0A1X7SBW3	E3 ubiquitin-protein ligase RNF187	RNF187	EWEPRWRKALRGKENKGSVEIMRKDLNDARD	534
24.179	23.7433	22.83	23.7215	21.5358	22.3785	21.987	22.2494	K	3			320	+	TFEB_WT	+	TFEB_WT	1	0.000933089	68.224	36.627	47.603	0.14808	71960000	232	2.46247	1.58074	4.66546	2.46247	0.0230361	1.58074	4.66546	A0AUZ9	232	A0AUZ9	A0AUZ9	KAT8 regulatory NSL complex subunit 1-like protein	KANSL1L	EEEVHARLLHCVSKQKILLSQARRTQKHLQM	535
22.7324	23.0468	23.6715	22.5528	23.8131	23.471	23.381	21.6658	K	3			321					1	4.46561e-16	110.84	100.56	52.862	2.778	271040000	739	0.0532366	-0.0818229	-0.151385	0.0532366	0.943175	-0.0818229	-0.151385	A0AVT1;H0Y8S8	739;230	A0AVT1	A0AVT1	Ubiquitin-like modifier-activating enzyme 6	UBA6	LDIRLKDGSLFWQSPKRPPSPIKFDLNEPLH	536
22.4239	22.7141	20.8026	20.1328	22.8572	22.4848	22.999	22.6174	K	3			321					1	0.000361356	79.659	64.272	59.418	0.6415	41942000	644	0.987484	-1.22124	-1.92239	0.987484	0.217332	-1.22124	-1.92239	A0AVT1;H0Y8S8	644;178	A0AVT1	A0AVT1	Ubiquitin-like modifier-activating enzyme 6	UBA6	SFPAAIEHTIQWARDKFESSFSHKPSLFNKF	537
19.7261	21.1585	20.8131	20.0284	22.3449	22.5177	22.4798	21.6981	K	3			321	+	TFEB_WT	+	TFEB_WT	1	9.94193e-05	64.827	44.702	64.827	-0.99274	20583000	652	2.50445	-1.82859	-4.75887	2.50445	0.0216938	-1.82859	-4.75887	A0AVT1;H0Y8S8	652;186	A0AVT1	A0AVT1	Ubiquitin-like modifier-activating enzyme 6	UBA6	TIQWARDKFESSFSHKPSLFNKFWQTYSSAE	538
21.1036	20.9076	20.4524	20.9991	21.88	22.2119	22.1845	21.0479	K	4			321	+	TFEB_WT			1	0.0142694	46.426	40.121	46.426	0.026593	17905000	709	1.69883	-0.965409	-3.14242	1.69883	0.069273	-0.965409	-3.14242	A0AVT1	709	A0AVT1	A0AVT1	Ubiquitin-like modifier-activating enzyme 6	UBA6	RNWSQCVELARLKFEKYFNHKALQLLHCFPL	539
23.9201	24.8437	24.2232	18.872	26.2653	24.4734	24.0594	22.4622	K	3			321					1	8.45624e-57	156.29	144.44	83.039	0.93347	251910000	544	0.369946	-1.35032	-0.852534	0.369946	0.609145	-1.35032	-0.852534	A0AVT1;H0Y8S8	544;78	A0AVT1	A0AVT1	Ubiquitin-like modifier-activating enzyme 6	UBA6	TLKINSQIKIDAHLNKVCPTTETIYNDEFYT	540
20.9393	20.919	19.8065	20.2276	22.3586	21.8912	22.5643	22.3318	K	3			321	+	TFEB_WT	+	TFEB_WT	1	2.53217e-05	69.92	54.765	63.037	0.37715	23987000	342	2.94993	-1.81334	-5.82873	2.94993	0.014593	-1.81334	-5.82873	A0AVT1	342	A0AVT1	A0AVT1	Ubiquitin-like modifier-activating enzyme 6	UBA6	TAMLALDQFQEKYSRKPNVGCQQDSEELLKL	542
22.0215	22.554	21.5535	21.7857	22.5544	21.9383	22.3285	22.0075	K	3			321					1	8.09417e-05	75.088	62.527	72.089	0.75495	36769000	729	0.387425	-0.228483	-0.885832	0.387425	0.590414	-0.228483	-0.885832	A0AVT1;H0Y8S8	729;220	A0AVT1	A0AVT1	Ubiquitin-like modifier-activating enzyme 6	UBA6	KALQLLHCFPLDIRLKDGSLFWQSPKRPPSP	543
23.9824	23.9584	24.106	23.8499	22.2824	22.8957	23.0383	22.4024	K	3			325	+	TFEB_WT	+	TFEB_WT	1	5.22449e-05	74.326	52.453	71.153	-0.23435	98545000	27	3.33456	1.31946	6.88607	3.33456	0.00935484	1.31946	6.88607	A2A3R5;P62753	27;58	A2A3R5	A2A3R5	40S ribosomal protein S6	RPS6	EEWKGYVVRISGGNDKQGFPMKQGVLTHGRV	544
23.1733	23.5287	22.9167	22.2711	18.4764	19.9457	20.6956	20.7247	K	3			325	+	TFEB_WT	+	TFEB_WT	1	0.000445346	56.648	37.07	51.771	-0.70911	44671000	33	2.65682	3.0119	5.10809	2.65682	0.0178346	3.0119	5.10809	A2A3R5;P62753	33;64	A2A3R5	A2A3R5	40S ribosomal protein S6	RPS6	VVRISGGNDKQGFPMKQGVLTHGRVRLLLSK	545
27.494	28.2431	27.4467	25.161	29.1249	27.9705	27.8248	27.0558	K	4			326					1	6.05246e-122	237.24	209.16	75.55	-0.17567	3895700000	67	0.529555	-0.907808	-1.14603	0.529555	0.465685	-0.907808	-1.14603	A6PW58;A2A5X0;A6PW57;Q99755	67;95;91;103	A6PW58	A6PW58	Phosphatidylinositol 4-phosphate 5-kinase type-1 alpha	PIP5K1A	AIQLGITHTVGSLSTKPERDVLMQDFYVVES	547
22.1885	22.8545	22.4728	21.8823	21.8663	22.0163	22.348	22.5801	K	3			327					1	2.56146e-05	75.462	62.326	63.037	-0.076575	41724000	212	0.224791	0.146828	0.559692	0.224791	0.762192	0.146828	0.559692	A2IDA3;P29372	212;229	A2IDA3	A2IDA3	DNA-3-methyladenine glycosylase	MPG	LCSGPSKLCQALAINKSFDQRDLAQDEAVWL	548
23.5881	24.1161	23.8081	21.2853	23.4997	23.3395	23.2761	22.6483	K	5			328					1	4.79913e-105	230.33	225.12	40.937	-0.12359	681490000	113	0.00421676	0.00850296	0.0126234	0.00421676	0.995664	0.00850296	0.0126234	A2RQR6;Q96EI5	113;142	A2RQR6	A2RQR6	Transcription elongation factor A protein-like 4	TCEAL4	KRKTNKGLAHYLKEYKEAIHDMNFSNEDMIR	549
21.0145	21.6869	21.617	19.5345	21.6844	21.8518	20.6503	20.7778	K	3			333					1	4.55162e-07	86.944	82.464	44.132	0.81677	16093000	363	0.185459	-0.27786	-0.473727	0.185459	0.801169	-0.27786	-0.473727	A6NEM2;P51610	363;363	A6NEM2	A6NEM2	Host cell factor 1;HCF N-terminal chain 1;HCF N-terminal chain 2;HCF N-terminal chain 3;HCF N-terminal chain 4;HCF N-terminal chain 5;HCF N-terminal chain 6;HCF C-terminal chain 1;HCF C-terminal chain 2;HCF C-terminal chain 3;HCF C-terminal chain 4;HCF C-terminal chain 5;HCF C-terminal chain 6	HCFC1	NNQVCCKDLWYLETEKPPPPARVQLVRANTN	550
22.9288	23.6947	23.2472	19.4634	22.9081	22.717	22.5847	22.5538	K	3			337					1	4.70339e-05	84.658	66.85	73.499	1.8458	58731000	922	0.139087	-0.357388	-0.36736	0.139087	0.845803	-0.357388	-0.36736	A6NHN7;A6NHB5;Q14202	922;922;920	A6NHN7	A6NHN7	Zinc finger MYM-type protein 3	ZMYM3	TLESTDKIVETIEELKVKIPSNPLEADILAM	555
23.6467	23.7284	23.8488	23.2321	22.6042	22.3426	23.1035	22.9255	K	3			339	+	TFEB_WT	+	TFEB_WT	1	2.26978e-42	165.64	145.36	110.77	-0.15014	80665000	197	2.16481	0.870053	4.03491	2.16481	0.0334004	0.870053	4.03491	H0YL26;A6NHG8;Q13114	197;344;369	H0YL26	H0YL26	TNF receptor-associated factor 3	TRAF3	VESLQNRVTELESVDKSAGQVARNTGLLESQ	556
24.2201	24.2442	24.4963	24.2852	19.276	23.7415	21.1724	24.0564	K	3			341					1	0.0179851	46.813	21.869	42.835	0.45417	117990000	1374	1.02583	2.24985	1.98608	1.02583	0.204508	2.24985	1.98608	A6NHR9;J3KTL8	1374;845	A6NHR9	A6NHR9	Structural maintenance of chromosomes flexible hinge domain-containing protein 1	SMCHD1	LMILPDPEKPVRLNVKYDKDASFLAGGLFTD	557
21.777	22.7045	20.0993	20.2918	23.7122	21.4715	21.1531	19.62	K	4			341					1	7.24299e-21	104.67	96.772	50.827	0.27974	28203000	812	0.0944526	-0.271086	-0.258664	0.0944526	0.896083	-0.271086	-0.258664	A6NHR9;J3KTL8;J3QSH1	812;283;134	A6NHR9	A6NHR9	Structural maintenance of chromosomes flexible hinge domain-containing protein 1	SMCHD1	NESNADTYAGRPLPSKAIKFSVKEGKPEKFS	558
24.1665	22.8654	23.5843	23.4615	23.6425	23.5593	23.9655	23.3275	K	3			342					1	0.00824148	60.682	37.158	53.891	0.21456	102960000	329	0.131931	-0.10429	-0.350387	0.131931	0.854208	-0.10429	-0.350387	A6NJA2;P54578	329;375	A6NJA2	A6NJA2	Ubiquitin carboxyl-terminal hydrolase;Ubiquitin carboxyl-terminal hydrolase 14	USP14	TPELQEKMVSFRSKFKDLEDKKVNQQPNTSD	559
23.7911	23.6225	22.7486	22.1905	23.7344	23.5101	23.5161	22.7714	K	3			342					1	2.06548e-21	148.62	134.04	107.37	0.14265	147860000	395	0.284174	-0.294795	-0.683519	0.284174	0.694898	-0.294795	-0.683519	A6NJA2;P54578	395;441	A6NJA2	A6NJA2	Ubiquitin carboxyl-terminal hydrolase;Ubiquitin carboxyl-terminal hydrolase 14	USP14	HQGRSSSSGHYVSWVKRKQDEWIKFDDDKVS	560
20.5395	21.5175	20.1331	20.8581	21.3328	21.0334	20.9328	20.9645	K	3			342					1	0.00411683	48.741	33.112	48.741	-0.28658	11886000	84	0.444403	-0.303834	-0.992192	0.444403	0.534186	-0.303834	-0.992192	A6NJA2;P54578	84;130	A6NJA2	A6NJA2	Ubiquitin carboxyl-terminal hydrolase;Ubiquitin carboxyl-terminal hydrolase 14	USP14	YMNATVQCIRSVPELKDALKRYAGALRASGE	561
20.4714	21.0644	20.2991	19.6576	21.0062	20.4016	20.192	20.3822	K	3			342					1	0.00746179	46.891	40.856	46.891	0.67243	7043800	245	0.136376	-0.122382	-0.360949	0.136376	0.849692	-0.122382	-0.360949	A6NJA2;P54578	245;291	A6NJA2	A6NJA2	Ubiquitin carboxyl-terminal hydrolase;Ubiquitin carboxyl-terminal hydrolase 14	USP14	SCFINQEVKYLFTGLKLRLQEEITKQSPTLQ	563
20.8269	20.4646	19.1767	19.9686	21.3504	20.8964	21.0381	20.7287	K	3			344					1	2.93284e-05	74.678	69.363	67.964	0.66618	11402000	129	1.24296	-0.894203	-2.34879	1.24296	0.1403	-0.894203	-2.34879	A6NLU8;Q8N5Y2	129;295	A6NLU8	A6NLU8	Male-specific lethal 3 homolog	MSL3	AQYKKVTSSKFFLPIKESATSTNRSQEELSP	566
21.2488	19.9324	20.875	18.6562	19.3324	21.717	22.7234	21.2305	K	3			345					1	0.0017315	75.109	24.143	67.032	-0.2354	19748000	273	0.543486	-1.07273	-1.17073	0.543486	0.454524	-1.07273	-1.17073	A6NM71;O60831	273;159	A6NM71	A6NM71	PRA1 family protein 2	PRAF2	NLKNKIENKIESIGLKRTPMGLLLEALGQEQ	567
23.4167	23.8752	23.2492	23.0827	23.4838	23.5036	23.6738	23.6686	K	3			347					1	0.000128142	102.06	64.506	85.533	-1.6167	95779000	74	0.443411	-0.176483	-0.990367	0.443411	0.535423	-0.176483	-0.990367	A6NMU3;Q92783	74;185	A6NMU3	A6NMU3	Signal transducing adapter molecule 1	STAM	KKEEEDLAKAIELSLKEQRQQSTTLSTLYPS	569
25.4512	24.9479	24.8846	24.809	25.2174	24.4538	25.3745	24.6192	K	3			347					1	7.33361e-23	128.85	112.45	95.822	0.054234	269870000	51	0.153118	0.106929	0.400182	0.153118	0.83275	0.106929	0.400182	A6NMU3;Q92783	51;162	A6NMU3	A6NMU3	Signal transducing adapter molecule 1	STAM	SQAAEQAKASPALVAKDPGTVANKKEEEDLA	570
26.0604	26.3165	26.2998	26.0617	21.8983	25.4348	25.9542	24.7937	K	3			347					0.988523	1.18409e-106	236.17	218.31	150.59	-0.15219	476170000	59	0.933134	1.66436	1.83212	0.933134	0.238585	1.66436	1.83212	A6NMU3;Q92783	59;170	A6NMU3	A6NMU3	Signal transducing adapter molecule 1	STAM	ASPALVAKDPGTVANKKEEEDLAKAIELSLK	571
26.3675	26.1446	19.9192	25.4953	25.5345	25.334	23.4182	24.1093	K	3			347					0.936534	7.18227e-91	220.27	207.39	183.6	-0.073063	354880000	60	0.0248576	-0.117332	-0.0727488	0.0248576	0.971583	-0.117332	-0.0727488	A6NMU3;Q92783	60;171	A6NMU3	A6NMU3	Signal transducing adapter molecule 1	STAM	SPALVAKDPGTVANKKEEEDLAKAIELSLKE	572
[truncated: 4,543 more rows]

## Sheet: di-Gly 3outof4 Volcano
C: Student's T-test Significant TFEB_WT	C: Student's FDR Significant TFEB_WT_	N: -Log Student's T-test p-value TFEB_WT_	N: Student's T-test q-value TFEB_WT	N: Student's T-test Difference TFEB_WT_	T: Proteins	T: Positions within proteins	T: Leading proteins	N: Position	T: Protein	T: Protein names	T: Gene names	T: Sequence window
[truncated: 4,987 more rows]
