# Supplementary material for: TFEB coordinates autophagosome biogenesis and ribophagy during starvation via SQSTM1
Source: Sci Adv. 2026 Jan 1;12(1):eaea9302. doi: 10.1126/sciadv.aea9302 (PMC12757066; doi:10.1126/sciadv.aea9302)
Supplement: Supplementary file 2 — Tables S1 to S6 [file sciadv.aea9302_tables_s1_to_s6.zip › aea9302_table_s3.xlsx]

## Sheet: Sheet1
Ctrl_1	Ctrl_2	Ctrl_3	Ctrl_4	HAUb_1	HAUb_2	HAUb_3	HAUb_4	HAUb_siZNF_1	HAUb_siZNF_2	HAUb_siZNF_3	HAUb_siZNF_4	T-test Significant HAUb_siZNF vs HAUb	T-test Significant HAUb vs Ctrl	C: Student's T-test significant	T-test p-value HAUb_siZNF_HAUb	T-test q-value HAUb_siZNF_HAUb	T-test Difference HAUb_siZNF_HAUb	T-test Test statistic HAUb_siZNF_HAUb	T-test p-value HAUb_Ctrl	T-test q-value HAUb_Ctrl	T-test Difference HAUb_Ctrl	T-test Test statistic HAUb_Ctrl	T: T: PG.ProteinGroups	T: T: PG.ProteinAccessions	T: T: PG.Organisms	T: T: PG.ProteinNames	T: T: PG.ProteinDescriptions	T: T: PG.Genes
4.057	5.55272	4.73049	3.48637	-1.20382	-1.15743	-0.907114	-1.59735	-1.37038	-1.28933	-1.56226	-1.27866			HAUb_Ctrl	0.454334	0.367031	-0.158727	-0.617399	4.72083	0.000207547	-5.67307	-9.99779	Q16643	Q16643	Homo sapiens	DREB_HUMAN	Drebrin	DBN1
2.06475	3.00023	2.4731	1.07956	-3.16469	-2.83581	-3.06967	-3.12449	-2.37914	-4.48878	-3.23611	-2.73313			HAUb_Ctrl	0.129193	0.651668	-0.160626	-0.283221	4.81584	0.000211538	-5.20307	-10.1456	Q8WWI1	Q8WWI1	Homo sapiens	LMO7_HUMAN	LIM domain only protein 7	LMO7
-0.915681	0.41683	0.152472	-1.87822	-4.41897	-4.61759	-8.55436	-5.33138	-2.14329	-3.02664	-3.77967	-4.80844	+		HAUb_Ctrl;HAUb_siZNF_HAUb	1.06658	0.0266393	2.29106	1.88485	2.48733	5.38556e-05	-5.17443	-4.32596	Q9UHB6	Q9UHB6	Homo sapiens	LIMA1_HUMAN	LIM domain and actin-binding protein 1	LIMA1
2.9966	4.26315	4.12294	2.95125	-1.00816	-1.34035	-1.54646	-1.40336	-1.77687	-1.65532	-2.74605	-1.1139			HAUb_Ctrl	0.670365	0.141395	-0.498454	-1.08752	4.93743	0.000222222	-4.90807	-10.4175	Q9NYL9	Q9NYL9	Homo sapiens	TMOD3_HUMAN	Tropomodulin-3	TMOD3
1.89853	3.10094	2.73902	1.04357	-2.39875	-2.79306	-2.49763	-2.42386	-2.27238	-2.76394	-2.47979	-3.78832			HAUb_Ctrl	0.371326	0.337037	-0.297781	-0.664378	4.25989	0.000132132	-4.72384	-8.31555	Q0ZGT2	Q0ZGT2	Homo sapiens	NEXN_HUMAN	Nexilin	NEXN
5.50864	6.54252	6.06544	4.4916	1.05014	0.803197	0.911191	0.958651	0.104372	0.544972	0.826776	0.72783			HAUb_Ctrl	1.19091	0.0700177	-0.379808	-1.41742	4.39126	0.00014966	-4.72126	-8.68313	Q9ULV4	Q9ULV4	Homo sapiens	COR1C_HUMAN	Coronin-1C	CORO1C
2.01692	2.95113	2.79015	0.832866	-2.01024	-2.64211	-2.23338	-2.59436	-2.82684	-2.44625	-2.83818	-2.83564			HAUb_Ctrl	1.06256	0.0870365	-0.366703	-1.31374	3.95649	0.000109181	-4.51779	-7.45087	O14974	O14974	Homo sapiens	MYPT1_HUMAN	Protein phosphatase 1 regulatory subunit 12A	PPP1R12A
1.53441	2.20736	2.203	0.570608	-3.35666	-1.77278	-3.36013	-2.82739	-4.44837	-3.42219	-3.63921	-1.54797			HAUb_Ctrl	0.246617	0.4271	-0.435195	-0.531905	3.77792	0.000100686	-4.45809	-6.99106	Q9Y608	Q9Y608	Homo sapiens	LRRF2_HUMAN	Leucine-rich repeat flightless-interacting protein 2	LRRFIP2
0.648143	1.36363	1.52867	-0.343413	-2.16101	-4.25309	-4.12674	-3.83196	-1.70333	-3.97011	-2.39266	-2.8128			HAUb_Ctrl	0.609058	0.132587	0.873477	1.12058	3.30496	7.62565e-05	-4.39246	-5.88821	Q9Y281	Q9Y281	Homo sapiens	COF2_HUMAN	Cofilin-2	CFL2
4.46537	6.49614	5.36321	3.947	0.768825	0.880381	0.872638	0.701279	-0.327828	0.16355	0.151955	0.311875	+		HAUb_Ctrl;HAUb_siZNF_HAUb	2.61869	0.00277451	-0.730892	-2.97569	3.57004	8.76494e-05	-4.26215	-6.45368	O43707	O43707	Homo sapiens	ACTN4_HUMAN	Alpha-actinin-4	ACTN4
0.628244	1.85541	1.44825	-0.512158	-2.65749	-2.60458	-2.69686	-4.59997	-4.23182	-3.84555	0.793534	-3.47732			HAUb_Ctrl	0.133555	0.606579	0.449437	0.328371	2.85718	6.11961e-05	-3.99466	-4.90634	Q8IVT2	Q8IVT2	Homo sapiens	MISP_HUMAN	Mitotic interactor and substrate of PLK1	MISP
6.63178	8.31693	7.83527	5.89938	3.64497	2.87984	3.22383	3.03046	2.73103	2.70066	2.50346	2.41305	+		HAUb_Ctrl;HAUb_siZNF_HAUb	1.79908	0.0152	-0.607728	-2.14963	3.33717	7.54717e-05	-3.97607	-5.87511	P62736	P62736	Homo sapiens	ACTA_HUMAN	Actin, aortic smooth muscle	ACTA2
0.994298	2.32631	1.66294	0.808062	-2.29636	-2.17738	-2.87223	-2.72376	1.75294	1.39052	0.809207	1.11386	+		HAUb_Ctrl;HAUb_siZNF_HAUb	5.17081	0	3.78406	10.4825	4.3193	0.000128655	-3.96533	-8.19929	P15328	P15328	Homo sapiens	FOLR1_HUMAN	Folate receptor alpha	FOLR1
2.59562	3.28871	2.91762	1.69322	-0.138988	-1.92641	-1.30851	-1.76511	-0.508151	0.395847	0.162922	0.366773	+		HAUb_Ctrl;HAUb_siZNF_HAUb	1.6479	0.00696875	1.3891	2.50126	3.50359	8.2243e-05	-3.90855	-6.21941	Q86V48	Q86V48	Homo sapiens	LUZP1_HUMAN	Leucine zipper protein 1	LUZP1
0.671106	1.80356	1.2337	-0.647201	-2.71038	-2.43389	-3.24438	-3.97141	-4.67151	-4.507	-3.72519	-2.99909			HAUb_Ctrl	0.869594	0.0666712	-0.885682	-1.44479	3.08165	6.75883e-05	-3.85531	-5.32294	Q9Y2D5	Q9Y2D5	Homo sapiens	AKAP2_HUMAN	A-kinase anchor protein 2	AKAP2
1.91893	3.6271	3.19323	-0.621602	-1.80506	-1.69263	-1.85471	-1.87915	-4.10523	-3.57839	-2.85345	-3.25647	+		HAUb_Ctrl;HAUb_siZNF_HAUb	3.06432	0.000549356	-1.6405	-4.46204	2.15441	0.00021164	-3.8373	-3.63373	Q9BR76	Q9BR76	Homo sapiens	COR1B_HUMAN	Coronin-1B	CORO1B
1.48369	2.55871	1.74666	0.649677	-0.968683	-2.70211	-2.83652	-2.36211	-0.904275	0.498528	-4.11769	-1.18285			HAUb_Ctrl	0.315355	0.324845	0.790786	0.681814	3.22938	7.17781e-05	-3.82704	-5.61699	O95425	O95425	Homo sapiens	SVIL_HUMAN	Supervillin	SVIL
5.50921	7.22354	6.26862	4.74102	2.09396	2.11186	2.18274	2.05975	1.595	1.95503	1.85488	1.84367	+		HAUb_Ctrl;HAUb_siZNF_HAUb	2.0011	0.0431157	-0.299934	-1.65843	3.43885	7.98548e-05	-3.82352	-6.05717	P12814	P12814	Homo sapiens	ACTN1_HUMAN	Alpha-actinin-1	ACTN1
5.28484	5.5942	6.03244	4.61829	1.43648	1.56377	1.54541	1.73015	1.46025	1.73583	1.62704	1.58108			HAUb_Ctrl	0.146834	0.767327	0.0320995	0.175163	4.80871	0.000184874	-3.81349	-9.45242	P24844	P24844	Homo sapiens	MYL9_HUMAN	Myosin regulatory light polypeptide 9	MYL9
9.72081	11.2558	10.7512	8.98674	6.635	6.56016	6.54305	6.37004	6.26443	6.30205	6.30907	6.30291			HAUb_Ctrl	2.18818	0.0628439	-0.232448	-1.48115	3.41342	7.77385e-05	-3.65157	-5.95852	P60709	P60709	Homo sapiens	ACTB_HUMAN	Actin, cytoplasmic 1	ACTB
5.76565	6.40259	6.37251	4.4825	2.04806	2.08151	2.10497	2.25561	1.49478	2.15416	1.85826	1.9512			HAUb_Ctrl	0.898796	0.15192	-0.25794	-1.05146	3.70613	9.09091e-05	-3.63327	-6.589	P35580	P35580	Homo sapiens	MYH10_HUMAN	Myosin-10	MYH10
2.8252	4.38935	3.26205	1.5688	-0.514407	-0.44404	0.602768	-1.82473	-0.293221	-1.06023	-0.770072	0.756954			HAUb_Ctrl	0.118962	0.659309	0.203461	0.275916	2.45188	5.12224e-05	-3.55646	-4.10612	P06396	P06396	Homo sapiens	GELS_HUMAN	Gelsolin	GSN
2.43399	2.43253	2.80157	-2.80657	1.15503	-3.42385	-3.7697	-3.31525	-3.09314	-1.70408	-3.76653	2.37629			HAUb_Ctrl	0.16978	0.524586	0.79158	0.415414	1.03176	0.00789729	-3.55383	-1.88979	P07478	P07478	Homo sapiens	TRY2_HUMAN	Trypsin-2	PRSS2
-0.799264	0.700685	0.066987	-1.83512	-3.20996	-4.74998	-3.41478	-4.58903	-4.81171	-3.61199	-4.92445	-3.20221			HAUb_Ctrl	0.0913636	0.723837	-0.14665	-0.214226	2.69685	5.6266e-05	-3.52426	-4.53336	Q5M775	Q5M775	Homo sapiens	CYTSB_HUMAN	Cytospin-B	SPECC1
6.14156	6.41008	6.82293	5.40632	2.89032	2.81226	2.79629	2.68124	2.61555	2.84732	2.90733	2.73961			HAUb_Ctrl	0.0821267	0.863159	-0.0175762	-0.0991275	4.54011	0.000141026	-3.40019	-8.47772	P60660	P60660	Homo sapiens	MYL6_HUMAN	Myosin light polypeptide 6	MYL6
5.2659	5.44195	5.72691	4.62713	1.83873	1.89768	1.88538	1.83949	1.73204	1.77804	1.94566	1.40992			HAUb_Ctrl	0.627393	0.313486	-0.148907	-0.698939	5.18157	0.000213592	-3.40015	-10.1947	O14950;P19105	O14950;P19105	Homo sapiens	ML12B_HUMAN;ML12A_HUMAN	Myosin regulatory light chain 12B;Myosin regulatory light chain 12A	MYL12B
5.67014	6.16116	6.33611	4.54299	2.12631	2.39984	2.30977	2.32477	1.88933	2.14131	2.13233	2.16653			HAUb_Ctrl	1.26691	0.134927	-0.207797	-1.11137	3.78257	9.32203e-05	-3.38743	-6.67119	P35579	P35579	Homo sapiens	MYH9_HUMAN	Myosin-9	MYH9
0.597935	1.57085	1.32907	-0.556858	-2.53069	-2.38155	-3.06046	-2.48167	-2.3683	2.07226	-0.621705	-1.50456	+		HAUb_Ctrl;HAUb_siZNF_HAUb	1.07235	0.0271387	2.00801	1.87114	3.26296	7.11974e-05	-3.34884	-5.56823	P58107	P58107	Homo sapiens	EPIPL_HUMAN	Epiplakin	EPPK1
5.0056	6.34925	5.49626	3.96539	2.29153	1.02169	0.796035	3.33886	1.5258	0.325625	1.20588	1.16924			HAUb_Ctrl	0.587512	0.143539	-0.805393	-1.08058	2.30304	0.000105495	-3.3421	-3.82635	Q562R1	Q562R1	Homo sapiens	ACTBL_HUMAN	Beta-actin-like protein 2	ACTBL2
-1.14932	-0.384637	-0.437997	-3.02477	-3.33528	-4.80088	-4.99826	-4.53675	-3.18726	-6.03951	-3.97636	-2.67423			HAUb_Ctrl	0.216123	0.465702	0.448456	0.482797	2.33781	0.00010643	-3.16861	-3.85952	Q6NYC8	Q6NYC8	Homo sapiens	PPR18_HUMAN	Phostensin	PPP1R18
-1.71531	-1.1769	-1.31799	-3.45439	-4.5856	-3.61403	-5.93159	-5.75096	-3.33732	-2.47882	-3.27991	-2.33329	+		HAUb_Ctrl;HAUb_siZNF_HAUb	1.89756	0.00265672	2.11321	3.01058	2.1713	0.000208551	-3.0544	-3.57437	Q9UPQ0	Q9UPQ0	Homo sapiens	LIMC1_HUMAN	LIM and calponin homology domains-containing protein 1	LIMCH1
-1.31034	0.0828104	-1.00546	-2.76214	-4.72667	-3.24319	-4.3985	-4.55004	-2.55	-2.64518	-2.35508	-2.66798	+		HAUb_Ctrl;HAUb_siZNF_HAUb	2.55935	0.000686084	1.67504	3.78073	2.34583	0.000106195	-2.98082	-3.84311	O14639	O14639	Homo sapiens	ABLM1_HUMAN	Actin-binding LIM protein 1	ABLIM1
-1.32084	-0.0347681	-0.535479	-2.6923	-6.23124	-2.84787	-3.21631	-4.04716	-4.22175	-4.23006	-3.20169	-3.38304			HAUb_Ctrl	0.155407	0.574819	0.326509	0.360689	1.66509	0.00125235	-2.9398	-2.7891	Q96SB3	Q96SB3	Homo sapiens	NEB2_HUMAN	Neurabin-2	PPP1R9B
4.83323	5.8621	5.43853	3.61519	2.07827	1.95561	2.34111	1.88705	-0.118823	-0.543847	-0.639018	-0.667177	+		HAUb_Ctrl;HAUb_siZNF_HAUb	5.39043	0	-2.55773	-9.7684	2.92219	5.92992e-05	-2.87175	-4.79603	Q15149	Q15149	Homo sapiens	PLEC_HUMAN	Plectin	PLEC
-2.08798	-0.199761	-1.35889	-3.64339	-7.61597	-2.88651	-3.81376	-3.83444	-2.62997	-2.76662	-2.70594	-3.55155			HAUb_Ctrl	0.744001	0.0745711	1.62415	1.38658	1.11377	0.00624217	-2.71516	-1.97712	O15231	O15231	Homo sapiens	ZN185_HUMAN	Zinc finger protein 185	ZNF185
1.86443	3.04938	2.66306	0.489571	-0.807608	-0.578526	-0.506296	-0.821363	-1.5521	-0.903486	-0.949041	-2.18803	+		HAUb_Ctrl;HAUb_siZNF_HAUb	1.21647	0.0347377	-0.719715	-1.74541	2.48598	5.04009e-05	-2.69506	-4.01484	Q13045	Q13045	Homo sapiens	FLII_HUMAN	Protein flightless-1 homolog	FLII
3.07097	3.85175	3.76537	1.94125	0.529571	0.991498	0.637965	0.0573606	-0.556824	0.216787	-2.1041	0.365543			HAUb_Ctrl	0.912121	0.0554072	-1.07375	-1.53952	2.78082	5.55556e-05	-2.60324	-4.47554	Q92614	Q92614	Homo sapiens	MY18A_HUMAN	Unconventional myosin-XVIIIa	MYO18A
0.342015	1.30811	0.959956	-3.83911	-0.920506	-3.78889	-3.74696	-3.10264	-3.31126	-2.93911	-1.19601	-3.03013			HAUb_Ctrl	0.121992	0.646055	0.270623	0.291381	0.963614	0.0119104	-2.58249	-1.75482	Q92828	Q92828	Homo sapiens	COR2A_HUMAN	Coronin-2A	CORO2A
1.0395	1.75	1.36489	-0.369759	-1.45481	-0.813762	-2.04062	-2.09536	-1.00956	-1.60539	-2.43674	-2.97766			HAUb_Ctrl	0.326122	0.349295	-0.406201	-0.645488	2.44398	0.000107383	-2.54729	-3.91407	Q9UGI8	Q9UGI8	Homo sapiens	TES_HUMAN	Testin	TES
-2.20606	0.901454	-0.17534	-3.05092	-3.72443	-3.69098	-4.29399	-2.93253	-3.46649	-2.8093	-3.51019	-3.06042			HAUb_Ctrl	NaN	1	0	NaN	1.42671	0.00247544	-2.52777	-2.40818	P35609	P35609	Homo sapiens	ACTN2_HUMAN	Alpha-actinin-2	ACTN2
-0.769102	0.833493	0.097086	-3.58555	-3.74254	-2.97365	-3.02557	-3.78701	-3.31784	-2.94884	-3.29915	-3.18155			HAUb_Ctrl	0.355172	0.394636	0.195349	0.579601	1.35959	0.0030774	-2.52617	-2.31336	O43166	O43166	Homo sapiens	SI1L1_HUMAN	Signal-induced proliferation-associated 1-like protein 1	SIPA1L1
0.697719	1.6345	1.38137	-0.662914	-1.99793	-1.66045	-1.69579	-1.58583	-1.70481	-1.58427	-1.4869	-1.45283			HAUb_Ctrl	0.832804	0.228886	0.1778	0.859833	2.5134	5.03432e-05	-2.49767	-4.0114	Q6WCQ1	Q6WCQ1	Homo sapiens	MPRIP_HUMAN	Myosin phosphatase Rho-interacting protein	MPRIP
-0.344496	0.820098	0.101291	-1.13191	-3.08629	-1.77886	-3.15775	-2.22176	-2.67815	0.660686	1.46379	1.64165	+		HAUb_Ctrl;HAUb_siZNF_HAUb	1.43159	0.00783238	2.83316	2.44019	2.42122	0.000106312	-2.42241	-3.84808	Q69YQ0	Q69YQ0	Homo sapiens	CYTSA_HUMAN	Cytospin-A	SPECC1L
0.280063	-0.629661	0.0499592	0.134556	-0.650717	-1.4582	-4.43214	-3.23947	-1.26492	-3.12518	-2.68048	-3.1303			HAUb_Ctrl	0.0378258	0.862908	-0.105089	-0.0989387	1.46974	0.0022816	-2.40386	-2.4566	Q8TD22	Q8TD22	Homo sapiens	SFXN5_HUMAN	Sideroflexin-5	SFXN5
0.748124	-0.0782919	0.247359	0.307667	-0.315944	-1.54118	-2.69549	-3.58313	-0.781073	-2.52876	-2.69962	-2.76301			HAUb_Ctrl	0.0665009	0.776731	-0.159179	-0.167128	1.73583	0.00122704	-2.34015	-2.82261	P11216	P11216	Homo sapiens	PYGB_HUMAN	Glycogen phosphorylase, brain form	PYGB
5.28381	6.14931	5.86757	4.85964	3.33174	3.36042	3.23816	3.1166	2.56745	1.90107	2.53991	2.19547	+		HAUb_Ctrl;HAUb_siZNF_HAUb	2.91789	0.00139024	-0.960752	-3.59581	3.60798	7.35786e-05	-2.27835	-5.76994	P17661	P17661	Homo sapiens	DESM_HUMAN	Desmin	DES
0.252675	2.39173	1.01797	-0.263344	-1.00804	-0.914781	-1.7558	-1.95495	-4.16385	-2.86731	-3.46315	-3.23804	+		HAUb_Ctrl;HAUb_siZNF_HAUb	2.75974	0.000496124	-2.02469	-4.23399	1.92412	0.000481175	-2.25815	-3.07612	Q8N3V7	Q8N3V7	Homo sapiens	SYNPO_HUMAN	Synaptopodin	SYNPO
3.43272	4.57083	4.0205	2.5401	1.45958	1.35434	1.51155	1.3212	0.931232	1.05995	1.11033	1.08328	+		HAUb_Ctrl;HAUb_siZNF_HAUb	3.06511	0.0105954	-0.365471	-2.2898	2.65588	5.18868e-05	-2.22937	-4.15441	Q13813	Q13813	Homo sapiens	SPTN1_HUMAN	Spectrin alpha chain, non-erythrocytic 1	SPTAN1
1.32761	-1.12764	-0.517569	-1.76634	-2.54197	-2.71136	-3.53919	-2.16427	-2.96267	-4.37106	-2.28219	-2.66347			HAUb_Ctrl	0.249593	0.439103	-0.330647	-0.516561	1.6477	0.00148247	-2.21822	-2.68148	P62910	P62910	Homo sapiens	RL32_HUMAN	60S ribosomal protein L32	RPL32
1.53349	2.74116	2.13785	0.222482	-0.564742	-0.635526	-0.348709	-0.433413	-0.825255	-0.548723	-0.745721	-0.676274			HAUb_Ctrl	1.23497	0.141264	-0.203396	-1.08713	2.13388	0.000198413	-2.15435	-3.35393	O43795	O43795	Homo sapiens	MYO1B_HUMAN	Unconventional myosin-Ib	MYO1B
3.10128	4.33834	3.68891	2.06677	1.17358	1.13328	1.2284	1.15733	0.338678	0.85574	0.914968	0.676196	+		HAUb_Ctrl;HAUb_siZNF_HAUb	1.96257	0.017824	-0.476754	-2.06247	2.34248	0.000165957	-2.12567	-3.6487	Q01082	Q01082	Homo sapiens	SPTB2_HUMAN	Spectrin beta chain, non-erythrocytic 1	SPTBN1
0.602509	0.594141	0.519442	0.518959	-0.958997	-2.17332	-1.73849	-1.34192	0.0997295	-0.483238	-0.591641	-1.13417	+		HAUb_Ctrl;HAUb_siZNF_HAUb	1.51975	0.0132548	1.02585	2.21407	3.71101	7.45763e-05	-2.11195	-5.83624	Q03181	Q03181	Homo sapiens	PPARD_HUMAN	Peroxisome proliferator-activated receptor delta	PPARD
2.53819	0.342956	1.19561	1.00272	0.0283928	-0.633282	-1.84028	-0.886695	-0.608772	-1.36689	-0.496983	-1.62796			HAUb_Ctrl	0.154244	0.6011	-0.192185	-0.333	1.88926	0.000681695	-2.10284	-2.9969	P46459	P46459	Homo sapiens	NSF_HUMAN	Vesicle-fusing ATPase	NSF
-0.0160923	1.00753	0.368799	-1.81064	-1.73764	-2.33178	-2.25466	-2.53083	-4.19783	-1.85884	-2.56682	-3.72609			HAUb_Ctrl	0.770067	0.0852256	-0.873667	-1.32359	1.81168	0.000986784	-2.10113	-2.88898	O94929	O94929	Homo sapiens	ABLM3_HUMAN	Actin-binding LIM protein 3	ABLIM3
0.000246048	1.89469	1.16109	-0.946528	-0.531182	-0.737542	-2.60707	-2.35379	-3.51295	-2.08451	-2.82152	-3.05856	+		HAUb_Ctrl;HAUb_siZNF_HAUb	1.1156	0.0287079	-1.31199	-1.83653	1.34675	0.0034277	-2.08477	-2.25193	O00151	O00151	Homo sapiens	PDLI1_HUMAN	PDZ and LIM domain protein 1	PDLIM1
4.5716	3.40731	3.76614	3.22692	2.822	2.10605	1.28196	0.543782	2.42964	1.34675	-0.662738	1.63782			HAUb_Ctrl	0.247678	0.419561	-0.500582	-0.542303	1.92249	0.0006098	-2.05454	-3.03289	P02686	P02686	Homo sapiens	MBP_HUMAN	Myelin basic protein	MBP
1.82137	4.02076	2.78049	1.38965	0.414706	0.497097	0.544339	0.500845	0.353601	0.91713	1.04758	1.13195			HAUb_Ctrl	1.09703	0.0819574	0.373319	1.34582	1.86433	0.000791482	-2.01382	-2.94392	Q9NR12	Q9NR12	Homo sapiens	PDLI7_HUMAN	PDZ and LIM domain protein 7	PDLIM7
-2.15227	-2.09669	-0.831136	-3.46274	-4.58714	-4.28173	-3.27675	-4.23846	-3.5416	-2.74591	-3.69692	-1.76672	+		HAUb_Ctrl;HAUb_siZNF_HAUb	1.1562	0.0278014	1.15823	1.85111	1.74452	0.00128779	-1.96031	-2.76988	Q07973	Q07973	Homo sapiens	CP24A_HUMAN	1,25-dihydroxyvitamin D(3) 24-hydroxylase, mitochondrial	CYP24A1
2.01183	2.88209	2.61131	1.80809	0.593495	0.611203	0.153002	0.12637	0.215274	0.575595	0.401846	0.359709			HAUb_Ctrl	0.0387378	0.906824	0.0170882	0.0675656	3.33142	6.39535e-05	-1.95731	-5.08892	O75083	O75083	Homo sapiens	WDR1_HUMAN	WD repeat-containing protein 1	WDR1
-1.53955	0.309343	-0.156727	-2.0268	-2.66055	-2.48046	-3.22385	-2.65877	-3.89732	-3.2921	-2.73455	-3.7758			HAUb_Ctrl	NaN	1	0	NaN	1.7827	0.00121859	-1.90247	-2.80919	Q4KMQ1	Q4KMQ1	Homo sapiens	TPRN_HUMAN	Taperin	TPRN
1.56835	1.59877	1.91187	0.816413	-0.300863	0.280253	-0.880543	-0.800349	-0.576851	-0.945234	-0.365541	-0.397326			HAUb_Ctrl	0.191716	0.571064	-0.145863	-0.365463	2.76009	5.21327e-05	-1.89922	-4.1768	Q9GZT3	Q9GZT3	Homo sapiens	SLIRP_HUMAN	SRA stem-loop-interacting RNA-binding protein, mitochondrial	SLIRP
1.58613	2.28484	1.19214	1.69572	-0.335367	-0.175419	-0.123033	-0.187139	0.513267	-0.235205	-0.344511	0.14275			HAUb_Ctrl	0.514985	0.287843	0.224314	0.74705	3.75758	7.30897e-05	-1.89495	-5.734	P98179	P98179	Homo sapiens	RBM3_HUMAN	RNA-binding protein 3	RBM3
-0.98256	0.336272	0.737441	0.184067	-2.90492	-1.40974	-1.18005	-1.6723	-1.37052	-1.2475	-2.3411	-0.929447			HAUb_Ctrl	0.268745	0.420043	0.31961	0.5415	1.88653	0.00079008	-1.86056	-2.93865	O15511	O15511	Homo sapiens	ARPC5_HUMAN	Actin-related protein 2/3 complex subunit 5	ARPC5
-3.88709	0.46731	-0.206205	-1.4643	-3.34485	-3.58004	-3.02028	-2.51625	0.631446	0.460184	0.23362	0.344211	+		HAUb_Ctrl;HAUb_siZNF_HAUb	5.15143	0	3.53272	10.2244	0.954965	0.0143394	-1.84278	-1.69639	P15144	P15144	Homo sapiens	AMPN_HUMAN	Aminopeptidase N	ANPEP
1.9031	3.01858	2.49121	1.34457	0.430779	0.209469	0.367949	0.447341	0.142864	0.336897	0.381807	0.593395			HAUb_Ctrl	0.000446106	0.999214	-0.000143766	-0.000693888	2.60363	0.000107503	-1.82548	-3.91528	P62136	P62136	Homo sapiens	PP1A_HUMAN	Serine/threonine-protein phosphatase PP1-alpha catalytic subunit	PPP1CA
7.12831	8.37371	7.94081	6.40047	5.58728	5.64675	5.848	5.57684	4.57991	4.40848	4.42176	4.4906	+		HAUb_Ctrl;HAUb_siZNF_HAUb	5.42541	0	-1.18953	-6.82689	2.17809	0.000250489	-1.79611	-3.31275	P08670	P08670	Homo sapiens	VIME_HUMAN	Vimentin	VIM
2.14526	0.696291	0.724591	0.676192	0.449983	0.204678	-1.7581	-1.81148	-0.213409	-1.0899	-0.533833	-1.12767			HAUb_Ctrl	0.00641701	0.976494	-0.0124741	-0.0166107	1.3425	0.00378378	-1.78931	-2.20691	P24539	P24539	Homo sapiens	AT5F1_HUMAN	ATP synthase F(0) complex subunit B1, mitochondrial	ATP5PB
0.812775	1.14142	1.18942	-0.0421486	-0.677541	-0.728617	-0.991205	-1.43843	-1.60528	-1.71767	-1.71771	-2.5496	+		HAUb_Ctrl;HAUb_siZNF_HAUb	1.81536	0.00713953	-0.938619	-2.47231	2.69289	5.02283e-05	-1.73431	-3.99649	Q96PK6	Q96PK6	Homo sapiens	RBM14_HUMAN	RNA-binding protein 14	RBM14
8.44857	8.42901	8.11708	7.48485	5.1582	7.23968	6.60524	6.58332	7.16067	6.02908	6.60127	6.39108			HAUb_Ctrl	0.110312	0.686633	0.148916	0.24837	1.88537	0.000895944	-1.72327	-2.90061	P07477	P07477	Homo sapiens	TRY1_HUMAN	Serine protease 1	PRSS1
1.76924	0.94612	2.3576	1.60231	0.00124741	0.530096	-0.529133	-0.210249	0.692114	-1.42496	0.227453	-0.391356			HAUb_Ctrl	0.12689	0.651968	-0.172177	-0.282768	2.48007	0.000167024	-1.72083	-3.69446	P06702	P06702	Homo sapiens	S10A9_HUMAN	Protein S100-A9	S100A9
1.07494	-0.44383	0.947647	-0.53347	0.411799	-0.847501	-3.42524	-1.96443	-0.298624	-1.95677	-0.460176	-0.647434			HAUb_Ctrl	0.28446	0.368374	0.615594	0.61568	0.948626	0.0150582	-1.71767	-1.67652	Q02413	Q02413	Homo sapiens	DSG1_HUMAN	Desmoglein-1	DSG1
1.7392	1.0595	2.75549	1.67093	0.17613	0.755876	-0.200438	-0.32724	0.628902	-1.33976	-0.135657	-1.38334			HAUb_Ctrl	0.562539	0.163481	-0.658545	-1.01812	2.14329	0.000345821	-1.7052	-3.23428	P05109	P05109	Homo sapiens	S10A8_HUMAN	Protein S100-A8	S100A8
3.88058	2.48973	1.61035	0.952374	1.29772	0.52678	0.0296879	0.327168	0.223251	-0.177548	-0.617278	0.202623			HAUb_Ctrl	0.974814	0.0648813	-0.637577	-1.46459	1.30383	0.0042155	-1.68792	-2.14073	P84098	P84098	Homo sapiens	RL19_HUMAN	60S ribosomal protein L19	RPL19
1.12052	-0.259182	2.9348	3.1817	0.487211	1.2829	1.02296	-2.47746	0.313079	-1.373	0.684048	0.402698			HAUb_Ctrl	0.0250344	0.907891	-0.0721939	-0.0665047	0.676968	0.0424727	-1.66556	-1.29339	P31151	P31151	Homo sapiens	S10A7_HUMAN	Protein S100-A7	S100A7
0.0889254	-0.38459	-0.302819	1.73707	-1.23186	-1.0162	-1.29919	-1.89383	-0.987362	-2.07549	-1.96595	-2.07778			HAUb_Ctrl	0.608142	0.179193	-0.416377	-0.981315	1.67909	0.00175433	-1.64492	-2.61316	P16949	P16949	Homo sapiens	STMN1_HUMAN	Stathmin	STMN1
1.79024	1.80767	2.24907	1.46709	0.248929	0.11776	0.383333	0.125261	0.669854	0.768306	0.762507	0.365136	+		HAUb_Ctrl;HAUb_siZNF_HAUb	2.00675	0.0219815	0.42263	1.97867	4.069	7.63889e-05	-1.6097	-5.91102	P09493	P09493	Homo sapiens	TPM1_HUMAN	Tropomyosin alpha-1 chain	TPM1
3.12006	3.70257	3.60927	3.68679	2.62535	1.68584	1.69342	1.67789	2.15939	1.48427	1.87633	1.3726			HAUb_Ctrl	0.275428	0.453653	-0.197474	-0.497853	2.97939	5.36585e-05	-1.60905	-4.31972	Q92804	Q92804	Homo sapiens	RBP56_HUMAN	TATA-binding protein-associated factor 2N	TAF15
-0.359786	-0.103347	0.0351877	0.688967	-1.00393	-0.876947	-0.808083	-3.4471	0.241363	-0.594903	-0.880264	-1.82435			HAUb_Ctrl	0.449739	0.217005	0.769476	0.886553	1.25114	0.00498769	-1.59927	-2.05848	P09871;P48740	P09871;P48740	Homo sapiens	C1S_HUMAN;MASP1_HUMAN	Complement C1s subcomponent;Mannan-binding lectin serine protease 1	C1S
2.24234	3.78462	2.97248	1.21837	0.740686	1.11961	0.980201	1.1221	0.941267	1.00229	1.111	0.992282			HAUb_Ctrl	0.0785678	0.851548	0.0210595	0.107163	1.52284	0.00251817	-1.5638	-2.39552	O00159	O00159	Homo sapiens	MYO1C_HUMAN	Unconventional myosin-Ic	MYO1C
-0.704986	-0.868815	-1.03901	-0.165789	-2.53508	-1.93227	-2.05035	-2.44371	-2.86569	-1.88759	-1.82351	-1.21827			HAUb_Ctrl	0.335387	0.366622	0.29159	0.618887	3.18393	5.6701e-05	-1.5457	-4.55376	Q00688	Q00688	Homo sapiens	FKBP3_HUMAN	Peptidyl-prolyl cis-trans isomerase FKBP3	FKBP3
1.8277	1.50945	0.278521	3.49117	-0.438659	0.61763	-0.474988	1.29098	3.91148	3.83985	3.47823	3.78531	+		HAUb_Ctrl;HAUb_siZNF_HAUb	3.6788	0	3.50498	6.48542	0.995536	0.0131946	-1.52797	-1.7181	P07602	P07602	Homo sapiens	SAP_HUMAN	Prosaposin	PSAP
3.72808	2.27877	1.75649	2.24785	0.834104	0.935183	1.12743	1.06484	0.101231	1.63868	1.32058	1.42958			HAUb_Ctrl	0.142064	0.64597	0.13213	0.291719	1.89829	0.00116637	-1.51241	-2.85023	P50238	P50238	Homo sapiens	CRIP1_HUMAN	Cysteine-rich protein 1	CRIP1
-0.114606	1.28741	0.899654	-0.973313	-1.47993	-0.988148	-1.32646	-1.13419	-2.73195	-2.11806	-1.77523	-1.39845	+		HAUb_Ctrl;HAUb_siZNF_HAUb	1.36395	0.0245577	-0.773739	-1.92018	1.55716	0.00231797	-1.50697	-2.42438	P36873	P36873	Homo sapiens	PP1G_HUMAN	Serine/threonine-protein phosphatase PP1-gamma catalytic subunit	PPP1CC
7.93322	7.52729	7.9347	7.91044	6.34352	6.32096	6.39028	6.22948	7.21032	6.84332	6.75188	6.73147	+		HAUb_Ctrl;HAUb_siZNF_HAUb	2.54009	0.0060207	0.56319	2.60274	5.13216	0.000106796	-1.50535	-7.32832	P02768	P02768	Homo sapiens	ALBU_HUMAN	Albumin	ALB
2.96851	3.85479	3.50576	2.00664	1.39513	1.72764	1.67459	1.52111	1.41415	1.53136	1.54824	1.44373			HAUb_Ctrl	0.536012	0.43468	-0.0952506	-0.522521	1.98152	0.000795009	-1.50431	-2.95125	P52907	P52907	Homo sapiens	CAZA1_HUMAN	F-actin-capping protein subunit alpha-1	CAPZA1
-0.879393	-0.347255	-0.533676	-3.8488	-1.19558	-2.77588	-4.41035	-3.16484	-3.77192	-3.58008	-2.85602	-4.24997			HAUb_Ctrl	0.45215	0.217957	-0.727837	-0.884162	0.678464	0.0435194	-1.48438	-1.28337	Q12792	Q12792	Homo sapiens	TWF1_HUMAN	Twinfilin-1	TWF1
0.972742	-0.730465	-0.503423	-3.99472	-1.07906	-2.46298	-2.92913	-3.6988	-2.50902	-4.62379	-3.63042	-3.31425				0.669607	0.107284	-0.976875	-1.21663	0.58846	0.060127	-1.47853	-1.15229	P0C7P4;P47985	P0C7P4;P47985	Homo sapiens	UCRIL_HUMAN;UCRI_HUMAN	Putative cytochrome b-c1 complex subunit Rieske-like protein 1;Cytochrome b-c1 complex subunit Rieske, mitochondrial	UQCRFS1P1
3.23261	3.40917	3.36666	2.8273	1.24656	2.14436	1.82746	1.75382	2.45791	2.04423	2.25386	2.14238			HAUb_Ctrl	1.23613	0.051701	0.481545	1.57353	3.17048	5.54855e-05	-1.46589	-4.46381	Q08378	Q08378	Homo sapiens	GOGA3_HUMAN	Golgin subfamily A member 3	GOLGA3
1.65871	2.72128	2.21581	0.57888	0.527555	0.289493	0.358811	0.235895	0.131334	0.270597	0.409848	0.29684			HAUb_Ctrl	0.388161	0.530046	-0.0757837	-0.408722	1.67907	0.00196903	-1.44073	-2.55559	P47756	P47756	Homo sapiens	CAPZB_HUMAN	F-actin-capping protein subunit beta	CAPZB
2.4486	2.14927	2.60362	2.70969	0.960781	1.01283	1.24247	0.943708	1.26509	1.49919	1.51277	1.33674	+		HAUb_Ctrl;HAUb_siZNF_HAUb	2.1192	0.0265428	0.3635	1.89134	4.30083	7.81528e-05	-1.43785	-5.98753	P67936	P67936	Homo sapiens	TPM4_HUMAN	Tropomyosin alpha-4 chain	TPM4
2.88259	3.83992	3.30655	3.24998	2.45868	1.8515	1.73554	1.49291	2.82743	2.15293	2.15807	2.40389			HAUb_Ctrl	0.992501	0.0733886	0.500923	1.39359	2.62757	0.000167922	-1.43511	-3.72991	P62273	P62273	Homo sapiens	RS29_HUMAN	40S ribosomal protein S29	RPS29
-0.356568	0.105904	-0.385185	0.231916	-1.27882	-1.68487	-1.65502	-1.5022	-1.14966	-1.758	-2.19048	-2.00715			HAUb_Ctrl	0.450685	0.306279	-0.246091	-0.712945	3.62975	6.32184e-05	-1.42925	-5.04494	Q05682	Q05682	Homo sapiens	CALD1_HUMAN	Caldesmon	CALD1
1.20936	-3.22117	-0.997877	-2.30323	-1.26322	-1.68419	-3.58946	-4.3654	-1.21186	-2.79631	-1.46676	-1.49594				0.554352	0.148869	0.982853	1.0614	0.531357	0.076	-1.39734	-1.0619	Q08554	Q08554	Homo sapiens	DSC1_HUMAN	Desmocollin-1	DSC1
1.28443	2.08736	1.91823	1.91678	1.24903	0.0613546	0.126704	0.204092	0.790571	0.26054	0.610194	0.524601			HAUb_Ctrl	0.175338	0.595868	0.136181	0.338803	2.23973	0.000422455	-1.3914	-3.21945	P35637	P35637	Homo sapiens	FUS_HUMAN	RNA-binding protein FUS	FUS
1.68531	1.39082	1.96206	1.80482	0.631015	-0.361516	0.398371	0.661762	1.66897	0.887347	-0.0494328	0.71686			HAUb_Ctrl	0.510674	0.211285	0.473529	0.900771	2.67596	0.000169014	-1.37834	-3.75083	P00736	P00736	Homo sapiens	C1R_HUMAN	Complement C1r subcomponent	C1R
0.82236	1.75023	0.777832	1.75539	-0.56661	0.0323782	0.15519	-0.0114155	0.120465	2.03377	1.69698	0.698062	+		HAUb_Ctrl;HAUb_siZNF_HAUb	1.40649	0.014642	1.23493	2.16615	2.30015	0.000303207	-1.37407	-3.28377	P04080	P04080	Homo sapiens	CYTB_HUMAN	Cystatin-B	CSTB
-0.95443	0.27084	-0.687087	0.725002	-1.28721	-1.55157	-1.17705	-1.99197	-1.67299	-0.897583	-1.1096	-1.75397			HAUb_Ctrl	0.204986	0.559607	0.143415	0.379926	1.66471	0.00215012	-1.34053	-2.50507	Q96CT7	Q96CT7	Homo sapiens	CC124_HUMAN	Coiled-coil domain-containing protein 124	CCDC124
1.04344	-3.81372	-0.00289822	-3.69651	-1.26397	-3.32627	-3.2756	-3.81139	-1.00046	-3.2169	-1.63742	-2.63401				0.48173	0.196894	0.797111	0.935816	0.420184	0.12067	-1.30189	-0.883103	Q15517	Q15517	Homo sapiens	CDSN_HUMAN	Corneodesmosin	CDSN
0.828017	1.76631	1.45858	0.923373	0.120705	0.0589371	0.000700951	-0.39428	-0.0908155	-0.10326	0.072155	0.324498			HAUb_Ctrl	0.282547	0.528077	0.104129	0.411441	2.68183	0.000167203	-1.29756	-3.69544	Q9BPX5	Q9BPX5	Homo sapiens	ARP5L_HUMAN	Actin-related protein 2/3 complex subunit 5-like protein	ARPC5L
5.01712	5.71329	5.7293	6.0208	3.99096	4.49607	4.4509	4.42385	5.18868	4.4052	4.80466	4.47431			HAUb_Ctrl	0.890766	0.110423	0.377764	1.2014	2.7209	0.000167562	-1.27968	-3.72772	P23435	P23435	Homo sapiens	CBLN1_HUMAN	Cerebellin-1	CBLN1
1.31162	2.23359	1.54914	0.0245142	0.097208	-0.303473	0.133225	0.12442	-0.180467	0.00633907	0.273314	0.282559			HAUb_Ctrl	0.213829	0.610237	0.0825913	0.32508	1.43392	0.00378663	-1.26687	-2.2081	P47755	P47755	Homo sapiens	CAZA2_HUMAN	F-actin-capping protein subunit alpha-2	CAPZA2
-2.39645	-4.2431	-3.69434	-0.213397	-3.4487	-3.17799	-3.81344	-5.14774	1.71824	1.22323	1.33341	1.16791	+		HAUb_siZNF_HAUb	4.60277	0	5.25767	9.48953	0.596937	0.0604634	-1.26014	-1.14914	P11279	P11279	Homo sapiens	LAMP1_HUMAN	Lysosome-associated membrane glycoprotein 1	LAMP1
-2.91063	0.0726357	0.144486	0.28868	-1.53038	-1.83509	-1.86959	-2.16524	-1.66059	-0.79891	-0.894814	-1.48629	+		HAUb_Ctrl;HAUb_siZNF_HAUb	1.36744	0.0290726	0.639926	1.8285	0.792207	0.0313475	-1.24887	-1.41601	Q9Y237	Q9Y237	Homo sapiens	PIN4_HUMAN	Peptidyl-prolyl cis-trans isomerase NIMA-interacting 4	PIN4
1.48569	-0.029603	0.255252	-0.318789	-0.657247	-1.20739	-0.772865	-0.930179	-0.24756	-0.897337	-0.801433	-0.704423			HAUb_Ctrl	0.575663	0.257812	0.229233	0.799348	1.61554	0.0024774	-1.24006	-2.41086	Q02790	Q02790	Homo sapiens	FKBP4_HUMAN	Peptidyl-prolyl cis-trans isomerase FKBP4	FKBP4
-2.90468	-2.8539	-2.62367	-4.32603	-2.36633	-4.94249	-4.71218	-5.60288	-3.71838	-3.06471	-2.91821	-4.34206			HAUb_Ctrl	0.532318	0.162817	0.895134	1.01981	0.750096	0.0360407	-1.2289	-1.35767	Q13573	Q13573	Homo sapiens	SNW1_HUMAN	SNW domain-containing protein 1	SNW1
-0.273129	-0.474681	-0.236382	0.337944	-0.458189	-0.626248	-0.731999	-3.73663	-0.437201	-0.0892925	-0.39735	-1.40617			HAUb_Ctrl	0.429619	0.22788	0.805763	0.861704	0.749788	0.0360483	-1.22671	-1.35699	Q15942	Q15942	Homo sapiens	ZYX_HUMAN	Zyxin	ZYX
4.34419	0.52678	0.30483	-0.193514	-0.887731	0.886972	0.634386	-0.547788	-0.277547	-1.07911	-0.99964	-0.788426				0.86192	0.0706343	-0.807641	-1.41368	0.493942	0.0902618	-1.22411	-0.994416	Q13151	Q13151	Homo sapiens	ROA0_HUMAN	Heterogeneous nuclear ribonucleoprotein A0	HNRNPA0
-2.44616	-0.557837	-0.586091	-0.953954	-2.75289	-2.75554	-1.81643	-2.0944	-1.12305	-1.93357	-1.38807	-2.39196			HAUb_Ctrl	0.881685	0.0769719	0.645656	1.37469	1.28064	0.00569375	-1.21881	-2.0138	Q9H0R4	Q9H0R4	Homo sapiens	HDHD2_HUMAN	Haloacid dehalogenase-like hydrolase domain-containing protein 2	HDHD2
0.811502	1.39184	1.02709	0.368865	-0.198974	-0.198821	-0.447406	-0.390139	-1.82263	-1.11626	-1.27016	-1.47643	+		HAUb_Ctrl;HAUb_siZNF_HAUb	3.27353	0.000484848	-1.11253	-4.18519	2.78479	0.000168285	-1.20866	-3.73932	P31942	P31942	Homo sapiens	HNRH3_HUMAN	Heterogeneous nuclear ribonucleoprotein H3	HNRNPH3
6.06317	5.51417	4.96307	6.73071	4.97811	3.6754	5.1194	4.6693	5.29235	4.59341	5.07993	5.47136			HAUb_Ctrl	0.631097	0.153807	0.49871	1.04599	1.28464	0.00570194	-1.20722	-2.0153	Q15465	Q15465	Homo sapiens	SHH_HUMAN	Sonic hedgehog protein	SHH
-0.238281	0.798514	0.647823	-3.08538	-2.41798	-1.71877	-1.25516	-1.29052	-4.34981	-2.71223	-3.03337	-4.17123	+		HAUb_siZNF_HAUb	2.08583	0.00180267	-1.89605	-3.21827	0.603768	0.0598436	-1.20128	-1.15374	P28290	P28290	Homo sapiens	ITPI2_HUMAN	Protein ITPRID2	ITPRID2
1.03202	0.0932665	1.63295	0.268085	0.299378	-0.54029	-0.550415	-0.921817	-1.05617	-0.857755	0.0188408	-0.324307			HAUb_Ctrl	0.133837	0.658095	-0.126561	-0.277189	1.44478	0.00377246	-1.18487	-2.19426	P31944	P31944	Homo sapiens	CASPE_HUMAN	Caspase-14	CASP14
3.05864	3.37438	3.52673	3.36981	2.21979	1.87878	2.16321	2.33387	2.1715	2.45992	2.46992	2.43129			HAUb_Ctrl	1.00484	0.147887	0.234246	1.06451	3.86118	6.18847e-05	-1.18348	-4.97414	P06753	P06753	Homo sapiens	TPM3_HUMAN	Tropomyosin alpha-3 chain	TPM3
3.45057	3.90259	3.85058	3.3289	2.4447	2.54732	2.14587	2.66467	3.6633	2.93386	2.62171	2.7777			HAUb_Ctrl	1.12109	0.0552164	0.548499	1.54178	3.20952	5.24434e-05	-1.18252	-4.20575	P21817	P21817	Homo sapiens	RYR1_HUMAN	Ryanodine receptor 1	RYR1
-4.61213	-4.45978	-3.50469	-2.58851	-4.42108	-5.93762	-3.64218	-5.88924	-4.17758	-3.65556	-4.83108	-3.46899			HAUb_Ctrl	0.711066	0.0974898	0.939227	1.2638	0.797284	0.0314742	-1.18126	-1.41348	Q9NQC3	Q9NQC3	Homo sapiens	RTN4_HUMAN	Reticulon-4	RTN4
0.420135	-1.06984	-0.00864792	1.15664	-1.20763	-0.568457	-1.21656	-1.20833	-1.46322	-1.04848	-0.537858	-0.754047			HAUb_Ctrl	0.147437	0.657201	0.0993426	0.278486	1.26571	0.00612571	-1.17482	-1.98401	O14737	O14737	Homo sapiens	PDCD5_HUMAN	Programmed cell death protein 5	PDCD5
4.09655	4.56783	4.34788	4.0938	3.24765	3.11082	3.08117	3.00944	3.15954	3.24128	3.31485	3.25544			HAUb_Ctrl	1.15535	0.247498	0.130503	0.819378	4.07432	6.53789e-05	-1.16424	-5.18905	P23528	P23528	Homo sapiens	COF1_HUMAN	Cofilin-1	CFL1
3.198	3.25504	3.48772	3.7676	2.54593	2.54488	2.28417	1.69714	2.21936	1.1748	1.16836	0.399144	+		HAUb_Ctrl;HAUb_siZNF_HAUb	1.28785	0.0227385	-1.02762	-1.96172	2.55052	0.000202224	-1.15906	-3.42557	P14174	P14174	Homo sapiens	MIF_HUMAN	Macrophage migration inhibitory factor	MIF
1.55511	1.00079	1.67488	1.576	0.271162	0.391459	0.224982	0.355977	0.422898	0.325997	0.365995	0.669619			HAUb_Ctrl	0.777164	0.298846	0.135232	0.726922	3.45754	5.5e-05	-1.1408	-4.43448	Q9UBB4	Q9UBB4	Homo sapiens	ATX10_HUMAN	Ataxin-10	ATXN10
0.559442	-0.628201	-5.08473	-2.43432	-2.48285	-4.00256	-2.61435	-3.04806	-2.77634	-3.50686	-2.77797	-2.93492				0.0339911	0.891709	0.0379348	0.0782178	0.391744	0.138105	-1.14	-0.828997	Q9Y2B0	Q9Y2B0	Homo sapiens	CNPY2_HUMAN	Protein canopy homolog 2	CNPY2
2.77029	2.35145	-3.80741	0.714698	-0.712454	-0.97365	-0.350512	-0.446149	-0.289021	-1.07265	-0.517665	-1.31564				0.264854	0.473258	-0.178055	-0.472908	0.315386	0.189571	-1.12795	-0.699906	P21980	P21980	Homo sapiens	TGM2_HUMAN	Protein-glutamine gamma-glutamyltransferase 2	TGM2
1.38469	1.79149	1.93796	2.9004	1.02182	0.947672	0.856648	0.699849	0.969163	1.36964	1.62517	1.44329	+		HAUb_Ctrl;HAUb_siZNF_HAUb	1.64115	0.0282659	0.470318	1.84591	1.84773	0.00175578	-1.12214	-2.61927	Q13442	Q13442	Homo sapiens	HAP28_HUMAN	28 kDa heat- and acid-stable phosphoprotein	PDAP1
1.45144	-0.446871	1.06071	1.15491	0.0487785	-0.814584	-0.210715	-0.256876	-0.0544615	-0.330563	-0.0512571	-0.149828			HAUb_Ctrl	0.362396	0.413077	0.161822	0.552114	1.2771	0.00625107	-1.1134	-1.97874	Q96KP4	Q96KP4	Homo sapiens	CNDP2_HUMAN	Cytosolic non-specific dipeptidase	CNDP2
5.03554	5.67385	5.58065	5.91843	4.3011	4.37932	4.34513	4.73709	4.21351	4.37406	4.37044	4.43379			HAUb_Ctrl	0.362382	0.50153	-0.0927083	-0.440152	2.71866	0.000208117	-1.11146	-3.56783	Q9Y2W1	Q9Y2W1	Homo sapiens	TR150_HUMAN	Thyroid hormone receptor-associated protein 3	THRAP3
2.49879	2.67646	2.39078	2.10197	1.26376	1.4938	1.34005	1.16388	1.89043	1.56906	1.46611	1.99261	+		HAUb_Ctrl;HAUb_siZNF_HAUb	1.55158	0.0380392	0.414181	1.69854	3.66817	5.74413e-05	-1.10163	-4.60847	P35030	P35030	Homo sapiens	TRY3_HUMAN	Trypsin-3	PRSS3
1.14462	0.715875	1.16803	1.4654	0.216227	0.145888	0.0576897	-0.301003	-0.453499	0.299154	0.252697	-0.703884			HAUb_Ctrl	0.269522	0.467815	-0.181083	-0.480233	2.89433	0.000168831	-1.09378	-3.7415	P09211	P09211	Homo sapiens	GSTP1_HUMAN	Glutathione S-transferase P	GSTP1
-0.570032	0.214524	-0.384748	-0.590494	-0.75194	-1.93827	-1.27438	-1.71522	-0.358755	-2.30685	-2.02657	0			HAUb_Ctrl	0.147592	0.599401	0.246908	0.334805	1.82331	0.00197871	-1.08727	-2.5733	P0DTE2	P0DTE2	Homo sapiens	HV511_HUMAN	Probable non-functional immunoglobulin heavy variable 8-51-1	IGHV8-51-1
1.06164	1.11575	0.645018	0.67855	0.72569	-0.899539	0.000152588	-0.622561	0.167496	-0.681808	-0.624983	-1.04071			HAUb_Ctrl	0.333956	0.35428	-0.345938	-0.638373	1.51428	0.00358548	-1.0743	-2.22982	Q15185	Q15185	Homo sapiens	TEBP_HUMAN	Prostaglandin E synthase 3	PTGES3
1.95947	2.19861	2.08554	1.50903	0.774915	1.03707	0.712424	0.938559	0.867619	0.895372	0.939656	1.07807			HAUb_Ctrl	0.397191	0.5178	0.0794361	0.422884	3.1515	5.0171e-05	-1.07242	-3.99462	P60953	P60953	Homo sapiens	CDC42_HUMAN	Cell division control protein 42 homolog	CDC42
0.672954	0.718475	0.812968	1.62501	-0.088686	-0.0594959	-0.121855	-0.140563	-0.145139	0.101531	0.0741405	-0.0610561			HAUb_Ctrl	0.773164	0.384961	0.0950191	0.591244	2.48145	0.00034749	-1.06	-3.25983	P30046	P30046	Homo sapiens	DOPD_HUMAN	D-dopachrome decarboxylase	DDT
-0.478581	-0.872685	-0.48886	-0.857648	-1.41264	-1.67579	-1.8771	-1.95217	-0.618761	-1.47372	-1.08578	-1.57465			HAUb_Ctrl	1.14167	0.0535612	0.541197	1.55349	3.18448	5.02857e-05	-1.05498	-4.00552	P01023;P20742	P01023;P20742	Homo sapiens	A2MG_HUMAN;PZP_HUMAN	Alpha-2-macroglobulin;Pregnancy zone protein	A2M
0.339741	1.45192	0.154358	1.53636	-0.0413342	-0.0471287	-0.0775137	-0.555274	0.571405	0.703492	0.40968	0.202765	+		HAUb_Ctrl;HAUb_siZNF_HAUb	2.11989	0.00747692	0.652148	2.45776	1.47239	0.00400595	-1.05091	-2.17387	A0A024R1R8;Q9Y2S6	A0A024R1R8;Q9Y2S6	Homo sapiens	TMA7B_HUMAN;TMA7_HUMAN	Translation machinery-associated protein 7B;Translation machinery-associated protein 7	TMA7B
2.19612	0.538231	1.43865	0.880937	0.760713	0.530952	0.0042038	-0.442331	0.0985107	0.20328	0.927323	0.372012			HAUb_Ctrl	0.2304	0.503255	0.186897	0.437772	1.2291	0.00747911	-1.0501	-1.90385	P12273	P12273	Homo sapiens	PIP_HUMAN	Prolactin-inducible protein	PIP
5.76635	5.35307	5.52757	4.94728	4.11484	4.31289	4.01799	4.9645	5.49198	3.4907	5.3528	4.53604			HAUb_Ctrl	0.302453	0.377499	0.365325	0.601748	2.05493	0.0012545	-1.04602	-2.79546	Q9BYZ6	Q9BYZ6	Homo sapiens	RHBT2_HUMAN	Rho-related BTB domain-containing protein 2	RHOBTB2
3.20088	4.18324	3.78561	2.71714	2.37302	2.46084	2.45992	2.44956	1.96555	2.34164	2.37792	2.46151			HAUb_Ctrl	0.636353	0.310016	-0.149181	-0.703875	1.73371	0.00232721	-1.03588	-2.44821	O75369	O75369	Homo sapiens	FLNB_HUMAN	Filamin-B	FLNB
5.48667	5.42096	5.63864	5.82749	4.74668	4.47702	4.49847	4.5109	4.47278	4.9189	4.9062	4.88309			HAUb_Ctrl	0.972318	0.15117	0.236975	1.05366	4.08139	6.14525e-05	-1.03517	-4.92329	P62937	P62937	Homo sapiens	PPIA_HUMAN	Peptidyl-prolyl cis-trans isomerase A	PPIA
2.62513	3.08472	2.96171	3.35061	1.91653	2.12704	1.99393	1.86393	-1.28254	-0.0919561	-1.29257	-1.30873	+		HAUb_Ctrl;HAUb_siZNF_HAUb	4.16197	0	-2.96931	-7.31176	3.16285	4.96614e-05	-1.03019	-3.94649	P38159	P38159	Homo sapiens	RBMX_HUMAN	RNA-binding motif protein, X chromosome	RBMX
0.877598	-0.892815	-1.1888	1.06031	-1.3028	-0.859309	-0.744911	-1.33602	-0.401686	-0.782107	-0.766034	-1.26555			HAUb_Ctrl	0.50523	0.272946	0.256916	0.771509	0.852198	0.0285078	-1.02483	-1.45622	P00441	P00441	Homo sapiens	SODC_HUMAN	Superoxide dismutase [Cu-Zn]	SOD1
2.17	2.41151	2.48778	1.57443	1.33816	0.898739	1.3268	1.01142	0.00343513	1.40423	-3.31198	1.58174			HAUb_Ctrl	0.489906	0.176186	-1.22442	-0.988293	2.30672	0.000610909	-1.01715	-3.03654	P61326;Q96A72	P61326;Q96A72	Homo sapiens	MGN_HUMAN;MGN2_HUMAN	Protein mago nashi homolog;Protein mago nashi homolog 2	MAGOH
-0.0814304	0.690319	0.304341	0.791082	-0.385209	-0.561278	-0.861038	-0.547286	0.570745	-0.0533657	-0.417351	0.251163	+		HAUb_Ctrl;HAUb_siZNF_HAUb	1.56322	0.0187862	0.676501	2.02979	2.41586	0.000453184	-1.01478	-3.1477	P0C0L4	P0C0L4	Homo sapiens	CO4A_HUMAN	Complement C4-A	C4A
-0.616364	-0.676966	-0.311891	0.384319	-1.24652	-1.29641	-1.19489	-1.54021	-1.78195	-1.17334	-1.16415	-1.39026			HAUb_Ctrl	0.133489	0.717763	-0.0579176	-0.219747	2.13607	0.00111131	-1.01428	-2.85672	P30533	P30533	Homo sapiens	AMRP_HUMAN	Alpha-2-macroglobulin receptor-associated protein	LRPAP1
4.40914	4.66066	4.62661	4.94244	3.84008	3.70722	3.6035	3.45498	4.51322	4.32262	4.02434	4.21316	+		HAUb_Ctrl;HAUb_siZNF_HAUb	2.48649	0.00516239	0.61689	2.67363	3.50139	5.3012e-05	-1.00827	-4.26426	A0A075B6H7;A0A0C4DH55;A0A0C4DH90;P01624	A0A075B6H7;A0A0C4DH55;A0A0C4DH90;P01624	Homo sapiens	KV37_HUMAN;KVD07_HUMAN;A0A0C4DH90_HUMAN;KV315_HUMAN	Probable non-functional immunoglobulin kappa variable 3-7;Immunoglobulin kappa variable 3D-7;Immunoglobulin kappa variable 3/OR2-268 (non-functional) (Fragment);Immunoglobulin kappa variable 3-15	IGKV3-7
2.14673	2.14238	2.32698	2.40152	0.975567	1.28404	1.23475	1.49753	2.24628	1.68197	1.76102	1.97621	+		HAUb_Ctrl;HAUb_siZNF_HAUb	2.16431	0.00697233	0.668398	2.51566	3.69725	5.54156e-05	-1.00643	-4.46301	B9A064	B9A064	Homo sapiens	IGLL5_HUMAN	Immunoglobulin lambda-like polypeptide 5	IGLL5
0.20932	-0.243689	0.0667715	-0.000576973	-1.07392	-0.837708	-1.06267	-1.01586	-1.06667	-0.819719	-0.691637	-0.695998			HAUb_Ctrl	0.871195	0.220445	0.179032	0.879583	4.03138	5.96206e-05	-1.0055	-4.80405	P58546	P58546	Homo sapiens	MTPN_HUMAN	Myotrophin	MTPN
1.12372	0.491018	0.951812	-4.34197	-1.71017	-1.8923	-0.865858	-1.31395	-3.10487	-3.74671	-1.27801	-0.676659				0.442939	0.221769	-0.755995	-0.874976	0.32006	0.188401	-1.00171	-0.702491	O00625	O00625	Homo sapiens	PIR_HUMAN	Pirin	PIR
1.59401	1.80824	1.80693	1.9829	0.954803	0.815739	0.861104	0.57986	0.340262	1.21144	1.26578	0.975255			HAUb_Ctrl	0.26339	0.498466	0.14531	0.444747	3.93154	5.82781e-05	-0.995143	-4.67911	P30040	P30040	Homo sapiens	ERP29_HUMAN	Endoplasmic reticulum resident protein 29	ERP29
6.37555	7.50381	7.45908	7.68259	6.14392	6.30027	6.25917	6.38267	5.73352	5.88908	6.06668	6.18363			HAUb_Ctrl	1.4717	0.0675157	-0.30328	-1.43939	1.76593	0.00233094	-0.983752	-2.45137	P84090	P84090	Homo sapiens	ERH_HUMAN	Enhancer of rudimentary homolog	ERH
2.62501	1.92596	1.9983	2.56332	1.52618	1.33911	1.10027	1.21988	1.37506	1.63407	1.5939	1.59324			HAUb_Ctrl	1.23547	0.107796	0.252707	1.21394	2.52087	0.000422857	-0.98179	-3.22192	P60174	P60174	Homo sapiens	TPIS_HUMAN	Triosephosphate isomerase	TPI1
0.215986	0.799386	-0.355022	1.50366	-0.327897	-0.00125408	-0.715074	-0.704795	-0.496562	0.109652	0.203409	-0.0383263			HAUb_Ctrl	0.825773	0.122285	0.381798	1.1537	1.1888	0.00948524	-0.978259	-1.83441	O60869	O60869	Homo sapiens	EDF1_HUMAN	Endothelial differentiation-related factor 1	EDF1
1.51883	2.11986	1.67548	1.37096	0.899734	0.6123	0.672167	0.594975	0.499567	0.299661	0.342168	0.381514	+		HAUb_Ctrl;HAUb_siZNF_HAUb	2.05331	0.0362691	-0.314067	-1.72192	2.83237	0.000206186	-0.976487	-3.53121	Q15233	Q15233	Homo sapiens	NONO_HUMAN	Non-POU domain-containing octamer-binding protein	NONO
1.53278	1.74195	1.49906	1.30839	0.868561	0.426778	0.472238	0.4096	0.796228	0.951662	0.253284	0.588004			HAUb_Ctrl	0.221805	0.575256	0.103001	0.359939	3.35549	5.08083e-05	-0.976251	-4.059	P60981	P60981	Homo sapiens	DEST_HUMAN	Destrin	DSTN
1.54583	1.98381	1.87115	1.51697	1.57236	0.435612	0.414455	0.707253	1.07688	-0.222911	-0.38601	-0.245106			HAUb_Ctrl	0.831611	0.0807786	-0.726707	-1.35334	1.73217	0.00255634	-0.947022	-2.39353	P62318	P62318	Homo sapiens	SMD3_HUMAN	Small nuclear ribonucleoprotein Sm D3	SNRPD3
4.71875	5.27388	4.29971	5.74835	4.17746	3.76042	4.0655	4.26788	4.28165	3.64773	3.09155	3.40788			HAUb_Ctrl	0.838088	0.10511	-0.460615	-1.22772	1.51142	0.00407424	-0.942355	-2.16388	P63313	P63313	Homo sapiens	TYB10_HUMAN	Thymosin beta-10	TMSB10
1.68482	1.26277	1.6264	1.88786	1.05288	0.64446	0.355996	0.657204	0.707056	1.38001	0.650521	1.03357			HAUb_Ctrl	0.559925	0.244257	0.265153	0.825987	2.54345	0.000420057	-0.937829	-3.19535	P61960	P61960	Homo sapiens	UFM1_HUMAN	Ubiquitin-fold modifier 1	UFM1
3.51445	3.78911	3.6972	3.17861	2.72343	2.77689	2.28344	2.67769	3.69339	2.68149	2.38753	2.88433			HAUb_Ctrl	0.439184	0.293245	0.29632	0.737896	2.73555	0.000199402	-0.92948	-3.37335	P02746	P02746	Homo sapiens	C1QB_HUMAN	Complement C1q subcomponent subunit B	C1QB
-0.180979	-0.625035	0.0562344	0.785389	-0.723974	-0.886274	-1.05492	-1.00649	-0.114178	0.23624	0.300579	0.0224657	+		HAUb_Ctrl;HAUb_siZNF_HAUb	3.84191	0.000568889	1.02919	4.65911	1.64739	0.00314264	-0.926818	-2.29462	P55145	P55145	Homo sapiens	MANF_HUMAN	Mesencephalic astrocyte-derived neurotrophic factor	MANF
-2.22441	-0.678366	-1.84855	-3.80458	-3.16898	-2.99779	-3.27181	-2.77013	-3.47224	-2.23822	-2.50019	-2.20888				0.684489	0.145773	0.447293	1.07501	0.672602	0.0519877	-0.913199	-1.21001	Q9BY89	Q9BY89	Homo sapiens	K1671_HUMAN	Uncharacterized protein KIAA1671	KIAA1671
-1.43845	-1.91115	-3.15345	-0.118838	-2.77625	-2.69828	-2.3002	-2.4689	-1.41715	-1.89005	-2.65071	-2.065			HAUb_Ctrl	1.0366	0.063527	0.555178	1.47247	0.689035	0.0492401	-0.905436	-1.22962	P51858	P51858	Homo sapiens	HDGF_HUMAN	Hepatoma-derived growth factor	HDGF
2.28041	1.43387	1.94993	2.22991	1.21105	0.986615	1.16331	0.921851	1.626	1.0319	1.14671	1.28119			HAUb_Ctrl	0.660257	0.249619	0.20074	0.815585	2.33215	0.000793594	-0.90282	-2.95046	Q9BZX2	Q9BZX2	Homo sapiens	UCK2_HUMAN	Uridine-cytidine kinase 2	UCK2
1.9363	2.24856	1.83994	1.99974	1.34541	1.15254	1.02569	0.915837	-0.0905056	0.19748	0.0416431	0.301671	+		HAUb_Ctrl;HAUb_siZNF_HAUb	3.661	0.000535565	-0.9973	-4.40791	3.39359	4.97175e-05	-0.896265	-3.94946	P23246	P23246	Homo sapiens	SFPQ_HUMAN	Splicing factor, proline- and glutamine-rich	SFPQ
4.61511	5.03874	5.30669	5.39682	4.18329	4.16026	4.12527	4.32069	4.3591	4.49987	4.40935	4.24136			HAUb_Ctrl	1.40011	0.148048	0.180043	1.06645	2.58438	0.000457035	-0.891962	-3.17924	P07737	P07737	Homo sapiens	PROF1_HUMAN	Profilin-1	PFN1
3.02518	3.67812	3.39753	3.75648	2.52939	2.42028	2.46489	2.89838	2.17051	2.4973	2.51522	2.49849			HAUb_Ctrl	0.531754	0.336365	-0.157854	-0.665288	2.37399	0.000798568	-0.886094	-2.9722	Q9NYF8	Q9NYF8	Homo sapiens	BCLF1_HUMAN	Bcl-2-associated transcription factor 1	BCLAF1
3.839	4.21814	3.67933	3.40359	3.0748	3.06042	2.65286	2.81603	3.45507	2.45576	2.67698	2.69687			HAUb_Ctrl	0.124084	0.702127	-0.0798576	-0.2343	2.36789	0.00079714	-0.883989	-2.96404	P63173	P63173	Homo sapiens	RL38_HUMAN	60S ribosomal protein L38	RPL38
0.567003	1.05003	0.925968	1.30966	0.237882	0.11151	-0.167445	0.201344	-0.840705	-5.09761	-1.18584	-1.05881	+		HAUb_Ctrl;HAUb_siZNF_HAUb	1.08927	0.0252171	-2.14156	-1.90548	2.53651	0.000448148	-0.867342	-3.10278	Q9Y5S9	Q9Y5S9	Homo sapiens	RBM8A_HUMAN	RNA-binding protein 8A	RBM8A
2.37155	2.58869	2.52842	2.96249	1.92119	1.68341	1.68318	1.73638	1.48831	2.11605	2.15626	2.12624			HAUb_Ctrl	0.59532	0.259061	0.215677	0.796	3.10438	0.000210748	-0.856752	-3.60942	P30086	P30086	Homo sapiens	PEBP1_HUMAN	Phosphatidylethanolamine-binding protein 1	PEBP1
2.2829	3.71456	2.91928	1.73755	1.71713	1.81341	1.88146	1.82029	1.50982	1.62177	1.67257	1.56637			HAUb_Ctrl	2.34558	0.0662393	-0.215442	-1.4475	1.03679	0.0174121	-0.855497	-1.62385	P46940	P46940	Homo sapiens	IQGA1_HUMAN	Ras GTPase-activating-like protein IQGAP1	IQGAP1
1.16239	1.66252	1.61011	1.97969	0.599588	0.812967	0.748265	0.903165	-1.47976	-0.999896	-1.23357	-1.31502	+		HAUb_Ctrl;HAUb_siZNF_HAUb	5.58647	0	-2.02306	-9.25649	2.45758	0.000681081	-0.83768	-2.99207	Q9BY77	Q9BY77	Homo sapiens	PDIP3_HUMAN	Polymerase delta-interacting protein 3	POLDIP3
3.13306	2.97751	4.90503	2.469	2.61452	2.58292	2.62499	2.36545	2.57772	2.0731	2.21091	2.32752			HAUb_Ctrl	1.04999	0.133107	-0.249653	-1.11847	0.760085	0.0417602	-0.824184	-1.29976	P68871	P68871	Homo sapiens	HBB_HUMAN	Hemoglobin subunit beta	HBB
0.605531	-0.33991	-0.764894	0.480171	-0.782087	-0.515204	-1.17387	-0.794876	3.11544	2.72739	2.84048	2.63879	+		HAUb_Ctrl;HAUb_siZNF_HAUb	6.16694	0	3.64703	13.4829	1.20345	0.0111586	-0.811733	-1.78147	P27797	P27797	Homo sapiens	CALR_HUMAN	Calreticulin	CALR
0.198747	0.685184	0.893913	-0.167802	-1.5501	0.226303	0.139668	-0.425732	-0.354782	-1.41506	-0.706382	-1.55359			HAUb_Ctrl	0.567159	0.167286	-0.604989	-1.01001	0.852912	0.0323627	-0.804977	-1.40263	Q9Y3C6	Q9Y3C6	Homo sapiens	PPIL1_HUMAN	Peptidyl-prolyl cis-trans isomerase-like 1	PPIL1
-1.16	-1.09701	-1.2404	1.18344	-1.1919	-1.54198	-1.51887	-1.25939	-1.58856	-1.03804	-1.30331	-2.39055				0.272972	0.453948	-0.20208	-0.497878	0.643118	0.060227	-0.799544	-1.15081	Q99584	Q99584	Homo sapiens	S10AD_HUMAN	Protein S100-A13	S100A13
1.77521	0.94418	0.637929	1.19941	0.478817	0.281828	0.290034	0.364186	0.48977	0.541674	0.273053	0.560748			HAUb_Ctrl	0.676362	0.363441	0.112595	0.624301	1.73118	0.0032343	-0.785465	-2.27433	P31949	P31949	Homo sapiens	S10AB_HUMAN	Protein S100-A11	S100A11
3.01368	2.95518	2.94462	3.46109	2.34898	2.23767	2.36909	2.29667	2.04931	2.57173	2.59592	2.49361			HAUb_Ctrl	0.380263	0.455847	0.114542	0.495166	3.07283	0.000203252	-0.78054	-3.44035	P30041	P30041	Homo sapiens	PRDX6_HUMAN	Peroxiredoxin-6	PRDX6
0.391732	0.295847	0.503274	0.810685	0.0822706	-1.09205	-0.0498476	-0.0485277	-0.512073	-0.20042	0.36969	-0.609037			HAUb_Ctrl	0.0385578	0.878964	0.0390794	0.0865992	1.40931	0.00635177	-0.777424	-1.96618	Q13643	Q13643	Homo sapiens	FHL3_HUMAN	Four and a half LIM domains protein 3	FHL3
3.0362	3.38902	3.14731	3.50931	2.321	3.00518	2.38882	2.25897	1.56145	1.69274	1.77639	1.69453	+		HAUb_Ctrl;HAUb_siZNF_HAUb	2.41293	0.00291253	-0.812211	-2.91905	2.05308	0.00197064	-0.776968	-2.55703	P09382	P09382	Homo sapiens	LEG1_HUMAN	Galectin-1	LGALS1
-0.278679	-0.978404	-1.33302	-0.194855	-1.77123	-1.45659	-1.42458	-1.23597	-1.98738	-1.38705	-1.89034	-1.00986			HAUb_Ctrl	0.144791	0.661179	-0.0965662	-0.273091	1.39792	0.0065959	-0.775854	-1.95424	P30085	P30085	Homo sapiens	KCY_HUMAN	UMP-CMP kinase	CMPK1
-0.221239	-5.35394	-1.19314	-1.61902	-2.38919	-2.4463	-3.54669	-3.10271	-1.73298	-2.05156	-4.66248	-2.87831				0.0190086	0.930653	0.0398879	0.0490907	0.276891	0.231677	-0.774387	-0.615522	Q9HCY8	Q9HCY8	Homo sapiens	S10AE_HUMAN	Protein S100-A14	S100A14
2.3461	1.95347	1.87668	2.88915	1.5021	1.64797	1.47676	1.36289	1.39328	1.72314	1.75499	1.64268			HAUb_Ctrl	0.618441	0.343754	0.131093	0.65316	1.74026	0.00327467	-0.768919	-2.26851	P37802	P37802	Homo sapiens	TAGL2_HUMAN	Transgelin-2	TAGLN2
0.924112	0.741905	0.844591	1.40234	0.295803	0.290982	0.122053	0.13738	0.231218	0.587261	0.575855	0.498223			HAUb_Ctrl	1.46992	0.083089	0.261585	1.33742	2.60552	0.000607595	-0.766683	-3.02219	P99999	P99999	Homo sapiens	CYC_HUMAN	Cytochrome c	CYCS
1.31453	2.10201	1.40004	1.83976	0.941945	0.635552	1.0152	0.997226	1.87543	1.31978	1.44213	2.0279	+		HAUb_Ctrl;HAUb_siZNF_HAUb	2.15682	0.00531933	0.768829	2.63918	2.00773	0.00215186	-0.766603	-2.50574	Q96RL7	Q96RL7	Homo sapiens	VP13A_HUMAN	Intermembrane lipid transfer protein VPS13A	VPS13A
0.359695	-0.0711899	0.143228	1.22555	-0.344752	-0.163045	-0.54871	-0.349463	-0.760081	-0.0175657	-0.383368	-0.240622			HAUb_Ctrl	0.00206608	0.994859	0.00108314	0.00394307	1.38814	0.00684469	-0.765813	-1.93846	O00244	O00244	Homo sapiens	ATOX1_HUMAN	Copper transport protein ATOX1	ATOX1
4.74122	5.06124	5.09708	5.51688	4.41602	4.34156	4.28569	4.312	4.40554	4.72309	4.77568	4.36606			HAUb_Ctrl	1.08794	0.140201	0.228772	1.09203	2.49378	0.000788683	-0.765287	-2.92515	P63241	P63241	Homo sapiens	IF5A1_HUMAN	Eukaryotic translation initiation factor 5A-1	EIF5A
0.553264	1.35167	1.1458	0.229474	0.0099678	0.0784903	0.203262	-0.0478258	-0.00882149	0.0694523	0.0811958	0.374552			HAUb_Ctrl	0.28288	0.594656	0.068121	0.340524	1.54216	0.00468655	-0.759079	-2.07879	O15145	O15145	Homo sapiens	ARPC3_HUMAN	Actin-related protein 2/3 complex subunit 3	ARPC3
0.452309	0.884133	0.776534	0.83378	0.0605173	-0.0215578	-0.0916548	-0.016531	0.964372	0.666277	0.722837	0.425046	+		HAUb_Ctrl;HAUb_siZNF_HAUb	3.08773	0.00161111	0.71194	3.31169	3.49861	0.000167742	-0.753996	-3.72978	P07686	P07686	Homo sapiens	HEXB_HUMAN	Beta-hexosaminidase subunit beta	HEXB
1.69847	1.69789	1.66798	1.99619	1.17749	1.21057	0.958755	0.707582	0.756248	1.33431	1.12599	2.10593			HAUb_Ctrl	0.465443	0.269499	0.31702	0.777826	2.77096	0.000450652	-0.751536	-3.13569	Q99497	Q99497	Homo sapiens	PARK7_HUMAN	Parkinson disease protein 7	PARK7
2.94926	3.2132	2.57073	3.25043	2.71183	2.3442	1.96842	1.96862	3.01889	2.15166	2.02689	1.84612			HAUb_Ctrl	0.013507	0.957997	0.0126224	0.0303845	1.70357	0.00375602	-0.747639	-2.21674	P39019	P39019	Homo sapiens	RS19_HUMAN	40S ribosomal protein S19	RPS19
0.00393295	-0.414413	-0.450824	0.270803	-0.576696	-0.761525	-1.2778	-0.934211	-1.05215	-0.529572	-0.600451	-1.09963			HAUb_Ctrl	0.118808	0.722973	0.0671077	0.216141	1.74913	0.00347112	-0.739934	-2.25047	Q96AE4	Q96AE4	Homo sapiens	FUBP1_HUMAN	Far upstream element-binding protein 1	FUBP1
2.40075	2.09033	2.14915	2.47148	1.574	1.56696	1.6611	1.36008	1.12028	1.63635	1.71433	1.61887			HAUb_Ctrl	0.0419256	0.899669	-0.0180752	-0.0723217	3.20887	0.000204082	-0.737394	-3.46188	P30048	P30048	Homo sapiens	PRDX3_HUMAN	Thioredoxin-dependent peroxide reductase, mitochondrial	PRDX3
0.461212	0.325871	-0.279895	1.11367	0.140183	-0.45357	-0.233324	-0.75088	-0.764192	-0.00227928	0.160458	-2.29043			HAUb_Ctrl	0.281049	0.394872	-0.399712	-0.579059	1.11442	0.0162697	-0.729613	-1.65077	P09429	P09429	Homo sapiens	HMGB1_HUMAN	High mobility group protein B1	HMGB1
1.7885	2.30611	1.9544	1.88836	1.33424	1.25424	1.29098	1.17086	1.14527	1.43826	1.71062	1.15605			HAUb_Ctrl	0.302391	0.521185	0.0999711	0.418651	3.06422	0.00025098	-0.721762	-3.3144	P13797	P13797	Homo sapiens	PLST_HUMAN	Plastin-3	PLS3
1.3194	1.45	1.58535	1.73542	0.655536	1.02912	0.835748	0.693806	1.07396	1.26615	1.42661	1.47414	+		HAUb_Ctrl;HAUb_siZNF_HAUb	2.19239	0.0113181	0.506661	2.26346	2.95571	0.000423664	-0.718989	-3.22362	Q15084	Q15084	Homo sapiens	PDIA6_HUMAN	Protein disulfide-isomerase A6	PDIA6
1.70439	1.66439	1.82295	2.00496	1.19065	1.07851	1.11417	0.942154	1.1059	1.21979	1.31962	1.27336			HAUb_Ctrl	1.11615	0.221858	0.148299	0.875352	3.62065	0.000168103	-0.717799	-3.7306	P30044	P30044	Homo sapiens	PRDX5_HUMAN	Peroxiredoxin-5, mitochondrial	PRDX5
0.418927	0.797182	0.653394	1.28942	1.74804	-0.560454	-0.463515	-0.429044	0.5485	0.300664	0.358752	-0.602017				0.0440465	0.850202	0.0777192	0.108711	0.569819	0.0801489	-0.715976	-1.04025	Q01844	Q01844	Homo sapiens	EWS_HUMAN	RNA-binding protein EWS	EWSR1
-3.59184	-3.74266	-3.42304	-1.60563	-2.83891	-4.77298	-3.88825	-3.68751	-1.91178	-0.858691	-1.27977	-1.79302	+		HAUb_siZNF_HAUb	2.61857	0.000472325	2.3361	4.1313	0.50765	0.0992697	-0.706119	-0.956942	Q02818	Q02818	Homo sapiens	NUCB1_HUMAN	Nucleobindin-1	NUCB1
1.13515	1.84065	1.88473	0.800974	0.657182	0.793134	0.679902	0.719747	0.414307	0.15296	0.620385	0.650335			HAUb_Ctrl	1.11349	0.121571	-0.252994	-1.15697	1.39878	0.00748432	-0.702885	-1.90523	P61160	P61160	Homo sapiens	ARP2_HUMAN	Actin-related protein 2	ACTR2
4.7281	5.70124	5.2788	4.48565	4.31067	4.35137	4.38193	4.33971	4.07568	4.55029	4.52347	4.46245			HAUb_Ctrl	0.202399	0.664381	0.057054	0.269617	1.36956	0.00816598	-0.702525	-1.87821	P21333	P21333	Homo sapiens	FLNA_HUMAN	Filamin-A	FLNA
3.74708	4.18289	4.00407	4.22425	3.2296	3.34015	3.48032	3.33558	3.17667	3.90807	3.93545	3.96174			HAUb_Ctrl	1.05118	0.0819532	0.39907	1.34476	2.92696	0.000453608	-0.69316	-3.14878	P21291	P21291	Homo sapiens	CSRP1_HUMAN	Cysteine and glycine-rich protein 1	CSRP1
2.03108	2.07686	2.311	2.45662	1.32985	1.75187	1.52828	1.49626	2.28604	1.9494	2.16037	2.38155	+		HAUb_Ctrl;HAUb_siZNF_HAUb	2.71199	0.00282857	0.667775	2.93565	2.70555	0.000724664	-0.692325	-2.97715	A0A087WSY6	A0A087WSY6	Homo sapiens	KVD15_HUMAN	Immunoglobulin kappa variable 3D-15	IGKV3D-15
2.9858	2.78332	2.6049	2.78309	2.02263	2.16826	2.21184	2.00649	2.54115	2.45362	2.49935	2.38317	+		HAUb_Ctrl;HAUb_siZNF_HAUb	2.99795	0.0109277	0.367019	2.27048	3.49164	0.000206825	-0.686973	-3.55304	P53999	P53999	Homo sapiens	TCP4_HUMAN	Activated RNA polymerase II transcriptional coactivator p15	SUB1
2.75435	3.28144	3.63982	2.8652	1.9227	2.52918	2.33315	3.0286	3.03024	2.74456	3.27295	3.55721	+		HAUb_Ctrl;HAUb_siZNF_HAUb	1.28907	0.0311625	0.697831	1.80053	1.16926	0.0150361	-0.681791	-1.67758	Q14240	Q14240	Homo sapiens	IF4A2_HUMAN	Eukaryotic initiation factor 4A-II	EIF4A2
1.64608	1.67227	1.91105	1.99259	1.22927	1.19648	1.05279	1.01634	0.830896	1.3718	1.41947	1.25675			HAUb_Ctrl	0.276108	0.545694	0.096009	0.393598	3.28889	0.0002002	-0.681774	-3.39267	P32119	P32119	Homo sapiens	PRDX2_HUMAN	Peroxiredoxin-2	PRDX2
3.59958	2.94313	2.87396	4.97346	2.8284	3.02717	2.89361	2.92338	3.06555	2.87565	2.8452	2.79997				0.11148	0.827631	-0.0215507	-0.125581	0.669945	0.0598117	-0.679387	-1.15411	P06703	P06703	Homo sapiens	S10A6_HUMAN	Protein S100-A6	S100A6
1.76422	1.99715	1.86451	2.02535	1.21962	1.25836	1.2437	1.22396	1.1962	1.42556	1.56698	1.29986			HAUb_Ctrl	0.844162	0.284936	0.135741	0.751587	4.48003	5.23187e-05	-0.676399	-4.19215	O95881	O95881	Homo sapiens	TXD12_HUMAN	Thioredoxin domain-containing protein 12	TXNDC12
1.4143	1.44663	1.56492	1.91447	0.86827	0.91942	0.907228	0.955786	1.43318	1.64626	1.74896	1.59523	+		HAUb_Ctrl;HAUb_siZNF_HAUb	4.27474	0.000468864	0.693231	4.1195	2.93974	0.000449396	-0.672404	-3.11469	P13667	P13667	Homo sapiens	PDIA4_HUMAN	Protein disulfide-isomerase A4	PDIA4
3.43973	3.03989	0.11978	0.29388	1.18902	1.13514	1.00285	0.885684	1.22619	1.52974	1.44872	1.5746	+		HAUb_siZNF_HAUb	2.04609	0.0237233	0.391638	1.92804	0.321948	0.19789	-0.670146	-0.681946	P26885	P26885	Homo sapiens	FKBP2_HUMAN	Peptidyl-prolyl cis-trans isomerase FKBP2	FKBP2
2.9682	2.45101	2.29767	1.08034	1.87858	1.59134	1.2626	1.40491	0.586918	0.606496	0.580768	0.673269	+		HAUb_Ctrl;HAUb_siZNF_HAUb	3.32168	0.000441379	-0.922497	-3.9305	0.781296	0.0446771	-0.664945	-1.27586	P27635	P27635	Homo sapiens	RL10_HUMAN	60S ribosomal protein L10	RPL10
-0.439193	-0.834783	-1.16133	-0.563433	-1.41897	-1.32661	-1.30574	-1.58018	-1.25846	-1.57953	-1.54252	-1.34805			HAUb_Ctrl	0.0889221	0.833102	-0.0242636	-0.121829	2.06184	0.00231612	-0.658189	-2.4206	P22307	P22307	Homo sapiens	SCP2_HUMAN	Sterol carrier protein 2	SCP2
1.99056	1.39097	1.99606	1.2835	2.1254	1.86129	-0.457579	0.513477	1.50413	0.471682	1.12988	1.60283				0.0925834	0.717201	0.166483	0.220343	0.467505	0.117704	-0.654624	-0.893308	Q5D862	Q5D862	Homo sapiens	FILA2_HUMAN	Filaggrin-2	FLG2
-1.00002	-0.43438	-0.404763	-1.48834	-2.07786	-1.22593	-1.50712	-1.13297	-1.59256	-0.80307	-0.860928	-0.721015			HAUb_Ctrl	0.840525	0.101075	0.49158	1.25094	1.0074	0.0248407	-0.654097	-1.50541	O15143	O15143	Homo sapiens	ARC1B_HUMAN	Actin-related protein 2/3 complex subunit 1B	ARPC1B
-1.42398	-1.51091	-0.225316	-1.09784	-2.39808	-1.21547	-1.36202	-1.89652	-1.87944	-0.931508	-0.879927	-1.54118			HAUb_Ctrl	0.520599	0.216993	0.410006	0.885912	0.817306	0.0407733	-0.653511	-1.31045	Q99829	Q99829	Homo sapiens	CPNE1_HUMAN	Copine-1	CPNE1
3.76119	3.01857	3.11256	3.90644	2.7831	2.93961	2.77821	2.70091	2.74089	2.74857	2.81609	2.80739			HAUb_Ctrl	0.158955	0.801853	-0.0222218	-0.144561	1.51879	0.0063608	-0.649232	-1.96689	P61604	P61604	Homo sapiens	CH10_HUMAN	10 kDa heat shock protein, mitochondrial	HSPE1
0.16048	-0.189509	-0.0029583	1.12517	-0.451898	-0.119673	-0.4489	-0.478599	-0.956633	-0.0998669	-0.442324	-0.394884			HAUb_Ctrl	0.197247	0.602729	-0.0986595	-0.331771	1.10926	0.0185875	-0.648062	-1.6002	Q9UII2	Q9UII2	Homo sapiens	ATIF1_HUMAN	ATPase inhibitor, mitochondrial	ATP5IF1
4.68742	4.47754	4.57715	5.25291	4.24918	4.19922	4.02546	3.93051	4.11563	4.2826	4.27323	4.30245			HAUb_Ctrl	0.82795	0.2759	0.142387	0.765792	1.8559	0.00346586	-0.647661	-2.24333	P10599	P10599	Homo sapiens	THIO_HUMAN	Thioredoxin	TXN
2.10331	1.99026	2.00829	2.18048	1.40212	1.45437	1.46167	1.39836	1.91173	2.25355	2.24876	2.24835	+		HAUb_Ctrl;HAUb_siZNF_HAUb	3.84856	0.000445993	0.736461	3.95361	5.00088	5.41205e-05	-0.641449	-4.35458	P30101	P30101	Homo sapiens	PDIA3_HUMAN	Protein disulfide-isomerase A3	PDIA3
2.72387	2.60973	2.78278	2.60644	2.30769	2.01797	1.88838	1.95187	2.08608	1.78914	1.88275	1.95638			HAUb_Ctrl	0.453935	0.427116	-0.112892	-0.53299	3.10732	0.00045446	-0.639225	-3.15888	P08865	P08865	Homo sapiens	RSSA_HUMAN	40S ribosomal protein SA	RPSA
-3.41649	-2.95359	-3.4719	-5.50394	-3.23753	-5.2176	-4.6994	-4.71604	-4.26072	-2.93166	-2.81117	-3.57593	+		HAUb_siZNF_HAUb	1.02113	0.0409239	1.07277	1.67026	0.388648	0.155882	-0.631161	-0.778589	O43395	O43395	Homo sapiens	PRPF3_HUMAN	U4/U6 small nuclear ribonucleoprotein Prp3	PRPF3
2.22785	2.46954	2.475	3.12282	1.82905	2.00504	2.01121	1.93938	2.38308	2.45894	2.37477	2.37706	+		HAUb_Ctrl;HAUb_siZNF_HAUb	4.14859	0.00258824	0.452295	3.07936	1.72752	0.0043551	-0.627636	-2.11704	P50395	P50395	Homo sapiens	GDIB_HUMAN	Rab GDP dissociation inhibitor beta	GDI2
1.271	-0.424554	-0.359066	0.474067	-0.56164	-0.820158	-0.0288591	-0.0717478	-0.717822	-0.323277	-0.291983	-0.462183				0.137176	0.68693	-0.0782149	-0.24786	0.662075	0.0642453	-0.610964	-1.12361	Q9UQE7	Q9UQE7	Homo sapiens	SMC3_HUMAN	Structural maintenance of chromosomes protein 3	SMC3
5.8095	6.70914	6.67389	7.46918	5.63385	5.90218	6.3226	6.36844	7.06729	6.82078	6.6238	6.3272	+		HAUb_Ctrl;HAUb_siZNF_HAUb	1.49205	0.023189	0.652999	1.94745	0.789952	0.0460945	-0.60866	-1.26275	A0A075B6S2;A0A0A0MRZ7;A2NJV5	A0A075B6S2;A0A0A0MRZ7;A2NJV5	Homo sapiens	KVD29_HUMAN;KVD26_HUMAN;KV229_HUMAN	Immunoglobulin kappa variable 2D-29;Immunoglobulin kappa variable 2D-26;Immunoglobulin kappa variable 2-29	IGKV2D-29
0.660919	0.437716	1.155	-0.354877	1.13676	-0.415253	-0.612616	-0.63781	0.135935	-0.591063	-0.493226	-1.38402				0.370795	0.3032	-0.450863	-0.718113	0.529711	0.0977197	-0.606919	-0.964198	P15924	P15924	Homo sapiens	DESP_HUMAN	Desmoplakin	DSP
1.49487	2.22073	1.92127	2.48827	1.27145	1.64039	1.50688	1.28787	-0.0712843	-0.432561	-0.0146513	0.03125	+		HAUb_Ctrl;HAUb_siZNF_HAUb	4.51863	0	-1.54846	-6.49815	1.40135	0.00982716	-0.604637	-1.827	Q86V81	Q86V81	Homo sapiens	THOC4_HUMAN	THO complex subunit 4	ALYREF
-1.16584	-0.576524	-1.00021	-1.04748	-1.7229	-1.80348	-1.1733	-1.48592	-2.63195	-1.45609	-2.00598	-0.932504			HAUb_Ctrl	0.214338	0.512491	-0.210234	-0.42786	1.69422	0.00498048	-0.598881	-2.05739	P31327	P31327	Homo sapiens	CPSM_HUMAN	Carbamoyl-phosphate synthase [ammonia], mitochondrial	CPS1
0.816739	-0.0310364	0.704955	1.08918	0.213715	-0.119772	0.0356407	0.0741549	-2.82305	-0.142538	-0.205627	0.0848255			HAUb_Ctrl	0.555516	0.155729	-0.822533	-1.04109	1.265	0.0139422	-0.594026	-1.70223	P14854	P14854	Homo sapiens	CX6B1_HUMAN	Cytochrome c oxidase subunit 6B1	COX6B1
0.358807	0.90524	0.60113	-0.406979	-0.408757	-0.421439	-0.16736	0.0835552	-0.13996	-0.484286	-0.512863	-1.12928			HAUb_Ctrl	0.688067	0.170937	-0.338096	-1.0006	1.00173	0.0278624	-0.59305	-1.46524	P62140	P62140	Homo sapiens	PP1B_HUMAN	Serine/threonine-protein phosphatase PP1-beta catalytic subunit	PPP1CB
6.15363	6.25376	6.45306	6.37781	5.65192	5.60988	5.83545	5.82258	6.58381	6.08018	6.03218	6.09254	+		HAUb_Ctrl;HAUb_siZNF_HAUb	1.78119	0.0237704	0.467225	1.93163	3.23097	0.000483395	-0.57961	-3.0833	P19474	P19474	Homo sapiens	RO52_HUMAN	E3 ubiquitin-protein ligase TRIM21	TRIM21
-3.03481	-3.03682	-3.62751	-5.21674	-4.46924	-4.27059	-4.27323	-4.13393	-2.42808	-2.18233	-2.59988	-3.70306	+		HAUb_siZNF_HAUb	2.4067	0.00134911	1.55841	3.51767	0.488842	0.115673	-0.557777	-0.899992	Q9BRK5	Q9BRK5	Homo sapiens	CAB45_HUMAN	45 kDa calcium-binding protein	SDF4
-0.649078	-3.05381	-0.840432	-2.51835	-1.32191	-2.03576	-3.7442	-2.18552	0.250046	-1.06956	-0.607208	-3.1989				0.619861	0.118265	1.16544	1.17294	0.295327	0.224748	-0.556428	-0.62658	Q86YZ3	Q86YZ3	Homo sapiens	HORN_HUMAN	Hornerin	HRNR
1.68643	1.72125	1.00745	2.11323	1.3868	0.835192	1.26868	0.845654	0.992218	1.64265	1.52147	1.40596			HAUb_Ctrl	0.749901	0.163239	0.306495	1.01875	1.05047	0.0265982	-0.548009	-1.4797	O60739;P41567	O60739;P41567	Homo sapiens	EIF1B_HUMAN;EIF1_HUMAN	Eukaryotic translation initiation factor 1b;Eukaryotic translation initiation factor 1	EIF1B
-4.0002	-3.04687	-4.22676	-4.23542	-4.29123	-4.86796	-2.55816	-5.98014	-2.99948	-3.6785	-3.27644	-2.64185				0.858263	0.0594131	1.27531	1.5059	0.298549	0.222679	-0.54706	-0.630456	Q13243	Q13243	Homo sapiens	SRSF5_HUMAN	Serine/arginine-rich splicing factor 5	SRSF5
1.19234	0.758881	1.08601	1.03847	0.370966	0.938053	0.145905	0.4537	3.73644	3.54121	3.40534	3.50276	+		HAUb_Ctrl;HAUb_siZNF_HAUb	5.57433	0	3.06928	10.9335	1.52943	0.00862491	-0.541768	-1.86344	P07339	P07339	Homo sapiens	CATD_HUMAN	Cathepsin D	CTSD
0.648596	-0.444874	0.223053	1.45095	0.0283861	0.221861	-0.219192	-0.261624	-0.867493	0.103848	-0.162495	-0.0702248				0.339071	0.406611	-0.191449	-0.560656	0.603968	0.0832518	-0.527074	-1.02773	P04179	P04179	Homo sapiens	SODM_HUMAN	Superoxide dismutase [Mn], mitochondrial	SOD2
2.48614	2.19796	2.00897	1.73128	1.59661	1.79117	1.56781	1.37484	1.06789	1.51021	1.60192	1.8137			HAUb_Ctrl	0.184402	0.63543	-0.0841773	-0.302164	1.56567	0.00847514	-0.52348	-1.86791	P42330	P42330	Homo sapiens	AK1C3_HUMAN	Aldo-keto reductase family 1 member C3	AKR1C3
4.21558	4.25578	4.39356	4.80395	3.79476	3.8863	3.95205	3.94923	3.75221	4.23641	4.22028	4.23522			HAUb_Ctrl	0.866081	0.188808	0.215443	0.956603	2.01784	0.00393134	-0.521632	-2.17899	P06733	P06733	Homo sapiens	ENOA_HUMAN	Alpha-enolase	ENO1
0.910456	0.634277	0.567486	0.666531	0.0326948	0.185729	0.232788	0.242333	0.17825	0.0578852	0.231134	0.288591			HAUb_Ctrl	0.0814415	0.871196	0.015579	0.0921514	2.95678	0.00128231	-0.521301	-2.75578	P63220	P63220	Homo sapiens	RS21_HUMAN	40S ribosomal protein S21	RPS21
2.72648	2.55768	2.66491	3.09678	2.11331	2.36376	2.27032	2.24513	2.053	2.5349	2.56242	2.51439			HAUb_Ctrl	0.601932	0.300095	0.168046	0.724354	2.15297	0.0034251	-0.513331	-2.25161	P04083	P04083	Homo sapiens	ANXA1_HUMAN	Annexin A1	ANXA1
-2.58681	-2.45291	-3.19087	-1.37134	-2.10098	-2.86093	-3.25209	-3.44004	-2.38469	-2.28918	-1.57574	-3.10275				0.63843	0.14181	0.575419	1.08441	0.485226	0.120651	-0.513027	-0.883031	P09488;P46439;Q03013	P09488;P46439;Q03013	Homo sapiens	GSTM1_HUMAN;GSTM5_HUMAN;GSTM4_HUMAN	Glutathione S-transferase Mu 1;Glutathione S-transferase Mu 5;Glutathione S-transferase Mu 4	GSTM1
0.903528	0.56133	0.613082	1.75157	0.363612	0.574805	0.489417	0.398003	-0.732921	0.755482	0.867364	0.366289			HAUb_Ctrl	0.147342	0.632806	-0.142406	-0.304143	0.909849	0.0396871	-0.500919	-1.32061	Q14847	Q14847	Homo sapiens	LASP1_HUMAN	LIM and SH3 domain protein 1	LASP1
2.71157	3.10911	2.8868	2.63667	2.42719	2.34372	2.35999	2.22169	1.29114	1.37918	1.35045	1.28258	+		HAUb_Ctrl;HAUb_siZNF_HAUb	6.0902	0	-1.01231	-6.8052	2.33534	0.00291673	-0.497886	-2.33284	P02545	P02545	Homo sapiens	LMNA_HUMAN	Prelamin-A/C	LMNA
-1.44741	-0.322275	-1.10197	-1.19611	-1.99665	-1.2312	-1.22559	-1.60341	-1.19789	-1.17674	-1.21468	-1.2571			HAUb_Ctrl	0.819006	0.147927	0.302611	1.06442	0.814279	0.0492706	-0.497273	-1.22991	P55809	P55809	Homo sapiens	SCOT1_HUMAN	Succinyl-CoA:3-ketoacid coenzyme A transferase 1, mitochondrial	OXCT1
4.65422	4.8379	4.75525	5.14598	4.64203	4.43955	4.16434	4.16323	5.13017	4.87984	4.77023	5.27127	+		HAUb_Ctrl;HAUb_siZNF_HAUb	2.17075	0.00695858	0.660592	2.50955	1.70273	0.0070091	-0.496048	-1.92639	P01859	P01859	Homo sapiens	IGHG2_HUMAN	Immunoglobulin heavy constant gamma 2	IGHG2
-1.76931	0.0809288	-0.900004	-1.17086	-1.83504	-2.0103	-1.15826	-0.720171	-1.06926	-0.40997	-0.25753	-3.27015				0.0857568	0.727729	0.179215	0.209035	0.451599	0.136375	-0.491132	-0.834565	Q9H361	Q9H361	Homo sapiens	PABP3_HUMAN	Polyadenylate-binding protein 3	PABPC3
-1.09034	-1.25724	-1.18701	-0.495867	-1.55011	-1.44392	-1.61149	-1.36391	-1.66209	-0.50931	-0.678089	-1.04568			HAUb_Ctrl	1.02554	0.0678255	0.518568	1.43583	1.4236	0.0133082	-0.484746	-1.71602	Q16527	Q16527	Homo sapiens	CSRP2_HUMAN	Cysteine and glycine-rich protein 2	CSRP2
7.22371	7.29132	5.82685	8.2408	6.67686	6.42258	7.02539	6.54816	7.1094	6.64663	6.96218	5.67508				0.0719848	0.78781	-0.0699248	-0.156189	0.410424	0.156041	-0.477426	-0.777778	Q9HB55	Q9HB55	Homo sapiens	CP343_HUMAN	Cytochrome P450 3A43	CYP3A43
4.70604	-3.48573	-3.73926	4.44837	-2.78901	-3.85423	3.19157	3.47726	3.71894	3.56639	3.40039	3.85443	+		HAUb_siZNF_HAUb	0.957911	0.0327534	3.62864	1.78132	0.054861	0.713451	-0.475954	-0.150824	P98160	P98160	Homo sapiens	PGBM_HUMAN	Basement membrane-specific heparan sulfate proteoglycan core protein	HSPG2
-3.50809	-2.23986	-4.85801	-1.8941	-3.96914	-3.91215	-3.2853	-3.21787	1.21363	0.949077	0.845665	0.699941	+		HAUb_siZNF_HAUb	5.98188	0	4.52319	13.8233	0.277691	0.249289	-0.471101	-0.586811	P06865	P06865	Homo sapiens	HEXA_HUMAN	Beta-hexosaminidase subunit alpha	HEXA
0.581283	1.41325	1.31647	0.387229	0.0210152	0.593446	0.70937	0.490816	0.11155	0.42841	0.538765	0.465835				0.144154	0.691221	-0.0675218	-0.242861	0.779138	0.0560246	-0.470895	-1.18033	P61158	P61158	Homo sapiens	ARP3_HUMAN	Actin-related protein 3	ACTR3
-0.10488	-0.104229	-0.171375	0.954186	-0.161927	-0.383226	-0.429269	-0.305277	-0.599596	0.049674	-0.0632219	-0.306461			HAUb_Ctrl	0.234065	0.582406	0.0900235	0.352543	0.837519	0.0492096	-0.46335	-1.22914	P40926	P40926	Homo sapiens	MDHM_HUMAN	Malate dehydrogenase, mitochondrial	MDH2
5.29487	5.64934	5.72446	5.84562	5.0583	5.19156	5.23142	5.18749	5.12217	5.57844	5.59754	5.71024			HAUb_Ctrl	1.318	0.0694772	0.334905	1.42345	2.00392	0.00498408	-0.46138	-2.05797	Q06830	Q06830	Homo sapiens	PRDX1_HUMAN	Peroxiredoxin-1	PRDX1
-1.0857	-0.77357	-0.995749	-0.563349	-0.888608	-1.82191	-1.2459	-1.27974	-2.08064	-1.08576	-0.589777	-1.50762			HAUb_Ctrl	0.00624686	0.978534	-0.00691104	-0.0146915	1.04423	0.0327805	-0.454446	-1.39681	Q9H2U2	Q9H2U2	Homo sapiens	IPYR2_HUMAN	Inorganic pyrophosphatase 2, mitochondrial	PPA2
1.57476	0.0276794	-0.337285	2.75857	0.424884	1.04581	0.196524	0.539148	-0.540357	-0.241186	-0.481083	-0.567966	+		HAUb_siZNF_HAUb	2.69352	0.00147126	-1.00924	-3.42948	0.251069	0.279467	-0.45434	-0.541904	P62328	P62328	Homo sapiens	TYB4_HUMAN	Thymosin beta-4	TMSB4X
-0.475095	-0.33075	0.0749187	-0.667905	-1.40289	-0.795771	-0.567077	-0.440668	-0.235762	-0.0534115	-0.161718	-0.0737314	+		HAUb_Ctrl;HAUb_siZNF_HAUb	1.66507	0.0158092	0.670446	2.11113	0.855815	0.0485831	-0.451894	-1.23711	Q52LJ0	Q52LJ0	Homo sapiens	FA98B_HUMAN	Protein FAM98B	FAM98B
2.10818	2.012	1.97993	2.36202	1.73742	1.71586	1.63753	1.56635	1.66526	2.0551	2.03269	2.01585			HAUb_Ctrl	1.48549	0.074551	0.277935	1.38573	2.50109	0.00307978	-0.451238	-2.31439	P31948	P31948	Homo sapiens	STIP1_HUMAN	Stress-induced-phosphoprotein 1	STIP1
1.29181	1.17547	0.740178	1.56731	1.10309	0.776265	0.659038	0.441586	2.4916	2.06152	2.21741	2.22195	+		HAUb_Ctrl;HAUb_siZNF_HAUb	4.01612	0.000268293	1.50313	5.68472	1.05475	0.0325986	-0.448696	-1.39963	P04792	P04792	Homo sapiens	HSPB1_HUMAN	Heat shock protein beta-1	HSPB1
1.28853	0.307321	0.284629	1.42472	0.43389	0.610874	0.294961	0.176738	1.52052	1.48223	1.50951	1.46283	+		HAUb_siZNF_HAUb	4.65331	0.000271605	1.11466	5.73554	0.67068	0.076106	-0.447184	-1.06129	P07237	P07237	Homo sapiens	PDIA1_HUMAN	Protein disulfide-isomerase	P4HB
-0.15718	0.882402	0.567767	0.107107	-0.100012	0.00362968	-0.146914	-0.122153	-0.425201	0.179976	0.193411	0.156522			HAUb_Ctrl	0.323386	0.482836	0.117539	0.462312	0.963005	0.039884	-0.441386	-1.31929	Q14315	Q14315	Homo sapiens	FLNC_HUMAN	Filamin-C	FLNC
-1.52115	-0.563336	-0.863094	-0.222255	-1.17655	-1.3152	-0.863623	-1.56796	-1.54007	-0.984196	-1.04786	-1.12131				0.110159	0.743424	0.0574772	0.196125	0.677174	0.0759059	-0.438378	-1.06263	Q99439	Q99439	Homo sapiens	CNN2_HUMAN	Calponin-2	CNN2
-2.49317	-0.936408	-2.03388	-3.80266	-2.69516	-2.12803	-2.23633	-3.94734	-3.4372	-1.46232	-2.48259	-3.31347				0.0438744	0.850402	0.0778207	0.108381	0.243805	0.289163	-0.435188	-0.527344	Q8WX93	Q8WX93	Homo sapiens	PALLD_HUMAN	Palladin	PALLD
1.77962	-0.137271	-1.59412	-2.22267	-0.755491	-0.80853	-1.09678	-1.24726	-1.20665	-0.884545	-0.818296	-1.11905				0.0721771	0.834412	-0.0301213	-0.120774	0.189759	0.360627	-0.433405	-0.434814	P31939	P31939	Homo sapiens	PUR9_HUMAN	Bifunctional purine biosynthesis protein ATIC	ATIC
-0.65543	-0.365361	-1.19362	-0.172272	-0.692206	-1.24771	-0.91985	-1.24919	-1.29092	-0.910219	-0.886534	-1.17788				0.0840019	0.80097	-0.0391479	-0.145732	0.825056	0.0541771	-0.430568	-1.19397	Q8NBS9	Q8NBS9	Homo sapiens	TXND5_HUMAN	Thioredoxin domain-containing protein 5	TXNDC5
0.474673	0.251974	0.229229	0.397153	0.083107	-0.121814	0.00394821	-0.332173	0.689022	0.148926	0.342457	-0.0541677			HAUb_Ctrl	1.06338	0.0853585	0.373292	1.32267	2.1392	0.00484532	-0.42999	-2.06771	P35080	P35080	Homo sapiens	PROF2_HUMAN	Profilin-2	PFN2
-1.28646	-4.19512	-0.16072	1.48697	-0.051693	-2.68354	0.159717	-3.29661	2.19588	2.08815	2.2484	1.99995	+		HAUb_siZNF_HAUb	2.16948	0.00121472	3.60113	3.63604	0.106219	0.537885	-0.429201	-0.269891	P07711	P07711	Homo sapiens	CATL1_HUMAN	Procathepsin L	CTSL
-0.337661	-0.69316	-0.75504	-0.0698442	-0.965778	-0.911047	-0.813545	-0.86152	-1.52631	-0.512928	-0.997717	-1.10888			HAUb_Ctrl	0.294364	0.46982	-0.148487	-0.477643	1.38569	0.0180661	-0.424046	-1.60839	P12429	P12429	Homo sapiens	ANXA3_HUMAN	Annexin A3	ANXA3
1.9473	2.37277	2.3889	2.65131	1.87329	1.93036	2.00551	1.8562	1.15196	1.81317	1.87146	1.85376			HAUb_Ctrl	0.661345	0.220307	-0.243755	-0.879339	1.5259	0.0141799	-0.423726	-1.69828	P17931	P17931	Homo sapiens	LEG3_HUMAN	Galectin-3	LGALS3
0.139289	-0.515141	-0.391258	-0.222736	-0.496407	-0.634528	-0.707273	-0.812021	-1.26707	-1.45804	-1.21652	-1.17514	+		HAUb_Ctrl;HAUb_siZNF_HAUb	3.29393	0.00180749	-0.616637	-3.22655	1.41776	0.0178594	-0.415096	-1.61606	Q9BRA2	Q9BRA2	Homo sapiens	TXD17_HUMAN	Thioredoxin domain-containing protein 17	TXNDC17
2.08296	2.35192	2.56109	2.50309	1.95889	1.91682	2.07027	1.89382	2.25743	2.03743	1.94687	1.9288			HAUb_Ctrl	0.433857	0.496659	0.0826826	0.446934	1.96872	0.00685433	-0.414816	-1.94069	Q9Y224	Q9Y224	Homo sapiens	RTRAF_HUMAN	RNA transcription, translation and transport factor protein	RTRAF
-0.0736647	-0.254991	0.399466	-0.213922	-0.450534	-0.34279	-0.367294	-0.636189	-0.288746	-0.640458	-0.265332	-0.37652			HAUb_Ctrl	0.206162	0.663786	0.0564375	0.270481	1.34246	0.0204252	-0.413424	-1.56463	P12081;P49590	P12081;P49590	Homo sapiens	HARS1_HUMAN;SYHM_HUMAN	Histidine--tRNA ligase, cytoplasmic;Histidine--tRNA ligase, mitochondrial	HARS1
0.373298	-0.53577	-0.580435	1.02747	-0.484657	-0.11237	-0.223145	-0.535758	-0.519354	0.0938244	0.0574932	-0.213407				0.507282	0.310056	0.193622	0.704035	0.461969	0.141515	-0.410123	-0.819654	P37235;P61601;P84074	P37235;P61601;P84074	Homo sapiens	HPCL1_HUMAN;NCALD_HUMAN;HPCA_HUMAN	Hippocalcin-like protein 1;Neurocalcin-delta;Neuron-specific calcium-binding protein hippocalcin	HPCAL1
1.36491	0.821378	0.417986	2.93465	1.32779	0.832744	1.19467	0.571503	1.241	1.41269	0.743929	1.28411				0.360501	0.39469	0.188753	0.578615	0.290933	0.244945	-0.403053	-0.594399	P39687	P39687	Homo sapiens	AN32A_HUMAN	Acidic leucine-rich nuclear phosphoprotein 32 family member A	ANP32A
-1.50119	-0.579555	-1.13984	-0.505411	-1.60479	-1.25748	-1.154	-1.31863	-0.818583	-1.35158	-0.967042	-0.720181				1.14588	0.0770948	0.36938	1.37328	0.777523	0.0632267	-0.402228	-1.1305	P37837	P37837	Homo sapiens	TALDO_HUMAN	Transaldolase	TALDO1
-0.329039	0.285806	-0.383721	0.175942	-0.50337	-0.371101	-0.315258	-0.668943	-0.648793	-0.145308	-0.3307	-0.569699			HAUb_Ctrl	0.109016	0.770781	0.041043	0.171602	1.11316	0.0330179	-0.401915	-1.39278	Q14247	Q14247	Homo sapiens	SRC8_HUMAN	Src substrate cortactin	CTTN
0.193046	0.686062	0.579967	0.891005	0.151745	-0.00170135	0.270832	0.335366	-0.16865	0.419497	0.864652	0.498264			HAUb_Ctrl	0.419921	0.341455	0.214381	0.656787	1.28949	0.0244833	-0.398459	-1.50844	P27695	P27695	Homo sapiens	APEX1_HUMAN	DNA-(apurinic or apyrimidinic site) endonuclease	APEX1
-4.05975	-4.2844	-3.08283	-3.455	-2.37307	-4.31617	-3.71032	-6.01859	-2.59672	-3.91646	-5.30042	-3.04441				0.155304	0.570052	0.390034	0.367102	0.187017	0.369814	-0.384039	-0.424458	Q92600	Q92600	Homo sapiens	CNOT9_HUMAN	CCR4-NOT transcription complex subunit 9	CNOT9
-0.76597	-4.34204	-1.91681	-3.47754	-2.68259	-2.24462	-3.42743	-3.6151	-3.34504	-2.67402	-1.69049	-4.04709				0.0307653	0.893364	0.0532769	0.0766141	0.164687	0.410122	-0.366844	-0.38233	Q9NR45	Q9NR45	Homo sapiens	SIAS_HUMAN	Sialic acid synthase	NANS
4.70123	5.11102	5.24865	5.46927	4.63776	4.68416	4.85997	4.88299	5.34413	5.37331	5.3815	5.34268	+		HAUb_Ctrl;HAUb_siZNF_HAUb	4.11285	0.00122222	0.594185	3.65685	1.10504	0.0374642	-0.366323	-1.34199	P56945	P56945	Homo sapiens	BCAR1_HUMAN	Breast cancer anti-estrogen resistance protein 1	BCAR1
2.92353	2.9562	3.26461	3.04603	2.69877	2.7991	2.78956	2.44877	2.49269	2.95802	2.86496	3.32293			HAUb_Ctrl	0.556266	0.268332	0.225604	0.780466	1.75404	0.0134051	-0.363542	-1.71404	P07951	P07951	Homo sapiens	TPM2_HUMAN	Tropomyosin beta chain	TPM2
0.797104	0.797115	0.899219	0.631667	0.382092	0.605336	0.316177	0.371945	0.530706	0.359311	0.517486	0.334265			HAUb_Ctrl	0.0722697	0.872713	0.0165541	0.0909513	2.28785	0.00638696	-0.362388	-1.96426	P61204;P84077	P61204;P84077	Homo sapiens	ARF3_HUMAN;ARF1_HUMAN	ADP-ribosylation factor 3;ADP-ribosylation factor 1	ARF3
3.6977	3.83588	3.88356	4.18903	3.3441	3.67138	3.57624	3.61651	3.56907	3.78043	3.8175	3.87974			HAUb_Ctrl	1.10961	0.150787	0.209627	1.05538	1.48899	0.021827	-0.349485	-1.54516	P29401	P29401	Homo sapiens	TKT_HUMAN	Transketolase	TKT
-0.117534	-0.850479	-0.475842	-0.827106	-0.557271	-0.873899	-0.816363	-1.41056	-0.859075	-1.62263	-1.13074	-1.02151				0.450434	0.30719	-0.243966	-0.710919	0.671745	0.0903106	-0.346783	-0.993982	Q9NVA2	Q9NVA2	Homo sapiens	SEP11_HUMAN	Septin-11	SEPTIN11
-0.697821	-0.139035	-0.803103	0.57126	-0.421014	-0.573373	-0.859187	-0.562603	-0.581776	-0.743594	-0.734826	-0.448524				0.0716087	0.851824	-0.0231359	-0.107307	0.462921	0.152754	-0.336869	-0.786538	O14602;P47813	O14602;P47813	Homo sapiens	IF1AY_HUMAN;IF1AX_HUMAN	Eukaryotic translation initiation factor 1A, Y-chromosomal;Eukaryotic translation initiation factor 1A, X-chromosomal	EIF1AY
-1.06198	0.137652	-0.722759	0.456804	-0.50734	-0.461067	-0.535291	-1.01162	-1.66296	-0.630476	-1.35577	-0.617327				0.731391	0.133707	-0.437803	-1.11428	0.381463	0.19306	-0.331258	-0.691864	P26583	P26583	Homo sapiens	HMGB2_HUMAN	High mobility group protein B2	HMGB2
0.851645	1.43074	0.9625	0.367792	0.571811	0.814973	0.40746	0.495802	0.288377	0.112143	0.383039	0.447891				1.22715	0.103427	-0.264649	-1.23687	0.679549	0.0918354	-0.330657	-0.986855	Q99623	Q99623	Homo sapiens	PHB2_HUMAN	Prohibitin-2	PHB2
-1.80779	-1.34646	-1.81621	-1.0761	-1.92007	-1.64947	-1.82174	-1.97737	-1.70862	-1.81798	-1.81272	-1.87488				0.190197	0.723391	0.0386126	0.214833	0.847368	0.06494	-0.330521	-1.11795	P28838	P28838	Homo sapiens	AMPL_HUMAN	Cytosol aminopeptidase	LAP3
0.813939	0.867894	0.964098	1.03487	0.589909	0.527609	0.550697	0.699604	0.654535	0.920532	1.1236	1.00209	+		HAUb_Ctrl;HAUb_siZNF_HAUb	1.69215	0.0479301	0.333234	1.61408	2.72546	0.00564384	-0.328246	-2.02277	Q15785	Q15785	Homo sapiens	TOM34_HUMAN	Mitochondrial import receptor subunit TOM34	TOMM34
-1.9331	-0.905458	-0.681286	-1.06374	-1.13811	-2.17914	-0.994379	-1.58034	-1.06034	-1.24541	-0.83778	-1.6334				0.386736	0.331928	0.278761	0.671467	0.371848	0.199655	-0.327097	-0.678562	Q9GZM8;Q9NXR1	Q9GZM8;Q9NXR1	Homo sapiens	NDEL1_HUMAN;NDE1_HUMAN	Nuclear distribution protein nudE-like 1;Nuclear distribution protein nudE homolog 1	NDEL1
-4.10562	-3.00384	-3.48392	-4.02277	-4.16745	-3.16777	-4.17991	-4.39063	-0.963158	-1.05891	-1.05708	-1.04176	+		HAUb_siZNF_HAUb	4.40559	0	2.94621	7.85006	0.372721	0.199837	-0.322403	-0.67756	Q9ULG6	Q9ULG6	Homo sapiens	CCPG1_HUMAN	Cell cycle progression protein 1	CCPG1
0.640876	1.12908	1.29203	0.804225	0.635669	0.652714	0.598978	0.689604	0.400065	0.483301	0.700264	0.314142			HAUb_Ctrl	1.03379	0.204841	-0.169798	-0.918182	1.12592	0.0426241	-0.322311	-1.29066	P59998	P59998	Homo sapiens	ARPC4_HUMAN	Actin-related protein 2/3 complex subunit 4	ARPC4
0.0689507	0.812011	1.50986	1.01861	0.170898	1.19137	0.712107	0.0737362	-0.855796	-0.494288	-0.0358553	-0.0975027	+		HAUb_siZNF_HAUb	1.51709	0.0152254	-0.90789	-2.15097	0.340726	0.219784	-0.315328	-0.635605	P33316	P33316	Homo sapiens	DUT_HUMAN	Deoxyuridine 5'-triphosphate nucleotidohydrolase, mitochondrial	DUT
3.25932	2.69615	2.60093	3.91459	3.02896	2.65639	2.89081	2.67159	2.73829	2.52666	2.70167	2.22454				0.906132	0.147912	-0.264144	-1.06598	0.431428	0.172206	-0.305811	-0.735404	P62857	P62857	Homo sapiens	RS28_HUMAN	40S ribosomal protein S28	RPS28
1.76476	1.2306	1.50158	2.47933	1.36569	1.47641	1.44047	1.47997	1.64784	1.65375	1.70987	1.581				2.8382	0.0591132	0.207482	1.50994	0.518127	0.141032	-0.303437	-0.821082	P08758	P08758	Homo sapiens	ANXA5_HUMAN	Annexin A5	ANXA5
-0.391428	0.496114	0.232327	0.386646	-0.229666	0.00461102	-0.13296	-0.0950851	-0.764192	0.0651112	0.151382	0.339085				0.0892688	0.7677	0.0611217	0.175185	0.699789	0.0967487	-0.29419	-0.967298	O43813	O43813	Homo sapiens	LANC1_HUMAN	Glutathione S-transferase LANCL1	LANCL1
0.855874	0.899229	1.84049	0.540643	0.936023	0.672689	0.488676	0.894944	0.98582	1.03359	1.22231	0.970798				1.36837	0.0732652	0.305046	1.39236	0.424878	0.180406	-0.285975	-0.716537	Q01518	Q01518	Homo sapiens	CAP1_HUMAN	Adenylyl cyclase-associated protein 1	CAP1
0.0407877	0.130137	0.0661964	0.276769	-0.20088	-0.294796	0.102013	-0.228292	-0.72415	-0.101177	-0.0944338	-0.0147219			HAUb_Ctrl	0.161	0.661581	-0.0781319	-0.27247	1.48583	0.0326195	-0.283961	-1.4007	Q15181	Q15181	Homo sapiens	IPYR_HUMAN	Inorganic pyrophosphatase	PPA1
0.0808306	0.638635	0.881239	0.438708	0.445785	0.06108	0.0647297	0.386154	-0.122822	-0.000229836	-0.672672	-0.0416422				1.27186	0.0528244	-0.448779	-1.56269	0.655924	0.113702	-0.270416	-0.907677	Q13148	Q13148	Homo sapiens	TADBP_HUMAN	TAR DNA-binding protein 43	TARDBP
-2.8019	-2.94467	-4.40301	-3.68751	-3.34009	-4.50209	-2.8722	-4.18307	-3.84826	-3.61402	-2.58532	-2.64387				0.509062	0.202613	0.551493	0.923666	0.198809	0.371214	-0.265084	-0.422992	Q9HCC0	Q9HCC0	Homo sapiens	MCCB_HUMAN	Methylcrotonoyl-CoA carboxylase beta chain, mitochondrial	MCCC2
4.87864	5.30906	5.11659	5.71453	4.91575	4.88812	4.6537	5.50974	6.01134	5.63976	5.6023	5.26592	+		HAUb_siZNF_HAUb	1.43972	0.0264258	0.638002	1.88933	0.467834	0.169319	-0.262875	-0.742653	P06312	P06312	Homo sapiens	KV401_HUMAN	Immunoglobulin kappa variable 4-1	IGKV4-1
0.737228	0.825327	0.830425	1.17295	0.502161	0.723866	0.630911	0.695531	0.906894	1.28143	1.3136	1.30168	+		HAUb_siZNF_HAUb	2.66203	0.00505806	0.562784	2.68105	1.2396	0.0507062	-0.253365	-1.21734	P22061	P22061	Homo sapiens	PIMT_HUMAN	Protein-L-isoaspartate(D-aspartate) O-methyltransferase	PCMT1
-0.494223	-0.569538	-1.5826	-1.08776	-0.981063	-0.969993	-1.7895	-0.991489	-1.23491	-1.1248	-0.786186	-0.856087				0.341683	0.411195	0.182518	0.555208	0.32719	0.249013	-0.249482	-0.58813	Q9GZZ1	Q9GZZ1	Homo sapiens	NAA50_HUMAN	N-alpha-acetyltransferase 50	NAA50
2.30672	2.32699	2.34181	2.78318	2.1528	2.19016	2.27547	2.14703	1.78185	2.57902	2.47814	2.56675				0.356861	0.417677	0.160073	0.545449	1.0917	0.0622325	-0.248307	-1.13648	P62942	P62942	Homo sapiens	FKB1A_HUMAN	Peptidyl-prolyl cis-trans isomerase FKBP1A	FKBP1A
0.589563	0.648055	0.302241	0.0215015	0.192904	0.295746	0.17821	-0.0876751	0.050992	-0.149788	-0.165752	0.102378				0.875734	0.214111	-0.185339	-0.896559	0.722875	0.108899	-0.245544	-0.923535	P69905	P69905	Homo sapiens	HBA_HUMAN	Hemoglobin subunit alpha	HBA2
0.821899	0.607162	1.88475	0.438234	0.770817	0.346712	0.54285	1.1191	0.674011	0.173024	0.0177927	0.101289				1.0594	0.0715766	-0.453339	-1.4078	0.275616	0.292206	-0.243142	-0.522836	Q07020	Q07020	Homo sapiens	RL18_HUMAN	60S ribosomal protein L18	RPL18
3.16112	3.33354	3.57049	3.96682	3.33129	3.1554	3.3043	3.27108	3.39668	3.43152	3.60764	3.44119				1.80726	0.0971971	0.203738	1.26565	0.650471	0.125362	-0.242473	-0.870038	P04075	P04075	Homo sapiens	ALDOA_HUMAN	Fructose-bisphosphate aldolase A	ALDOA
0.241325	-0.258842	0.281075	0.214081	0.157503	-0.23074	-0.19041	-0.225883	-0.172133	-0.309018	-0.20096	-0.254976				0.523941	0.404725	-0.11189	-0.563703	0.754186	0.104874	-0.241792	-0.938248	Q9HB71	Q9HB71	Homo sapiens	CYBP_HUMAN	Calcyclin-binding protein	CACYBP
-0.905252	-0.0155849	0.28875	0.726016	-0.144237	0.0318108	-0.716702	-0.0422964	-1.53945	-0.987827	-1.59306	-0.448755	+		HAUb_siZNF_HAUb	1.56743	0.0134301	-0.924417	-2.21172	0.256892	0.310037	-0.241338	-0.49797	A8MWD9;P62308	A8MWD9;P62308	Homo sapiens	RUXGL_HUMAN;RUXG_HUMAN	Putative small nuclear ribonucleoprotein G-like protein 15;Small nuclear ribonucleoprotein G	SNRPGP15
-0.892918	-1.18182	-1.6988	0.0188646	-0.995077	-0.79035	-1.63762	-1.2919	-3.37581	-1.45158	-1.3488	-2.20308				0.927524	0.0580785	-0.916083	-1.52029	0.24066	0.327042	-0.240067	-0.475813	Q53EL6	Q53EL6	Homo sapiens	PDCD4_HUMAN	Programmed cell death protein 4	PDCD4
3.2881	3.46587	3.30685	3.85621	3.37129	3.4248	2.84097	3.33332	3.94754	2.70321	2.77839	2.67016				0.266205	0.453544	-0.217771	-0.498639	0.590578	0.141562	-0.23666	-0.819407	P35268	P35268	Homo sapiens	RL22_HUMAN	60S ribosomal protein L22	RPL22
-0.382343	1.19559	0.618732	0.0404825	0.316198	0.0137215	0.212719	0.0166817	0.227696	0.0577888	0.201856	0.176039				0.115268	0.805034	0.0260148	0.141493	0.267223	0.304804	-0.228285	-0.505228	P36957	P36957	Homo sapiens	ODO2_HUMAN	Dihydrolipoyllysine-residue succinyltransferase component of 2-oxoglutarate dehydrogenase complex, mitochondrial	DLST
0.731567	0.971609	1.09392	1.7647	0.867127	1.03276	0.913546	0.883725	0.92665	1.20353	0.947456	0.698638				0.0640037	0.868679	0.019779	0.094277	0.428718	0.204884	-0.216161	-0.666312	P39748	P39748	Homo sapiens	FEN1_HUMAN	Flap endonuclease 1	FEN1
0.387206	0.455508	0.600163	0.675889	1.15091	-0.0889368	-0.0188541	0.227481	0.302349	-0.0389462	0.214649	0.222388				0.189447	0.574784	-0.14254	-0.360537	0.303573	0.280843	-0.212042	-0.53897	P36952	P36952	Homo sapiens	SPB5_HUMAN	Serpin B5	SERPINB5
-0.965047	2.85792	3.81943	3.25984	2.1189	2.32934	1.7951	1.88878	2.18493	1.95726	1.71313	2.21092				0.0340385	0.913394	-0.0164685	-0.0617008	0.0684911	0.671358	-0.210007	-0.175889	O00232	O00232	Homo sapiens	PSD12_HUMAN	26S proteasome non-ATPase regulatory subunit 12	PSMD12
0.27005	0.596605	0.390639	0.828403	0.154317	0.233721	0.483924	0.375531	-1.01128	-1.31654	-1.38637	-1.43515	+		HAUb_siZNF_HAUb	4.95323	0	-1.59921	-7.26333	0.715168	0.127696	-0.209551	-0.862993	P09874	P09874	Homo sapiens	PARP1_HUMAN	Poly [ADP-ribose] polymerase 1	PARP1
0.337322	-0.5467	-0.2485	0.577058	-0.176838	-0.119271	-0.196349	-0.222394	-0.431341	-0.13033	0.198424	0.834234				0.497868	0.259065	0.29646	0.796656	0.344148	0.25353	-0.208508	-0.579597	P51659	P51659	Homo sapiens	DHB4_HUMAN	Peroxisomal multifunctional enzyme type 2	HSD17B4
-0.950122	-1.263	-0.891168	-0.601098	-0.785943	-1.19937	-1.39161	-1.15898	-1.4504	-1.0954	-1.17995	-1.33858				0.386293	0.428897	-0.132107	-0.529496	0.51424	0.175961	-0.207629	-0.727017	Q7Z417	Q7Z417	Homo sapiens	NUFP2_HUMAN	FMR1-interacting protein NUFIP2	NUFIP2
-0.598435	-0.201745	0.0218697	-0.0120115	-0.24296	-0.198733	-0.865984	-0.311611	0.720367	0.171247	0.0269289	-0.0694685	+		HAUb_siZNF_HAUb	1.40486	0.0286497	0.617091	1.84118	0.439434	0.204862	-0.207242	-0.666763	P01024	P01024	Homo sapiens	CO3_HUMAN	Complement C3	C3
-1.27939	-0.00411224	-0.50795	-9.85586	-1.98912	-3.85188	-3.18944	-3.41856	-1.9244	-2.53427	-3.89601	-2.952				NaN	1	0	NaN	0.0291068	0.837227	-0.200424	-0.0813619	A1L390	A1L390	Homo sapiens	PKHG3_HUMAN	Pleckstrin homology domain-containing family G member 3	PLEKHG3
-0.15085	-0.897122	-0.130446	-4.28872	-0.158296	-0.530544	-3.42228	-2.1541	-0.819359	-2.7441	-1.254	-0.753883				0.0699184	0.767729	0.17347	0.175867	0.0565197	0.716481	-0.199521	-0.148304	P05089	P05089	Homo sapiens	ARGI1_HUMAN	Arginase-1	ARG1
2.18457	1.09702	1.72904	1.46445	1.38488	1.41532	1.3571	1.537	1.90172	1.22091	1.28431	-0.912295				0.390999	0.274806	-0.54991	-0.767948	0.363687	0.249154	-0.195196	-0.587532	Q01469	Q01469	Homo sapiens	FABP5_HUMAN	Fatty acid-binding protein 5	FABP5
-0.701551	-0.216209	-0.779845	0.23647	-0.628959	-0.704761	-0.579376	-0.294639	-0.532436	-0.475142	-0.338819	-0.791445				0.046823	0.894488	0.0174732	0.0758352	0.311758	0.287878	-0.18665	-0.529394	P15559	P15559	Homo sapiens	NQO1_HUMAN	NAD(P)H dehydrogenase [quinone] 1	NQO1
4.44875	4.60365	4.57426	4.6383	4.41219	4.36581	4.39333	4.38412	4.34025	4.61897	4.62253	4.50985			HAUb_Ctrl	1.03523	0.256435	0.134035	0.802797	2.23696	0.0477143	-0.177378	-1.24558	P07355	P07355	Homo sapiens	ANXA2_HUMAN	Annexin A2	ANXA2
-0.0113001	-0.0467873	0.280592	0.174186	-0.437384	0.128728	-0.033309	0.0579529	-0.342733	-0.593467	-0.501203	-1.76239	+		HAUb_siZNF_HAUb	1.08847	0.0468327	-0.728945	-1.62444	0.530005	0.19638	-0.170176	-0.685121	Q13011	Q13011	Homo sapiens	ECH1_HUMAN	Delta(3,5)-Delta(2,4)-dienoyl-CoA isomerase, mitochondrial	ECH1
0.863676	1.04964	1.18544	1.06777	0.889875	0.906486	0.787803	0.909701	1.22179	0.87915	0.921638	1.0119				0.828259	0.289962	0.135154	0.744471	1.22522	0.0949608	-0.168166	-0.974768	Q9Y3I0	Q9Y3I0	Homo sapiens	RTCB_HUMAN	RNA-splicing ligase RtcB homolog	RTCB
0.918742	1.77913	1.52713	0.66197	1.28839	1.5958	0.759279	0.585433	1.24048	1.41899	0.6628	1.18041				0.0873037	0.765957	0.0684454	0.178009	0.184247	0.42635	-0.164518	-0.366181	P56134	P56134	Homo sapiens	ATPK_HUMAN	ATP synthase subunit f, mitochondrial	ATP5MF
1.20355	0.636347	-0.224425	1.52517	0.165299	0.76648	0.918427	0.666756	1.07026	0.804043	0.809988	0.623682				0.479619	0.320491	0.197752	0.688596	0.141998	0.500401	-0.155918	-0.301787	O43852	O43852	Homo sapiens	CALU_HUMAN	Calumenin	CALU
-0.18444	0.0827284	0.555733	-0.0598526	-0.229871	-0.111896	-0.101719	0.215786	-0.142718	0.005229	0.0929832	0.592509				0.472539	0.326973	0.193926	0.678492	0.356832	0.280402	-0.155467	-0.539973	P31930	P31930	Homo sapiens	QCR1_HUMAN	Cytochrome b-c1 complex subunit 1, mitochondrial	UQCRC1
-1.619	-1.27872	-1.5095	-1.87874	-2.10164	-1.68319	-1.14733	-1.96541	-2.89919	-2.02898	-1.59707	-1.79201				0.446271	0.269338	-0.35492	-0.777518	0.255075	0.352924	-0.152902	-0.442973	O43447	O43447	Homo sapiens	PPIH_HUMAN	Peptidyl-prolyl cis-trans isomerase H	PPIH
3.43774	3.63721	3.64717	3.70655	3.40096	3.4225	3.55143	3.48851	3.41015	3.33647	3.48571	3.33901				0.726925	0.460614	-0.0730169	-0.489723	1.08656	0.133703	-0.141315	-0.842619	P35241	P35241	Homo sapiens	RADI_HUMAN	Radixin	RDX
0.980754	1.50748	1.27568	0.964463	0.965204	1.22623	0.991054	0.987978	0.692005	-0.00123215	-0.0161333	0.030303	+		HAUb_siZNF_HAUb	2.49532	0.00257506	-0.866382	-3.06315	0.432612	0.257795	-0.139477	-0.57227	Q13283	Q13283	Homo sapiens	G3BP1_HUMAN	Ras GTPase-activating protein-binding protein 1	G3BP1
-4.52174	-0.396679	-0.979918	-1.58333	-1.31071	-1.59174	-1.62989	-3.46897	-1.88682	-3.54253	-4.04234	-2.4984				0.690992	0.101645	-0.992199	-1.24695	0.0434486	0.776788	-0.129909	-0.113819	Q9H9J2	Q9H9J2	Homo sapiens	RM44_HUMAN	39S ribosomal protein L44, mitochondrial	MRPL44
-4.17014	-3.88081	-4.66633	-4.00568	-2.6881	-4.68944	-5.47593	-4.38385	-3.56719	-3.37403	-2.89845	-3.29446				0.852913	0.0654653	1.0258	1.45729	0.0754366	0.66447	-0.128595	-0.180587	Q9UJX4	Q9UJX4	Homo sapiens	APC5_HUMAN	Anaphase-promoting complex subunit 5	ANAPC5
0.499649	0.139637	0.15178	0.554398	0.442492	0.074749	-0.0758896	0.393098	0.0147257	0.660865	0.259419	0.680964				0.424058	0.351441	0.195381	0.641269	0.324937	0.324789	-0.127753	-0.478522	P19404	P19404	Homo sapiens	NDUV2_HUMAN	NADH dehydrogenase [ubiquinone] flavoprotein 2, mitochondrial	NDUFV2
-0.342797	0.0180655	-0.797801	-0.115836	-0.393871	-0.308956	-0.368377	-0.662959	0.084548	-0.203761	0.0330095	-0.0960665	+		HAUb_siZNF_HAUb	2.05068	0.0245946	0.387973	1.92141	0.260164	0.374562	-0.123949	-0.41955	O76003	O76003	Homo sapiens	GLRX3_HUMAN	Glutaredoxin-3	GLRX3
1.34801	1.56088	1.36073	1.43928	1.40951	1.38839	1.09555	1.32397	1.45696	1.30697	1.49284	1.32372				0.480377	0.460989	0.090766	0.488508	0.68293	0.209348	-0.122869	-0.65709	P62826	P62826	Homo sapiens	RAN_HUMAN	GTP-binding nuclear protein Ran	RAN
-0.685868	-0.0391417	0.104713	0.391136	-0.198125	-0.158907	-0.229441	-0.11618	0.0959187	0.0924721	-0.288996	-0.716465				0.0515808	0.865222	-0.0286043	-0.0970616	0.204886	0.433702	-0.118373	-0.359659	P05155	P05155	Homo sapiens	IC1_HUMAN	Plasma protease C1 inhibitor	SERPING1
-0.00326824	0.000580788	-0.0507021	0.2862	-0.0370913	-0.0106707	-0.0697412	-0.109424	-0.0986977	0.266046	0.284362	0.208925				1.28167	0.121925	0.22189	1.1562	0.699397	0.218301	-0.114934	-0.639274	P06744	P06744	Homo sapiens	G6PI_HUMAN	Glucose-6-phosphate isomerase	GPI
0.0410147	0.697305	0.785625	0.994564	0.614258	0.52368	0.475603	0.448008	0.241286	0.175096	0.258944	0.197991	+		HAUb_siZNF_HAUb	3.43974	0.0162233	-0.297058	-2.10295	0.218613	0.422646	-0.11424	-0.369625	P31040	P31040	Homo sapiens	SDHA_HUMAN	Succinate dehydrogenase [ubiquinone] flavoprotein subunit, mitochondrial	SDHA
-0.453767	-0.447477	-1.3602	-0.0780058	-0.634795	-0.496081	-0.590403	-1.05841	-0.838496	-0.967285	-0.637235	-0.636931				0.199575	0.635367	-0.0750644	-0.301893	0.138858	0.531551	-0.110061	-0.275124	P00492	P00492	Homo sapiens	HPRT_HUMAN	Hypoxanthine-guanine phosphoribosyltransferase	HPRT1
0.418374	0.205731	0.418436	-0.7133	0.0326338	-0.0473309	-0.182187	0.1064	-0.100802	-0.468022	-0.512807	-0.405367	+		HAUb_siZNF_HAUb	1.69095	0.0437905	-0.349128	-1.64987	0.144028	0.527832	-0.104932	-0.278425	P62424	P62424	Homo sapiens	RL7A_HUMAN	60S ribosomal protein L7a	RPL7A
-1.25244	-1.90463	-1.70532	-1.41041	-1.41607	-1.90008	-1.42936	-1.91449	-1.8966	-1.63652	-0.693246	-1.68188				0.254668	0.478177	0.187941	0.467786	0.187492	0.47829	-0.0967999	-0.320105	P50552	P50552	Homo sapiens	VASP_HUMAN	Vasodilator-stimulated phosphoprotein	VASP
-3.56266	-6.01128	-2.83365	-4.3876	-4.72686	-4.78633	-3.23128	-4.42109	-4.23026	-3.82085	-3.24687	-3.20128				0.747403	0.103381	0.666577	1.23891	0.0416632	0.791085	-0.0925943	-0.106104	Q8WXH0	Q8WXH0	Homo sapiens	SYNE2_HUMAN	Nesprin-2	SYNE2
0.392467	0.309588	0.311735	0.615866	0.34878	0.327108	0.3866	0.199389	0.368065	0.242292	0.393476	0.13562				0.163371	0.766046	-0.030606	-0.177718	0.509942	0.306182	-0.0919449	-0.503107	Q9Y266	Q9Y266	Homo sapiens	NUDC_HUMAN	Nuclear migration protein nudC	NUDC
-1.83888	-1.32377	-2.71338	-1.24782	-1.58377	-2.06288	-1.66739	-2.16958	-1.52028	-1.6062	-1.80533	-1.60471				0.742279	0.202426	0.236776	0.923161	0.0890851	0.645855	-0.0899439	-0.192614	P20073	P20073	Homo sapiens	ANXA7_HUMAN	Annexin A7	ANXA7
2.96716	3.0764	2.74178	2.95138	3.01452	2.78726	2.86545	2.711	0.950045	0.532392	1.39344	0.639986	+		HAUb_siZNF_HAUb	4.15025	0	-1.96559	-6.47443	0.416259	0.339923	-0.0896232	-0.458809	P22626	P22626	Homo sapiens	ROA2_HUMAN	Heterogeneous nuclear ribonucleoproteins A2/B1	HNRNPA2B1
-0.304203	0.920129	0.04387	1.39376	0.223771	0.112512	0.712784	0.671715	0.640068	0.88197	0.952074	0.881988				1.29506	0.0574402	0.40883	1.52677	0.0709272	0.697945	-0.0831943	-0.160163	O95155	O95155	Homo sapiens	UBE4B_HUMAN	Ubiquitin conjugation factor E4 B	UBE4B
-0.579644	-3.84219	-0.177052	0.105463	-1.3694	-1.2411	-1.13975	-1.04883	-0.898854	-3.14393	-2.70325	-0.565449				0.433398	0.236538	-0.628101	-0.841656	0.0284988	0.849845	-0.0764137	-0.0749379	Q9HC38	Q9HC38	Homo sapiens	GLOD4_HUMAN	Glyoxalase domain-containing protein 4	GLOD4
-1.22558	-0.13505	-0.320626	-0.38206	-0.565763	-0.341967	-0.534708	-0.918903	-0.158126	0.0206871	0.252059	0.0913391	+		HAUb_siZNF_HAUb	2.32142	0.00599588	0.641825	2.59629	0.101151	0.633847	-0.0745053	-0.20109	P13804	P13804	Homo sapiens	ETFA_HUMAN	Electron transfer flavoprotein subunit alpha, mitochondrial	ETFA
2.81734	3.00629	2.87397	2.80654	2.80062	2.70182	2.81718	2.90006	3.06946	2.78155	2.71063	2.78345				0.132149	0.776829	0.0313525	0.165582	0.537458	0.354583	-0.0711131	-0.440871	P63244	P63244	Homo sapiens	RACK1_HUMAN	Receptor of activated protein C kinase 1	RACK1
-0.480652	0.0631914	0.384256	0.0721731	-0.0766687	-0.150682	-0.0101881	0.00434494	0.204338	0.084259	0.187253	0.118763				2.41337	0.0694	0.206952	1.42326	0.140828	0.578127	-0.0680408	-0.240283	P22695	P22695	Homo sapiens	QCR2_HUMAN	Cytochrome b-c1 complex subunit 2, mitochondrial	UQCRC2
-0.16039	-0.223985	-0.268678	0.2428	-0.189334	-0.000988007	-0.234147	-0.226326	-0.00343513	0.482296	0.330347	0.164956	+		HAUb_siZNF_HAUb	1.85805	0.0274943	0.40624	1.86157	0.181416	0.547475	-0.0601356	-0.262129	P08133	P08133	Homo sapiens	ANXA6_HUMAN	Annexin A6	ANXA6
-4.82457	-3.16454	-3.52271	-1.81525	-4.27535	-2.90719	-3.70255	-2.67107	-0.19879	-0.297204	-0.401297	-0.152624	+		HAUb_siZNF_HAUb	3.80543	0	3.12656	6.61236	0.0272434	0.858294	-0.0572776	-0.069834	Q9UBR2	Q9UBR2	Homo sapiens	CATZ_HUMAN	Cathepsin Z	CTSZ
-4.25624	-3.20906	-3.53676	-2.63727	-4.03167	-1.79868	-3.4574	-4.57171	-0.367116	-0.181172	-0.972955	-0.220497	+		HAUb_siZNF_HAUb	2.53464	0.000477612	3.02943	4.16341	0.027375	0.857979	-0.0550326	-0.0697732	P28799	P28799	Homo sapiens	GRN_HUMAN	Progranulin	GRN
1.20966	1.70609	1.66807	1.90776	1.47965	1.48283	1.71912	1.60699	2.10613	1.85281	1.98947	1.6767	+		HAUb_siZNF_HAUb	1.66095	0.0489864	0.33413	1.60104	0.119638	0.640322	-0.0507481	-0.196568	Q92499	Q92499	Homo sapiens	DDX1_HUMAN	ATP-dependent RNA helicase DDX1	DDX1
2.12759	0.679335	0.650264	1.49063	1.25821	1.24171	2.88171	-0.588915	0.906753	0.25235	-0.173162	0.759352				0.456684	0.214199	-0.761858	-0.895458	0.0165592	0.908019	-0.038775	-0.0434209	P81605	P81605	Homo sapiens	DCD_HUMAN	Dermcidin	DCD
-3.83601	-2.87304	-2.23784	-4.20437	-3.15629	-3.72506	-2.79142	-3.63173	0.466955	0.0559902	0.292309	-0.023304	+		HAUb_siZNF_HAUb	5.15525	0	3.52412	10.2281	0.0262996	0.868115	-0.038313	-0.0640117	Q969V3	Q969V3	Homo sapiens	NCLN_HUMAN	BOS complex subunit NCLN	NCLN
-2.86221	-3.63862	-4.88003	-3.53324	-3.46844	-4.09161	-4.45917	-3.04701	-1.88398	-1.67032	-1.87864	-1.70867	+		HAUb_siZNF_HAUb	3.08671	0.000584475	1.98115	4.71595	0.0247202	0.874284	-0.0380289	-0.0607908	Q6NUM9	Q6NUM9	Homo sapiens	RETST_HUMAN	All-trans-retinol 13,14-reductase	RETSAT
2.33357	2.52013	2.28416	2.90895	2.44894	2.64964	2.38516	2.44936	2.22124	2.58681	2.58979	2.62861				0.0751077	0.849312	0.023339	0.110327	0.0661386	0.779492	-0.0284297	-0.112357	P00558	P00558	Homo sapiens	PGK1_HUMAN	Phosphoglycerate kinase 1	PGK1
-3.5595	-4.83846	-4.78716	-4.20323	-3.85314	-4.64042	-4.78336	-4.21394	-2.95838	-3.48628	-4.69928	-3.21057				0.90382	0.0657939	0.784089	1.45292	0.0238707	0.885569	-0.0256284	-0.0549416	Q9UKX7	Q9UKX7	Homo sapiens	NUP50_HUMAN	Nuclear pore complex protein Nup50	NUP50
0.104094	0.0119848	0.358887	0.205556	-0.0256014	0.253583	0.285302	0.0834236	0.309788	0.510332	0.477438	0.624613	+		HAUb_siZNF_HAUb	1.8298	0.0407419	0.331366	1.67405	0.0718984	0.797534	-0.0209534	-0.102559	P23381	P23381	Homo sapiens	SYWC_HUMAN	Tryptophan--tRNA ligase, cytoplasmic	WARS1
-0.362229	-0.367851	-0.432756	-0.818552	-0.432537	-0.716128	-0.527602	-0.341044	-0.347133	-0.21579	-0.41045	-0.652995				0.344149	0.501064	0.0977361	0.440742	0.0226319	0.917718	-0.00898075	-0.0381723	Q86VP6	Q86VP6	Homo sapiens	CAND1_HUMAN	Cullin-associated NEDD8-dissociated protein 1	CAND1
4.90837	5.1266	5.04465	4.93968	4.89554	5.03313	4.98955	5.07127	5.18089	5.11718	5.25052	5.16736				2.08942	0.103479	0.181611	1.23741	0.0413243	0.903985	-0.00745177	-0.0458087	P68104;Q5VTE0	P68104;Q5VTE0	Homo sapiens	EF1A1_HUMAN;EF1A3_HUMAN	Elongation factor 1-alpha 1;Putative elongation factor 1-alpha-like 3	EEF1A1
-4.29962	-4.29484	-3.95885	-3.25415	-3.49119	-3.71574	-3.67303	-3.45825	-0.283552	-0.752874	-0.735731	-0.482748	+		HAUb_siZNF_HAUb	6.39752	0	3.02083	13.1833	NaN	1	0	NaN	Q06481	Q06481	Homo sapiens	APLP2_HUMAN	Amyloid beta precursor like protein 2	APLP2
-4.6564	-3.56245	-2.90906	-3.44776	-3.16599	-4.13549	-2.54562	-2.95888	-0.494238	-0.38603	-0.860845	-1.66282	+		HAUb_siZNF_HAUb	2.73524	0.000520325	2.35051	4.32106	NaN	1	0	NaN	Q9HDC9	Q9HDC9	Homo sapiens	APMAP_HUMAN	Adipocyte plasma membrane-associated protein	APMAP
-4.36812	-5.1286	-5.43196	-4.7694	-2.97433	-3.48657	-2.1612	-2.71123	-1.21851	-1.53092	-2.11483	-1.80129	+		HAUb_siZNF_HAUb	1.87984	0.00504721	1.16695	2.67894	NaN	1	0	NaN	Q6YHK3	Q6YHK3	Homo sapiens	CD109_HUMAN	CD109 antigen	CD109
-4.21344	-4.30798	-4.63468	-4.45785	-3.39996	-3.17363	-2.03841	-5.11593	-1.21484	-1.36448	-1.31122	-1.68578	+		HAUb_siZNF_HAUb	1.71208	0.00457768	2.0379	2.74064	NaN	1	0	NaN	P15529	P15529	Homo sapiens	MCP_HUMAN	Membrane cofactor protein	CD46
-4.56398	-3.26784	-3.49489	-3.47566	-3.32721	-3.14081	-3.40024	-3.39419	-0.606035	-0.298187	-0.766046	-0.440867	+		HAUb_siZNF_HAUb	6.42243	0	2.78783	12.7862	NaN	1	0	NaN	O94985	O94985	Homo sapiens	CSTN1_HUMAN	Calsyntenin-1	CLSTN1
-4.04574	-3.6008	-4.88848	-4.533	-3.79174	-3.04786	-3.99387	-2.6496	-0.246778	-0.0702515	-0.0583382	-0.0631428	+		HAUb_siZNF_HAUb	4.29813	0	3.26114	7.79814	NaN	1	0	NaN	P78357	P78357	Homo sapiens	CNTP1_HUMAN	Contactin-associated protein 1	CNTNAP1
-5.31219	-3.94489	-3.37154	-2.70264	-3.22813	-2.57103	-3.63582	-2.76696	-0.751101	-1.23896	-0.712753	-0.662773	+		HAUb_siZNF_HAUb	3.71266	0.000285714	2.20909	5.911	NaN	1	0	NaN	Q96HE7	Q96HE7	Homo sapiens	ERO1A_HUMAN	ERO1-like protein alpha	ERO1A
-5.02467	-2.8541	-3.42794	-4.67605	-3.69355	-2.98727	-3.80344	-3.33311	-0.725741	-1.03079	-0.605124	-0.808393	+		HAUb_siZNF_HAUb	4.88056	0	2.66183	8.70277	NaN	1	0	NaN	Q9BTY2	Q9BTY2	Homo sapiens	FUCO2_HUMAN	Plasma alpha-L-fucosidase	FUCA2
-4.55975	-2.60866	-5.41646	-4.45211	-3.69279	-3.3494	-2.46373	-3.94198	0.73311	1.04833	-0.116817	0.586977	+		HAUb_siZNF_HAUb	4.15222	0	3.92488	7.75347	NaN	1	0	NaN	Q99988	Q99988	Homo sapiens	GDF15_HUMAN	Growth/differentiation factor 15	GDF15
-4.13343	-3.00298	-4.39706	-3.27439	-3.48043	-3.67002	-3.78047	-2.93955	-1.85802	-2.66342	-3.24607	-2.0831	+		HAUb_siZNF_HAUb	1.48813	0.0145295	1.00497	2.17038	NaN	1	0	NaN	Q92820	Q92820	Homo sapiens	GGH_HUMAN	Gamma-glutamyl hydrolase	GGH
-4.75573	-3.53208	-5.44457	-4.32099	-4.64768	-2.73648	-3.77053	-2.69744	-2.40806	-2.20676	-2.19961	-2.38848	+		HAUb_siZNF_HAUb	1.31656	0.0187867	1.1623	2.03932	NaN	1	0	NaN	P48723	P48723	Homo sapiens	HSP13_HUMAN	Heat shock 70 kDa protein 13	HSPA13
-3.39523	-4.84733	-5.48933	-4.46282	-4.48516	-2.38837	-4.12674	-3.14027	-0.103737	-0.37796	-0.089262	-0.555934	+		HAUb_siZNF_HAUb	3.25108	0.000748538	3.25341	5.51783	NaN	1	0	NaN	P13284	P13284	Homo sapiens	GILT_HUMAN	Gamma-interferon-inducible lysosomal thiol reductase	IFI30
-4.96769	-3.84551	-4.38564	-4.67627	-3.98392	-4.34408	-3.17886	-3.62422	-1.93046	-3.19976	-1.97535	-4.3425				0.71704	0.0965685	0.920753	1.26794	NaN	1	0	NaN	Q16363	Q16363	Homo sapiens	LAMA4_HUMAN	Laminin subunit alpha-4	LAMA4
-4.43937	-5.61349	-4.94761	-3.34713	-4.20914	-3.30664	-3.73412	-2.84642	-0.835252	-0.589291	-0.608985	-1.2138	+		HAUb_siZNF_HAUb	3.7887	0.000341085	2.71225	6.37173	NaN	1	0	NaN	P01130	P01130	Homo sapiens	LDLR_HUMAN	Low-density lipoprotein receptor	LDLR
-4.56439	-4.02438	-2.76577	-4.10153	-3.54638	-3.19379	-3.92311	-3.54774	0.123304	-0.303643	-0.287404	-0.422998	+		HAUb_siZNF_HAUb	5.64475	0	3.33007	11.4531	NaN	1	0	NaN	Q99538	Q99538	Homo sapiens	LGMN_HUMAN	Legumain	LGMN
-4.39161	-4.69184	-4.357	-6.2929	-3.38595	-2.70879	-3.25202	-4.42644	-1.20429	-0.815289	-0.627196	-0.934722	+		HAUb_siZNF_HAUb	3.27997	0.000703297	2.54793	5.32224	NaN	1	0	NaN	Q9UIQ6	Q9UIQ6	Homo sapiens	LCAP_HUMAN	Leucyl-cystinyl aminopeptidase	LNPEP
-5.25906	-4.14385	-3.5922	-4.30357	-2.74331	-3.4408	-3.45859	-3.11617	-0.23124	-0.2862	-0.39319	-0.450297	+		HAUb_siZNF_HAUb	5.45883	0	2.84949	10.3418	NaN	1	0	NaN	Q13421	Q13421	Homo sapiens	MSLN_HUMAN	Mesothelin	MSLN
-3.87916	-4.28994	-3.95117	-4.17661	-3.62718	-2.64266	-3.25108	-2.71101	0.993302	0.413479	0.384263	0.235169	+		HAUb_siZNF_HAUb	4.77904	0	3.56453	9.21095	NaN	1	0	NaN	Q99519	Q99519	Homo sapiens	NEUR1_HUMAN	Sialidase-1	NEU1
-4.32139	-4.07749	-3.59272	-3.95742	-3.34572	-3.55715	-3.70458	-3.25885	1.4633	1.08508	1.22678	1.26812	+		HAUb_siZNF_HAUb	7.58618	0	4.72739	20.7611	NaN	1	0	NaN	P61916	P61916	Homo sapiens	NPC2_HUMAN	NPC intracellular cholesterol transporter 2	NPC2
-4.2395	-3.77133	-3.16311	-4.51846	-3.11617	-3.3264	-3.0328	-3.27622	-2.04205	-3.61033	-3.36902	-4.36841				0.121823	0.663756	-0.159554	-0.270783	NaN	1	0	NaN	O14786	O14786	Homo sapiens	NRP1_HUMAN	Neuropilin-1	NRP1
-2.77812	-3.95485	-3.97135	-3.39176	-3.01468	-3.63502	-3.95737	-2.62265	-0.263181	-0.363948	-0.13637	-0.382193	+		HAUb_siZNF_HAUb	4.20657	0	3.02101	7.44348	NaN	1	0	NaN	Q92791	Q92791	Homo sapiens	SC65_HUMAN	Endoplasmic reticulum protein SC65	P3H4
-4.14655	-4.49943	-3.70494	-4.93851	-3.02861	-3.12311	-3.24032	-3.04405	-1.4187	-2.14147	-1.45664	-1.14154	+		HAUb_siZNF_HAUb	3.43938	0.000618357	1.56943	4.9352	NaN	1	0	NaN	Q9H488	Q9H488	Homo sapiens	OFUT1_HUMAN	GDP-fucose protein O-fucosyltransferase 1	POFUT1
-3.89916	-5.0025	-5.31869	-5.0152	-3.69723	-3.55475	-3.8985	-3.79501	-0.97203	-1.08951	-1.21614	-1.08349	+		HAUb_siZNF_HAUb	7.0305	0	2.64608	14.033	NaN	1	0	NaN	P05121	P05121	Homo sapiens	PAI1_HUMAN	Plasminogen activator inhibitor 1	SERPINE1
-4.94101	-3.68213	-4.70256	-3.67871	-3.211	-2.09531	-3.23805	-3.65545	0.752268	0.968597	1.17159	1.07765	+		HAUb_siZNF_HAUb	4.62493	0	4.04248	9.06313	NaN	1	0	NaN	O15533	O15533	Homo sapiens	TPSN_HUMAN	Tapasin	TAPBP
-4.47333	-4.32146	-4.94513	-4.06769	-3.99538	-1.84054	-2.66148	-3.58744	0.930877	0.902697	0.864814	0.51402	+		HAUb_siZNF_HAUb	3.62153	0	3.82431	6.45828	NaN	1	0	NaN	P07996	P07996	Homo sapiens	TSP1_HUMAN	Thrombospondin-1	THBS1
-4.39126	-2.81337	-3.93083	-4.42688	-4.50077	-4.00911	-2.53951	-3.20612	1.8748	1.06215	1.24068	0.568589	+		HAUb_siZNF_HAUb	4.05958	0	4.75043	7.78126	NaN	1	0	NaN	P01033	P01033	Homo sapiens	TIMP1_HUMAN	Metalloproteinase inhibitor 1	TIMP1
-4.01654	-3.85719	-3.38217	-4.07221	-1.74226	-3.23464	-3.10215	-4.1256	0.366682	-0.11103	0.287762	-3.43911	+		HAUb_siZNF_HAUb	1.18276	0.0184	2.32724	2.0497	NaN	1	0	NaN	O15321	O15321	Homo sapiens	TM9S1_HUMAN	Transmembrane 9 superfamily member 1	TM9SF1
-5.30527	-5.05827	-5.14711	-3.29921	-4.05749	-1.51653	-3.86038	-3.14825	0.138879	-0.309768	-0.203718	-0.791715	+		HAUb_siZNF_HAUb	2.47453	0.000457143	2.85408	4.02968	NaN	1	0	NaN	Q9Y3A6	Q9Y3A6	Homo sapiens	TMED5_HUMAN	Transmembrane emp24 domain-containing protein 5	TMED5
-6.24667	-4.545	-3.93138	-3.95566	-3.67306	-3.6455	-3.59678	-3.28294	-0.746096	-1.07959	-0.716429	-0.94827	+		HAUb_siZNF_HAUb	6.17517	0	2.67698	11.9111	NaN	1	0	NaN	O14656	O14656	Homo sapiens	TOR1A_HUMAN	Torsin-1A	TOR1A
-3.0828	-3.77621	-4.47906	-3.53931	-3.06041	-2.49308	-3.52459	-4.03731	0.578417	0.349931	0.421463	0.376898	+		HAUb_siZNF_HAUb	4.50511	0	3.71053	8.56574	NaN	1	0	NaN	Q8NFQ8	Q8NFQ8	Homo sapiens	TOIP2_HUMAN	Torsin-1A-interacting protein 2	TOR1AIP2
-4.52661	-3.75914	-4.25328	-5.10175	-3.70965	-3.37625	-2.97988	-3.31486	-1.33557	-1.40264	-0.0832767	-2.51648	+		HAUb_siZNF_HAUb	2.08384	0.0018221	2.01067	3.24694	NaN	1	0	NaN	P41221;Q9H1J7	P41221;Q9H1J7	Homo sapiens	WNT5A_HUMAN;WNT5B_HUMAN	Protein Wnt-5a;Protein Wnt-5b	WNT5A
-0.0852156	0.356908	-0.243461	0.350072	0.141917	0.171329	-0.0380077	0.122822	-0.392232	-0.00318813	0.377302	0.169436				0.137446	0.707384	-0.0616856	-0.228713	0.010385	0.959689	0.00493908	0.0189983	P54819	P54819	Homo sapiens	KAD2_HUMAN	Adenylate kinase 2, mitochondrial	AK2
0.0528288	-5.2372	1.41209	1.39641	-0.320632	-0.171592	0.0410566	-1.87301	-1.05765	-1.60627	-0.331268	-0.58112				0.24492	0.448465	-0.313033	-0.505185	0.0026281	0.984216	0.0129222	0.00742868	Q9NZT1	Q9NZT1	Homo sapiens	CALL5_HUMAN	Calmodulin-like protein 5	CALML5
0.52945	0.945801	0.536434	0.311284	0.641207	0.681602	0.582353	0.480989	0.432556	0.651286	0.858633	1.11561				0.505889	0.336205	0.167983	0.666108	0.0392943	0.864908	0.0157952	0.065973	P19623	P19623	Homo sapiens	SPEE_HUMAN	Spermidine synthase	SRM
1.91915	1.94349	2.04892	2.68801	2.11653	2.34937	2.18645	2.06619	1.72613	1.95087	1.87619	2.02063				1.7537	0.0580665	-0.286179	-1.52013	0.0546123	0.79858	0.029742	0.101936	P26447	P26447	Homo sapiens	S10A4_HUMAN	Protein S100-A4	S100A4
1.75825	2.46892	2.10211	1.3964	2.09438	1.96159	1.77139	2.02374	2.18891	1.99049	1.95709	1.99543				0.346023	0.564201	0.0702045	0.375303	0.045575	0.815515	0.0313551	0.0921862	O00571	O00571	Homo sapiens	DDX3X_HUMAN	ATP-dependent RNA helicase DDX3X	DDX3X
-0.26717	-0.330607	-0.616465	-0.178104	-0.641243	-0.153134	-0.146415	-0.324425	2.71082	2.8313	2.79008	2.74454	+		HAUb_siZNF_HAUb	6.66718	0	3.08549	14.0999	0.0762932	0.753455	0.0317824	0.127284	Q14697	Q14697	Homo sapiens	GANAB_HUMAN	Neutral alpha-glucosidase AB	GANAB
4.32961	4.55449	4.51828	5.04486	4.60909	4.75565	4.57351	4.64648	4.78694	4.61331	4.6568	4.86985				0.563311	0.452125	0.0855401	0.500385	0.0785696	0.742128	0.0343754	0.133474	P04406	P04406	Homo sapiens	G3P_HUMAN	Glyceraldehyde-3-phosphate dehydrogenase	GAPDH
-4.3461	-3.33425	-2.50151	-3.59867	-3.0251	-4.32751	-3.18247	-3.10474	-0.994413	-1.42754	-1.67368	-0.782588	+		HAUb_siZNF_HAUb	2.99681	0.000571429	2.1904	4.67928	0.0245567	0.876138	0.0351762	0.0596917	Q13586	Q13586	Homo sapiens	STIM1_HUMAN	Stromal interaction molecule 1	STIM1
-0.869691	-0.576742	-0.411103	-0.437296	-0.747436	-0.680106	-0.320557	-0.399181	-0.516023	-0.0678129	-0.0133686	-0.0689106				1.24947	0.0669573	0.370291	1.44128	0.0906409	0.716411	0.0368881	0.148672	Q9Y3A5	Q9Y3A5	Homo sapiens	SBDS_HUMAN	Ribosome maturation protein SBDS	SBDS
-5.5016	-3.56535	-3.91742	-4.1987	-3.65998	-3.05795	-6.8021	-3.50157	-4.108	-6.65803	-3.09983	-2.44018				0.0496387	0.820116	0.178891	0.131257	0.0142552	0.918117	0.0403707	0.0382058	O75629	O75629	Homo sapiens	CREG1_HUMAN	Protein CREG1	CREG1
0.458675	-0.493853	0.540359	0.82087	0.292373	0.370326	0.524019	0.304237	-0.316911	0.335404	0.524446	0.290455				0.37682	0.402621	-0.16439	-0.56706	0.0496881	0.792025	0.0412259	0.105501	P40121	P40121	Homo sapiens	CAPG_HUMAN	Macrophage-capping protein	CAPG
0.953051	-0.0251646	1.79033	1.41271	1.51921	1.15394	1.07527	0.55075	1.40079	1.89423	1.91059	1.79935	+		HAUb_siZNF_HAUb	1.56776	0.0188454	0.676444	2.03366	0.0329499	0.843866	0.0420635	0.0779088	P30405	P30405	Homo sapiens	PPIF_HUMAN	Peptidyl-prolyl cis-trans isomerase F, mitochondrial	PPIF
-0.327087	-0.608911	-0.121447	-0.68482	-0.215546	-0.0839691	-0.581149	-0.686605	-0.73592	-0.197947	-0.0440083	-0.192358				0.18564	0.615311	0.0992591	0.320864	0.0814516	0.716511	0.0437489	0.148852	P78417	P78417	Homo sapiens	GSTO1_HUMAN	Glutathione S-transferase omega-1	GSTO1
-5.03529	-2.84856	-2.5723	-0.584749	-3.08497	-2.89773	-2.0281	-2.85473	-2.59617	-2.08757	-1.74388	-2.52815				0.763241	0.118938	0.477442	1.16923	0.0157744	0.91021	0.0438427	0.0421383	P23588	P23588	Homo sapiens	IF4B_HUMAN	Eukaryotic translation initiation factor 4B	EIF4B
0.788642	0.781236	0.769485	1.05289	1.02911	0.786426	0.886321	0.869177	0.793539	1.14869	0.750946	0.525823				0.261138	0.569023	-0.0880098	-0.369283	0.209208	0.576335	0.0446947	0.241642	P15311	P15311	Homo sapiens	EZRI_HUMAN	Ezrin	EZR
0.243735	1.11212	1.03501	0.678816	0.845145	0.835794	0.782495	0.793724	1.22765	1.05323	0.900103	0.97949				1.70595	0.0866221	0.225828	1.31624	0.0853049	0.703785	0.0468688	0.156735	P24666	P24666	Homo sapiens	PPAC_HUMAN	Low molecular weight phosphotyrosine protein phosphatase	ACP1
0.800309	1.15888	1.23114	1.27563	1.1584	1.21341	1.16965	1.11596	0.35747	1.50205	1.62484	1.54499				0.114436	0.70466	0.0929792	0.231466	0.168434	0.595333	0.0478652	0.227991	P63279	P63279	Homo sapiens	UBC9_HUMAN	SUMO-conjugating enzyme UBC9	UBE2I
2.92646	2.9643	2.84114	3.34347	3.12901	2.81646	3.21815	3.10892	2.26167	2.38098	2.40819	2.36161	+		HAUb_siZNF_HAUb	3.59986	0.000880503	-0.715024	-3.70761	0.131262	0.629582	0.0492942	0.204262	P06748	P06748	Homo sapiens	NPM_HUMAN	Nucleophosmin	NPM1
-4.2648	-3.03611	-4.99138	-4.40748	-4.72038	-4.29157	-4.29841	-3.18661	-0.720428	-1.139	-1.18403	-1.25645	+		HAUb_siZNF_HAUb	3.90035	0	3.04926	6.78063	0.033234	0.837683	0.0507023	0.0810104	Q8NBJ7	Q8NBJ7	Homo sapiens	SUMF2_HUMAN	Inactive C-alpha-formylglycine-generating enzyme 2	SUMF2
0.859757	1.27977	1.05813	1.71416	1.30257	1.23258	1.30075	1.31166	1.55491	1.41982	1.39616	1.25726				0.966956	0.29432	0.120148	0.734279	0.119211	0.625304	0.058933	0.207309	O00299	O00299	Homo sapiens	CLIC1_HUMAN	Chloride intracellular channel protein 1	CLIC1
-4.30218	-3.05104	-3.83942	-2.86673	-2.15991	-3.92346	-3.76	-3.97179	-2.4821	-7.13957	-4.64221	-4.47466				0.545581	0.145967	-1.23084	-1.07213	0.0385386	0.8125	0.0610517	0.0940661	Q9UKS6	Q9UKS6	Homo sapiens	PACN3_HUMAN	Protein kinase C and casein kinase substrate in neurons protein 3	PACSIN3
-0.579063	-1.15045	-1.22856	-0.557176	-0.645044	-0.535565	-1.11657	-0.936365	-1.09296	-1.49591	-2.19899	-2.22115	+		HAUb_siZNF_HAUb	1.66024	0.0102423	-0.943866	-2.31808	0.11701	0.610545	0.070426	0.217393	Q96FQ6	Q96FQ6	Homo sapiens	S10AG_HUMAN	Protein S100-A16	S100A16
0.464649	0.926728	0.31504	-0.471535	0.440315	0.561927	0.285285	0.240919	0.178084	-0.371491	0.0842876	-0.254109	+		HAUb_siZNF_HAUb	1.69356	0.0265614	-0.472919	-1.88449	0.0888961	0.659542	0.073391	0.18347	Q15691	Q15691	Homo sapiens	MARE1_HUMAN	Microtubule-associated protein RP/EB family member 1	MAPRE1
0.188748	-3.4894	-4.44584	1.41527	-1.37711	-1.05051	-1.57979	-2.01597	2.72073	2.38623	2.46632	2.69817	+		HAUb_siZNF_HAUb	5.81266	0	4.07371	12.7876	0.0182941	0.895001	0.0769606	0.0503877	P13473	P13473	Homo sapiens	LAMP2_HUMAN	Lysosome-associated membrane glycoprotein 2	LAMP2
-1.3591	-0.781819	-4.41157	0.000576973	-1.14869	-1.22913	-1.51254	-2.33755	-0.974072	-0.632868	-0.732441	-0.529352	+		HAUb_siZNF_HAUb	1.57337	0.0146174	0.839795	2.16544	0.0276742	0.851603	0.0810001	0.0734312	Q15293	Q15293	Homo sapiens	RCN1_HUMAN	Reticulocalbin-1	RCN1
-4.75079	-1.82492	-0.745095	-3.75822	-1.74703	-2.87139	-3.64422	-2.49021	0.846202	0.418663	0.659644	0.920156	+		HAUb_siZNF_HAUb	3.77461	0	3.39938	6.65821	0.0282393	0.849739	0.081545	0.074798	P61009	P61009	Homo sapiens	SPCS3_HUMAN	Signal peptidase complex subunit 3	SPCS3
-1.80618	-0.71333	-1.98896	-1.30221	-1.58225	-1.42539	-1.20049	-1.27123	-2.10117	-1.82806	-1.54051	-2.01824	+		HAUb_siZNF_HAUb	1.80299	0.0210421	-0.502157	-2.00346	0.102023	0.62474	0.0828333	0.207919	Q02218	Q02218	Homo sapiens	ODO1_HUMAN	2-oxoglutarate dehydrogenase complex component E1	OGDH
3.43868	3.82006	3.46745	3.89349	3.68844	3.72889	3.74554	3.78979	4.14378	4.19364	4.27665	4.29455	+		HAUb_siZNF_HAUb	4.66624	0.00148837	0.488991	3.46373	0.290618	0.413109	0.0832443	0.379239	P23284	P23284	Homo sapiens	PPIB_HUMAN	Peptidyl-prolyl cis-trans isomerase B	PPIB
-0.225557	0.228113	0.157183	0.151723	0.58227	-0.0075922	-0.036684	0.113991	0.184013	0.117541	0.00143337	-0.0933914				0.296417	0.508381	-0.110597	-0.431771	0.189401	0.493099	0.0851307	0.30796	O43684	O43684	Homo sapiens	BUB3_HUMAN	Mitotic checkpoint protein BUB3	BUB3
1.3074	1.27489	1.3343	1.55517	1.54055	1.37571	1.22401	1.68624	1.92214	0.871744	1.02359	1.01352				0.424188	0.319156	-0.248879	-0.690071	0.316017	0.386965	0.088685	0.405606	P46781	P46781	Homo sapiens	RS9_HUMAN	40S ribosomal protein S9	RPS9
0.967252	2.27954	2.70155	4.04552	2.47178	2.59315	2.51988	2.77502	2.60748	2.43353	2.40846	2.21883				0.834078	0.23348	-0.17288	-0.848711	0.0503065	0.758417	0.0914891	0.124015	O95714	O95714	Homo sapiens	HERC2_HUMAN	E3 ubiquitin-protein ligase HERC2	HERC2
-0.571003	0.343294	-0.374708	0.765788	0.1101	0.0943327	0.187636	0.146619	-0.50337	-0.626279	-0.338363	-0.55102	+		HAUb_siZNF_HAUb	4.21936	0.000721088	-0.63943	-3.88936	0.111332	0.595685	0.0938292	0.227659	P26368	P26368	Homo sapiens	U2AF2_HUMAN	Splicing factor U2AF 65 kDa subunit	U2AF2
-4.76329	-3.8378	-4.66448	-4.77285	-4.57599	-3.59985	-5.13477	-4.33313	-0.543811	-1.10256	-0.775397	-0.381169	+		HAUb_siZNF_HAUb	4.34952	0	3.7102	8.16146	0.0922378	0.633729	0.0986711	0.20142	Q6ZXV5	Q6ZXV5	Homo sapiens	TMTC3_HUMAN	Protein O-mannosyl-transferase TMTC3	TMTC3
3.0947	3.47511	3.34959	3.4798	3.43715	3.43318	3.47628	3.45155	3.27923	3.6612	3.70009	3.5701				0.491728	0.429859	0.103114	0.52711	0.503283	0.292226	0.0997405	0.5229	P38646	P38646	Homo sapiens	GRP75_HUMAN	Stress-70 protein, mitochondrial	HSPA9
-1.92356	-1.18338	-1.90019	-1.53194	-1.23188	-1.32662	-1.55026	-2.02375	-5.24134	-3.10422	-3.5028	-5.22398	+		HAUb_siZNF_HAUb	2.44931	0.000449123	-2.73496	-3.96436	0.15675	0.513069	0.101639	0.291431	P20700	P20700	Homo sapiens	LMNB1_HUMAN	Lamin-B1	LMNB1
-1.3498	-1.10565	0.123438	-0.617243	-0.21231	-0.782006	-0.863181	-0.651714	-0.93669	-0.399777	-0.382523	-0.0824451				0.328121	0.423808	0.176944	0.53719	0.114874	0.576374	0.110011	0.241397	O94925	O94925	Homo sapiens	GLSK_HUMAN	Glutaminase kidney isoform, mitochondrial	GLS
1.61516	0.883558	-0.460439	0.450406	0.854861	0.712317	0.566148	0.795837	0.436019	0.712413	0.677668	0.683973				0.541649	0.413242	-0.104773	-0.552182	0.0915593	0.629282	0.110119	0.204652	P15170	P15170	Homo sapiens	ERF3A_HUMAN	Eukaryotic peptide chain release factor GTP-binding subunit ERF3A	GSPT1
-3.25872	-3.44345	0.563742	-0.923805	-1.26447	-1.42841	-2.04221	-1.86689	-2.61478	-2.10952	-1.97429	-1.81682				0.977238	0.0794801	-0.478358	-1.36262	0.0406869	0.791051	0.115063	0.106319	Q9NVX2	Q9NVX2	Homo sapiens	NLE1_HUMAN	Notchless protein homolog 1	NLE1
-1.05258	-0.784701	-0.688218	-1.44854	-0.517658	-0.779067	-1.02634	-1.18156	-1.24097	-1.60602	-0.814054	-1.85114				0.954606	0.0794298	-0.501889	-1.36121	0.208419	0.43102	0.117354	0.36241	Q96HC4	Q96HC4	Homo sapiens	PDLI5_HUMAN	PDZ and LIM domain protein 5	PDLIM5
-0.0241985	0.511125	-0.312284	-0.0159521	0.370357	0.517845	0.281604	-0.540462	-0.346935	-0.812034	-1.00916	-0.546254	+		HAUb_siZNF_HAUb	1.61911	0.0134802	-0.835933	-2.20718	0.153652	0.503662	0.117664	0.299308	Q14257	Q14257	Homo sapiens	RCN2_HUMAN	Reticulocalbin-2	RCN2
-3.87096	-3.75276	-2.86632	-3.2797	-2.87705	-3.88387	-3.2396	-3.27886	-2.54119	-2.9333	-2.27162	-2.41246	+		HAUb_siZNF_HAUb	1.66954	0.0133356	0.7802	2.21311	0.150538	0.504816	0.122593	0.29828	Q8N766	Q8N766	Homo sapiens	EMC1_HUMAN	ER membrane protein complex subunit 1	EMC1
0.794674	-0.0715218	-0.841516	2.36578	0.787213	0.731014	0.543016	0.681093	0.419607	0.369529	0.45645	0.198359	+		HAUb_siZNF_HAUb	2.24334	0.0290406	-0.324598	-1.8302	0.063702	0.703594	0.123731	0.156639	P80723	P80723	Homo sapiens	BASP1_HUMAN	Brain acid soluble protein 1	BASP1
0.0738258	-4.12405	-0.542365	-0.365658	-1.26373	-1.0293	-1.11775	-1.04947	-0.584419	-0.693375	-0.739498	-1.00373	+		HAUb_siZNF_HAUb	1.87782	0.0334467	0.359806	1.76731	0.0446832	0.772761	0.1245	0.116178	P16152	P16152	Homo sapiens	CBR1_HUMAN	Carbonyl reductase [NADPH] 1	CBR1
-4.37262	-4.90353	-5.11289	-5.31117	-9.96434	-3.5687	-1.7813	-3.864	1.22264	0.713742	0.552846	1.17718	+		HAUb_siZNF_HAUb	1.72395	0.00268342	5.71119	3.01953	0.0248341	0.859302	0.130465	0.0688466	O76061	O76061	Homo sapiens	STC2_HUMAN	Stanniocalcin-2	STC2
-4.16813	-3.78857	-3.9816	-3.13967	-4.97156	-3.35069	-3.2932	-2.93313	-4.01887	-2.06602	-2.18619	-3.19088				0.556591	0.158367	0.771658	1.03389	0.0955178	0.609747	0.13235	0.218246	Q15404	Q15404	Homo sapiens	RSU1_HUMAN	Ras suppressor protein 1	RSU1
-3.65831	-3.88768	-3.0979	-3.74896	-3.7165	-3.41916	-2.46616	-4.25683	-0.385512	-0.504529	-0.157016	0.0101261	+		HAUb_siZNF_HAUb	3.74097	0	3.20543	6.50781	0.120557	0.549914	0.133547	0.260139	O00115	O00115	Homo sapiens	DNS2A_HUMAN	Deoxyribonuclease-2-alpha	DNASE2
1.39154	1.49167	1.01763	1.49003	1.25265	1.57928	1.41044	1.69367	1.68181	0.990371	1.15829	1.10144				0.665894	0.215152	-0.251034	-0.891877	0.405111	0.274377	0.136293	0.54896	P32969	P32969	Homo sapiens	RL9_HUMAN	60S ribosomal protein L9	RPL9P9
-3.10013	-4.49957	-3.67565	-4.22466	-6.69147	-3.29909	-1.76211	-3.19394	0.323156	0.0972023	0.11548	0.242895	+		HAUb_siZNF_HAUb	2.02461	0.00146705	3.93134	3.42798	0.0442239	0.773116	0.138348	0.116218	Q9Y4L1	Q9Y4L1	Homo sapiens	HYOU1_HUMAN	Hypoxia up-regulated protein 1	HYOU1
-0.638566	-0.222044	-0.371953	-0.381055	-0.192534	-0.350577	-0.290847	-0.216723	-0.988797	-0.289638	-0.38643	-0.484645				0.865454	0.150257	-0.274707	-1.05755	0.736203	0.175952	0.140734	0.726762	P11586	P11586	Homo sapiens	C1TC_HUMAN	C-1-tetrahydrofolate synthase, cytoplasmic	MTHFD1
4.98459	5.24473	5.26981	5.35797	5.22872	5.39742	5.34029	5.45762	5.4328	5.43907	5.41461	5.38159				0.56597	0.533517	0.0610042	0.405605	0.739697	0.174375	0.141737	0.730815	P14618	P14618	Homo sapiens	KPYM_HUMAN	Pyruvate kinase PKM	PKM
-1.12929	-0.614946	-1.19373	-1.02733	-1.04101	-0.55891	-0.866313	-0.879468	-1.40023	-0.886861	-0.844713	-1.27467				0.762104	0.180456	-0.265191	-0.976848	0.417224	0.249762	0.154899	0.585713	P11413	P11413	Homo sapiens	G6PD_HUMAN	Glucose-6-phosphate 1-dehydrogenase	G6PD
-1.45564	-0.836978	-2.5906	-0.0812082	-1.26812	-1.01125	-0.867262	-1.18076	0.58505	0.542958	0.619827	0.561074	+		HAUb_siZNF_HAUb	5.76317	0	1.65908	8.69776	0.109506	0.565236	0.15926	0.249684	Q8ND56	Q8ND56	Homo sapiens	LS14A_HUMAN	Protein LSM14 homolog A	LSM14A
0.754538	1.17734	0.94159	0.598978	1.33226	1.01409	0.842056	0.922287	1.05157	0.791894	0.960821	0.855925				0.408172	0.446329	-0.112622	-0.507849	0.432245	0.239175	0.159562	0.603172	Q15365	Q15365	Homo sapiens	PCBP1_HUMAN	Poly(rC)-binding protein 1	PCBP1
1.692	2.19945	2.07413	1.83643	1.98936	2.05231	2.18336	2.24517	2.20782	2.05005	2.1639	2.02911				0.022566	0.961312	-0.0048306	-0.027928	0.616937	0.174276	0.167047	0.730795	P78347	P78347	Homo sapiens	GTF2I_HUMAN	General transcription factor II-I	GTF2I
0.203849	1.45198	0.327015	-1.05436	0.560112	0.424095	0.200042	0.439947	0.595493	-0.0558853	0.0345573	0.038743				0.743427	0.192232	-0.252822	-0.947343	0.125807	0.523838	0.173927	0.28141	P62873	P62873	Homo sapiens	GBB1_HUMAN	Guanine nucleotide-binding protein G(I)/G(S)/G(T) subunit beta-1	GNB1
-0.272854	-0.939468	-1.13871	-0.20793	-0.253905	-0.603558	-0.411357	-0.576225	-1.14582	-0.609631	-0.930239	-0.304095				0.68804	0.191517	-0.286185	-0.949599	0.301897	0.299872	0.17848	0.51268	Q9UQ80	Q9UQ80	Homo sapiens	PA2G4_HUMAN	Proliferation-associated protein 2G4	PA2G4
1.22152	-3.70433	2.3009	0.516512	0.401703	0.198606	0.238948	0.209826	2.60524	2.61495	2.4853	2.72354	+		HAUb_siZNF_HAUb	7.40783	0	2.34499	13.9705	0.047472	0.75495	0.17862	0.126167	Q12907	Q12907	Homo sapiens	LMAN2_HUMAN	Vesicular integral-membrane protein VIP36	LMAN2
0.0847569	-1.78824	-5.11701	-1.10259	-1.81328	-2.06322	-1.91514	-1.40855	-1.17421	-0.887642	-1.33872	-1.66364	+		HAUb_siZNF_HAUb	1.32768	0.038089	0.533995	1.69917	0.0567604	0.717005	0.180721	0.14771	P30049	P30049	Homo sapiens	ATPD_HUMAN	ATP synthase subunit delta, mitochondrial	ATP5F1D
-0.307438	-0.852601	-0.985385	-0.917646	-0.325421	-0.44734	-0.636006	-0.904175	-1.16794	-1.52894	-1.23866	-1.18546	+		HAUb_siZNF_HAUb	2.44668	0.00418792	-0.702015	-2.79017	0.415226	0.225618	0.187532	0.625312	Q92945	Q92945	Homo sapiens	FUBP2_HUMAN	Far upstream element-binding protein 2	KHSRP
1.01297	1.24888	1.56163	1.83591	1.63193	1.45608	1.71045	1.62165	1.30367	1.97661	1.91967	1.48038				0.142404	0.697005	0.0650535	0.237945	0.456243	0.207203	0.19018	0.661337	Q5TZA2	Q5TZA2	Homo sapiens	CROCC_HUMAN	Rootletin	CROCC
3.49007	4.06357	3.85266	3.36148	3.83377	3.88124	3.88598	3.92976	4.04755	3.6421	3.69664	3.54682				0.644242	0.308279	-0.14941	-0.708159	0.543505	0.176495	0.190741	0.72547	P17844	P17844	Homo sapiens	DDX5_HUMAN	Probable ATP-dependent RNA helicase DDX5	DDX5
-3.70483	-0.675387	0.165326	-0.49631	-0.653116	-1.22997	-0.884673	-1.17982	-0.264601	-0.880851	-1.1442	-1.11929				0.220009	0.548968	0.134661	0.390215	0.0788514	0.640339	0.190904	0.196401	P30837	P30837	Homo sapiens	AL1B1_HUMAN	Aldehyde dehydrogenase X, mitochondrial	ALDH1B1
1.22998	-0.130651	1.54263	-1.23522	0.380272	0.64863	0.58238	0.571304	0.938639	1.11089	-0.0747824	1.08109				0.321438	0.405432	0.218314	0.562754	0.111527	0.549285	0.193962	0.260615	Q14683	Q14683	Homo sapiens	SMC1A_HUMAN	Structural maintenance of chromosomes protein 1A	SMC1A
1.24904	1.16979	1.3508	1.73583	1.55045	1.69631	1.55499	1.48117	1.3806	1.26105	1.3377	1.51227				1.5368	0.118932	-0.197826	-1.16828	0.709826	0.136769	0.194366	0.833143	P22392	P22392	Homo sapiens	NDKB_HUMAN	Nucleoside diphosphate kinase B	NME2
0.0957346	0.0982304	-0.0797186	-0.253078	0.119049	0.239315	0.0928345	0.19516	0.0470943	-0.147938	-0.146837	-0.000221252				1.99196	0.0733449	-0.223565	-1.39243	1.13691	0.0824835	0.196298	1.03088	P39023	P39023	Homo sapiens	RL3_HUMAN	60S ribosomal protein L3	RPL3
0.0125875	-0.466285	-0.121868	-0.537361	-0.0712433	0.0907898	-0.183194	-0.09519	0.217404	-0.200261	-0.0370512	-0.641571				0.21179	0.586364	-0.10066	-0.347907	0.721027	0.124447	0.213522	0.873132	P21796	P21796	Homo sapiens	VDAC1_HUMAN	Voltage-dependent anion-selective channel protein 1	VDAC1
1.77886	1.62395	1.4992	1.69686	1.95867	1.79388	1.90403	1.79711	2.06154	1.99267	2.03679	1.98473		+	HAUb_Ctrl	1.88191	0.14568	0.15551	1.07491	1.60219	0.0478858	0.213702	1.2426	P06576	P06576	Homo sapiens	ATPB_HUMAN	ATP synthase subunit beta, mitochondrial	ATP5F1B
-3.7693	-3.9282	-3.62499	-3.02384	-2.48799	-2.73425	-2.98046	-5.28876	-4.17029	-3.36959	-3.3542	-5.49072				0.386177	0.264537	-0.723336	-0.787307	0.117705	0.531434	0.213719	0.275411	P09622	P09622	Homo sapiens	DLDH_HUMAN	Dihydrolipoyl dehydrogenase, mitochondrial	DLD
-2.63536	-4.90866	-4.82964	-3.55906	-3.66055	-2.51884	-3.85555	-4.98715	-4.45676	-3.10205	-2.48101	-2.64997				0.37571	0.284606	0.583075	0.752156	0.113607	0.537672	0.227655	0.269869	Q96SZ6	Q96SZ6	Homo sapiens	CK5P1_HUMAN	Mitochondrial tRNA methylthiotransferase CDK5RAP1	CDK5RAP1
-1.63655	-1.24469	-1.457	-0.833215	-1.39553	-0.830104	-0.939534	-1.08438	-1.54527	-1.28211	-1.17061	-1.31843				0.932337	0.141457	-0.266718	-1.08561	0.496706	0.170859	0.230478	0.738783	P07954	P07954	Homo sapiens	FUMH_HUMAN	Fumarate hydratase, mitochondrial	FH
0.557755	0.443902	-4.57156	-4.06663	-0.574161	-0.486287	-4.78774	-0.85733	0.220126	-1.67709	-0.859584	0.211982				0.454875	0.199161	1.15024	0.929668	0.0467313	0.754802	0.232755	0.126469	Q9UBM8	Q9UBM8	Homo sapiens	MGT4C_HUMAN	Alpha-1,3-mannosyl-glycoprotein 4-beta-N-acetylglucosaminyltransferase C	MGAT4C
-0.147784	-0.133327	-0.226609	-0.334955	0.0441389	0.325047	-0.0875893	-0.179931	-1.38691	0.0919695	0	0.0125666				0.410135	0.295668	-0.34601	-0.732122	1.02182	0.0730199	0.236085	1.07669	Q16658	Q16658	Homo sapiens	FSCN1_HUMAN	Fascin	FSCN1
-1.53735	-0.890832	-0.791647	-1.6995	-0.98495	-0.785829	-0.970061	-1.2298	-0.763676	-1.43712	-1.37388	-1.54446				0.705831	0.186365	-0.287125	-0.964073	0.43083	0.195184	0.237173	0.686996	Q13509	Q13509	Homo sapiens	TBB3_HUMAN	Tubulin beta-3 chain	TUBB3
-4.38509	-4.17755	-4.0661	-4.0766	-1.25941	-4.95439	-4.84667	-4.68997	-0.649321	-0.998674	-1.21977	-1.53719	+		HAUb_siZNF_HAUb	1.67777	0.00412641	2.83637	2.79807	0.0973798	0.579039	0.238728	0.239342	Q8IV08	Q8IV08	Homo sapiens	PLD3_HUMAN	5'-3' exonuclease PLD3	PLD3
-4.36436	-3.87146	-3.99721	-4.60312	1.66075	1.12943	1.18582	1.24973	-3.64416	-4.84707	-3.51034	-2.76386	+	+	HAUb_Ctrl;HAUb_siZNF_HAUb	4.51092	0	-4.99779	-9.12456	6.73725	0	5.51547	17.9811	P06899;P23527;P33778;Q16778	P06899;P23527;P33778;Q16778	Homo sapiens	H2B1J_HUMAN;H2B1O_HUMAN;H2B1B_HUMAN;H2B2E_HUMAN	Histone H2B type 1-J;Histone H2B type 1-O;Histone H2B type 1-B;Histone H2B type 2-E	H2BC11
1.10118	0.715166	0.482722	1.04483	1.16238	1.70269	1.21418	0.293522	1.11189	0.566687	0.481651	0.32544				0.670158	0.145649	-0.471776	-1.07405	0.33579	0.239749	0.257218	0.602281	P46782	P46782	Homo sapiens	RS5_HUMAN	40S ribosomal protein S5	RPS5
0.22068	1.16633	0.924907	0.61903	1.20632	0.808673	0.919696	1.03104	0.881436	0.935366	1.01476	0.897532				0.271849	0.625185	-0.0591583	-0.311589	0.543246	0.145963	0.258695	0.805778	Q14195	Q14195	Homo sapiens	DPYL3_HUMAN	Dihydropyrimidinase-related protein 3	DPYSL3
0.233605	0.301022	0.140102	0.811044	0.665104	0.627905	0.707247	0.526982	0.0123119	0.594101	0.760247	0.847052				0.156823	0.665522	-0.0783815	-0.268653	0.841233	0.0847382	0.260366	1.0208	P52209	P52209	Homo sapiens	6PGD_HUMAN	6-phosphogluconate dehydrogenase, decarboxylating	PGD
-3.57278	-3.35648	-3.7519	-4.50993	-2.92756	-4.11757	-3.78748	-3.31038	-4.34201	-5.7082	-4.23784	-2.43236				0.391438	0.266122	-0.644355	-0.784636	0.303624	0.261376	0.262026	0.566499	Q9P032	Q9P032	Homo sapiens	NDUF4_HUMAN	NADH dehydrogenase [ubiquinone] 1 alpha subcomplex assembly factor 4	NDUFAF4
-0.635328	-1.27609	-1.57422	-1.03888	-0.493281	-0.977233	-0.923568	-1.0451	-0.0643482	-0.650252	-0.404891	-1.1849				0.483515	0.272156	0.283696	0.773539	0.536617	0.143854	0.271337	0.811897	P61586	P61586	Homo sapiens	RHOA_HUMAN	Transforming protein RhoA	RHOA
2.15632	1.85065	2.05946	2.02341	2.4522	2.23241	2.28165	2.20991	2.31172	2.51692	2.46885	2.45594		+	HAUb_Ctrl	1.06404	0.234273	0.144317	0.846868	1.74668	0.0268876	0.271581	1.47525	P24534	P24534	Homo sapiens	EF1B_HUMAN	Elongation factor 1-beta	EEF1B2
-0.598382	0.386034	-0.0327654	-0.265076	0.188565	0.331594	0.171489	-0.0987597	0.253173	0.367245	0.0501747	0.225694				0.28348	0.575829	0.0758495	0.359138	0.573184	0.132401	0.275769	0.847246	P11177	P11177	Homo sapiens	ODPB_HUMAN	Pyruvate dehydrogenase E1 component subunit beta, mitochondrial	PDHB
3.03854	3.26356	3.0834	3.31567	3.46313	3.47183	3.47118	3.40082	3.29526	3.50774	3.50527	3.51245		+	HAUb_Ctrl	0.0208981	0.968998	0.00343943	0.0220478	2.13342	0.0171375	0.276446	1.6299	P10809	P10809	Homo sapiens	CH60_HUMAN	60 kDa heat shock protein, mitochondrial	HSPD1
-0.462464	-2.44798	-0.100961	-0.150458	-0.640895	-0.671306	-0.269975	-0.472606	-0.548917	-0.221875	-0.297043	-0.0809002				0.843186	0.185581	0.226511	0.965366	0.192389	0.377956	0.27677	0.415672	P62330	P62330	Homo sapiens	ARF6_HUMAN	ADP-ribosylation factor 6	ARF6
2.29258	2.78098	2.77215	2.24623	3.08635	2.64782	2.61042	2.85801	3.17401	2.72418	2.31853	2.72577				0.117308	0.725066	-0.0650308	-0.212294	0.743743	0.0935747	0.277664	0.980428	P68366	P68366	Homo sapiens	TBA4A_HUMAN	Tubulin alpha-4A chain	TUBA4A
0.426755	0.244061	0.199813	-0.122669	0.700889	0.258821	0.33212	0.573718	0.844418	1.20282	0.959363	0.894179	+		HAUb_siZNF_HAUb	2.10209	0.0134069	0.508807	2.21051	0.922722	0.0682421	0.279397	1.10019	P61026	P61026	Homo sapiens	RAB10_HUMAN	Ras-related protein Rab-10	RAB10
1.00135	1.26911	0.992476	0.392023	1.50518	1.00667	1.15739	1.11921	-0.281492	-0.562584	-0.212136	-0.438781	+		HAUb_siZNF_HAUb	4.64613	0	-1.57086	-6.73222	0.630299	0.115245	0.283372	0.901554	P09651	P09651	Homo sapiens	ROA1_HUMAN	Heterogeneous nuclear ribonucleoprotein A1	HNRNPA1
2.30924	2.40842	2.36128	1.41916	5.05382	4.54432	4.81978	5.20236	0.611627	0.769533	0.249616	0.114567	+	+	HAUb_Ctrl;HAUb_siZNF_HAUb	6.15625	0	-4.46873	-14.4257	4.25268	0.000108108	2.78054	7.38878	P04908;P0C0S8;P20671;Q7L7L0;Q93077;Q96KK5;Q99878	P04908;P0C0S8;P20671;Q7L7L0;Q93077;Q96KK5;Q99878	Homo sapiens	H2A1B_HUMAN;H2A1_HUMAN;H2A1D_HUMAN;H2A3_HUMAN;H2A1C_HUMAN;H2A1H_HUMAN;H2A1J_HUMAN	Histone H2A type 1-B/E;Histone H2A type 1;Histone H2A type 1-D;Histone H2A type 3;Histone H2A type 1-C;Histone H2A type 1-H;Histone H2A type 1-J	H2AC8
-0.0167494	1.13407	0.8075	-1.18663	0.357212	0.552299	0.58951	0.405586	0.449598	0.42497	0.447868	0.317631				0.464708	0.537136	-0.0661349	-0.402654	0.225166	0.33098	0.291605	0.470132	Q9P0K7	Q9P0K7	Homo sapiens	RAI14_HUMAN	Ankycorbin	RAI14
-3.50989	1.05086	-0.319802	-0.0320997	-0.594122	-0.622416	-0.0285625	-0.398333	-0.426782	-0.273146	-0.15313	-0.618243				0.0923912	0.783937	0.0430334	0.159514	0.108907	0.540588	0.291873	0.267618	O75439	O75439	Homo sapiens	MPPB_HUMAN	Mitochondrial-processing peptidase subunit beta	PMPCB
-4.21749	-4.28653	-3.71802	-4.09636	-2.74604	-4.52443	-3.46247	-4.41577	-2.05698	-1.01165	-0.552113	-0.720105	+		HAUb_siZNF_HAUb	2.6132	0.000494208	2.70197	4.22381	0.275057	0.279496	0.29242	0.541736	Q10469	Q10469	Homo sapiens	MGAT2_HUMAN	Alpha-1,6-mannosyl-glycoprotein 2-beta-N-acetylglucosaminyltransferase	MGAT2
1.80442	1.20862	1.68267	1.32553	1.93654	1.80398	1.8013	1.68423	2.08502	1.70261	1.6938	1.47044				0.196516	0.647793	-0.0685458	-0.288527	1.03199	0.0532135	0.301201	1.20058	P18669	P18669	Homo sapiens	PGAM1_HUMAN	Phosphoglycerate mutase 1	PGAM1
-1.83877	-0.939629	-1.09631	-1.64853	-0.6066	-1.04253	-1.2874	-1.38074	0.404653	-0.229093	-0.202105	-2.11563				0.420751	0.25389	0.543773	0.80757	0.498907	0.147759	0.301494	0.801255	O60783	O60783	Homo sapiens	RT14_HUMAN	28S ribosomal protein S14, mitochondrial	MRPS14
-0.972281	-0.725392	-1.02282	-1.15234	-0.719764	-0.630695	-0.6617	-0.651539	-0.646951	-0.216903	-0.258345	-0.331826		+	HAUb_Ctrl	1.64555	0.058325	0.302418	1.51761	1.78906	0.0194901	0.302284	1.57941	Q7KZF4	Q7KZF4	Homo sapiens	SND1_HUMAN	Staphylococcal nuclease domain-containing protein 1	SND1
0.629406	1.08314	1.03087	0.623284	1.388	1.16709	1.06674	0.974107	1.33725	0.98375	0.721622	0.882991				0.482874	0.345889	-0.167583	-0.650189	1.03776	0.0511832	0.30731	1.21369	Q9BZZ5	Q9BZZ5	Homo sapiens	API5_HUMAN	Apoptosis inhibitor 5	API5
3.05978	2.46605	2.56517	3.18239	3.20108	3.33749	3.26448	2.72261	2.70402	2.90622	2.78132	3.00979				0.924591	0.137281	-0.281079	-1.10393	0.668153	0.098305	0.313069	0.961276	Q15843	Q15843	Homo sapiens	NEDD8_HUMAN	NEDD8	NEDD8
-0.631884	-0.00889206	-0.620515	-0.346394	2.06138	2.73143	2.62021	2.62276	-0.764729	-1.56867	-2.01895	-3.37222	+	+	HAUb_Ctrl;HAUb_siZNF_HAUb	3.64208	0	-4.44009	-6.66149	5.04662	0.000179592	2.91087	9.36492	P0C0S5;Q71UI9	P0C0S5;Q71UI9	Homo sapiens	H2AZ_HUMAN;H2AV_HUMAN	Histone H2A.Z;Histone H2A.V	H2AZ1
-1.28231	-3.95428	-3.83618	-0.271947	-1.39463	-1.8808	-2.23145	-2.50803	-2.55104	-1.57464	-2.1001	-3.15463				0.356777	0.336193	-0.341376	-0.665864	0.13106	0.484161	0.332452	0.315278	O75347	O75347	Homo sapiens	TBCA_HUMAN	Tubulin-specific chaperone A	TBCA
2.66179	3.55484	2.46391	2.83365	6.24578	5.7543	5.77196	6.07591	2.09579	1.34143	1.69034	1.91494	+	+	HAUb_Ctrl;HAUb_siZNF_HAUb	6.09482	0	-4.20136	-13.9125	4.60252	0.0001375	3.08344	8.41756	O60814;P57053;P58876;P62807;Q5QNW6;Q93079;Q99877;Q99879;Q99880	O60814;P57053;P58876;P62807;Q5QNW6;Q93079;Q99877;Q99879;Q99880	Homo sapiens	H2B1K_HUMAN;H2BFS_HUMAN;H2B1D_HUMAN;H2B1C_HUMAN;H2B2F_HUMAN;H2B1H_HUMAN;H2B1N_HUMAN;H2B1M_HUMAN;H2B1L_HUMAN	Histone H2B type 1-K;Histone H2B type F-S;Histone H2B type 1-D;Histone H2B type 1-C/E/F/G/I;Histone H2B type 2-F;Histone H2B type 1-H;Histone H2B type 1-N;Histone H2B type 1-M;Histone H2B type 1-L	H2BC12
2.56671	2.84525	2.7087	2.92956	3.1278	3.12991	3.1032	3.0501	4.71558	4.79585	4.78569	4.78969	+	+	HAUb_Ctrl;HAUb_siZNF_HAUb	8.97342	0	1.66895	13.1995	2.22754	0.00826261	0.340198	1.87219	P11021	P11021	Homo sapiens	BIP_HUMAN	Endoplasmic reticulum chaperone BiP	HSPA5
-1.5843	-4.34635	-2.4108	-0.130405	-1.64103	-2.06843	-1.51424	-1.83737	-1.85108	-1.57785	-2.07917	-2.54919				0.472703	0.293696	-0.249053	-0.735597	0.151828	0.436174	0.352698	0.356987	P20810	P20810	Homo sapiens	ICAL_HUMAN	Calpastatin	CAST
-4.24269	0.180028	-2.04373	-1.63323	-1.99252	-1.49498	-1.42042	-1.39276	-0.72191	-1.1551	-1.22015	-0.762984	+		HAUb_siZNF_HAUb	1.72503	0.0164714	0.610132	2.09479	0.149318	0.440415	0.359735	0.352952	P60891	P60891	Homo sapiens	PRPS1_HUMAN	Ribose-phosphate pyrophosphokinase 1	PRPS1
1.12365	2.19344	1.41311	1.52437	4.11434	3.42255	3.27619	3.16436	0.125942	-0.995004	-0.806303	-0.835212	+	+	HAUb_Ctrl;HAUb_siZNF_HAUb	4.77693	0	-4.122	-9.53837	3.09388	5.84329e-05	1.93072	4.69789	P62805	P62805	Homo sapiens	H4_HUMAN	Histone H4	H4C16
-0.425464	-0.187954	-0.248397	0.369041	0.10836	0.320454	0.278405	0.272839	-0.13117	-0.0622969	-0.152154	0.322112		+	HAUb_Ctrl	1.08404	0.127004	-0.250892	-1.13807	1.07614	0.0392904	0.368208	1.32496	P00367	P00367	Homo sapiens	DHE3_HUMAN	Glutamate dehydrogenase 1, mitochondrial	GLUD1
-0.777665	-0.333663	-0.72053	-0.103303	-0.13097	-0.166786	-0.169511	0.00537777	0.332651	0.307058	0.160223	0.0294514	+	+	HAUb_Ctrl;HAUb_siZNF_HAUb	2.12572	0.0330014	0.322818	1.7776	1.16662	0.0336722	0.368318	1.38538	P41250	P41250	Homo sapiens	GARS_HUMAN	Glycine--tRNA ligase	GARS1
0.22788	-0.617491	-0.941975	0.29882	0.297092	0.108496	0.0258026	0.019743	3.07093	2.81752	2.7544	2.84411	+		HAUb_siZNF_HAUb	6.96822	0	2.75896	14.1786	0.546679	0.117701	0.370975	0.893149	P14625	P14625	Homo sapiens	ENPL_HUMAN	Endoplasmin	HSP90B1
-0.00887775	0.598767	0.164641	0.532556	0.829687	0.677945	0.468018	0.805242	1.33032	1.107	1.22117	1.12056	+	+	HAUb_Ctrl;HAUb_siZNF_HAUb	2.66039	0.00677291	0.499537	2.5276	1.17074	0.0329211	0.373451	1.39529	Q9UI30	Q9UI30	Homo sapiens	TR112_HUMAN	Multifunctional methyltransferase subunit TRM112-like protein	TRMT112
0.366852	0.539503	-3.42225	0.557679	-0.111948	-0.121578	-0.116747	-0.092658	0.374315	0.441401	0.378799	0.199925	+		HAUb_siZNF_HAUb	3.91992	0.00267	0.459343	3.01686	0.14751	0.442186	0.378821	0.351238	P40925	P40925	Homo sapiens	MDHC_HUMAN	Malate dehydrogenase, cytoplasmic	MDH1
-1.67438	-1.64714	-3.71642	-2.007	-1.66419	-2.06577	-1.9127	-1.87528	-1.16796	-0.871024	-0.894583	-0.901466	+		HAUb_siZNF_HAUb	3.8362	0.000540084	0.920728	4.41782	0.325039	0.218801	0.381752	0.637503	Q9HAV7	Q9HAV7	Homo sapiens	GRPE1_HUMAN	GrpE protein homolog 1, mitochondrial	GRPEL1
1.81457	1.82338	1.8382	2.23858	2.37224	2.30843	2.27428	2.30443	2.17615	2.51609	2.48064	2.1753		+	HAUb_Ctrl	0.0839632	0.844553	0.0221987	0.113454	1.9767	0.00813564	0.386162	1.87965	P13639	P13639	Homo sapiens	EF2_HUMAN	Elongation factor 2	EEF2
-3.19562	-1.50496	-4.62864	-3.45446	1.1385	1.28417	1.12033	1.43863	-4.34588	-2.97126	-3.59532	0.811614	+	+	HAUb_Ctrl;HAUb_siZNF_HAUb	1.77406	0.00267669	-3.77062	-3.01744	3.32218	7.73286e-05	4.44133	5.93457	O75367	O75367	Homo sapiens	H2AY_HUMAN	Core histone macro-H2A.1	MACROH2A1
-1.37275	-0.68966	-0.458122	-1.14335	-0.391399	-0.693685	-0.426526	-0.599478	0.198127	-0.357347	-0.565046	-0.212986				0.831816	0.148891	0.293459	1.06163	0.890754	0.0516498	0.388198	1.21175	Q71RC2	Q71RC2	Homo sapiens	LARP4_HUMAN	La-related protein 4	LARP4
-0.668202	-0.0487623	-0.504129	0.119448	0.388528	0.027235	0.0664587	-0.0114441	4.76628	4.47815	4.39664	4.43384	+	+	HAUb_Ctrl;HAUb_siZNF_HAUb	7.46735	0	4.40103	19.6074	0.972848	0.0440875	0.393106	1.28003	P27824	P27824	Homo sapiens	CALX_HUMAN	Calnexin	CANX
-3.60615	-4.15521	-3.25983	-4.49301	-2.5172	-3.75781	-3.26674	-4.39865	-1.2536	-2.59414	-2.43469	-2.96704	+		HAUb_siZNF_HAUb	1.1303	0.02963	1.17273	1.82401	0.349873	0.201219	0.393452	0.674365	P32970	P32970	Homo sapiens	CD70_HUMAN	CD70 antigen	CD70
-0.914999	-0.622391	-0.167094	-0.12522	-0.249479	0.176311	-0.164668	-0.0179825	-1.37209	-0.198012	0.11037	0.0981035		+	HAUb_Ctrl	0.322747	0.382358	-0.276454	-0.596601	0.951342	0.045949	0.393471	1.26407	Q8NEZ5	Q8NEZ5	Homo sapiens	FBX22_HUMAN	F-box only protein 22	FBXO22
-4.20938	-1.40506	-3.12149	-3.11863	-1.53464	-2.55856	-2.68959	-3.48915	-3.19054	-3.30639	-3.69734	-3.02751				0.873012	0.0725589	-0.737461	-1.40266	0.22557	0.31438	0.395657	0.491611	Q6P1L8	Q6P1L8	Homo sapiens	RM14_HUMAN	39S ribosomal protein L14, mitochondrial	MRPL14
-1.98414	-2.0536	-2.37831	-0.692581	1.32174	1.2401	1.17022	1.123	-1.97599	-1.29803	-4.21517	-2.57197	+	+	HAUb_Ctrl;HAUb_siZNF_HAUb	3.00284	0.00065641	-3.72906	-5.14335	3.68998	8.49421e-05	2.99092	6.3086	Q9BTT0	Q9BTT0	Homo sapiens	AN32E_HUMAN	Acidic leucine-rich nuclear phosphoprotein 32 family member E	ANP32E
-1.02293	0.389313	-0.0913439	0.894168	0.251369	0.402736	0.45205	0.658924	0.756207	0.552586	0.703488	0.234602				0.360516	0.457596	0.120451	0.49294	0.4256	0.158382	0.398969	0.772141	Q7L2H7	Q7L2H7	Homo sapiens	EIF3M_HUMAN	Eukaryotic translation initiation factor 3 subunit M	EIF3M
-4.27038	-1.60731	-3.72283	-11.8175	-2.89493	-5.21027	-3.62299	-8.07716	-2.87313	-3.41947	-3.19861	-3.87072				0.663774	0.0961187	1.61086	1.27088	0.05672	0.70685	0.403159	0.154586	Q9UQ03	Q9UQ03	Homo sapiens	COR2B_HUMAN	Coronin-2B	CORO2B
0.908654	2.03955	-3.17576	2.54365	1.39547	1.23293	0.349104	0.959652	1.52101	1.32806	1.29831	1.71019				0.990349	0.0768605	0.480101	1.37516	0.114181	0.518815	0.405267	0.28587	Q9H0E2	Q9H0E2	Homo sapiens	TOLIP_HUMAN	Toll-interacting protein	TOLLIP
0.0980263	0.211323	0.0552444	-0.0925407	0.664646	0.457363	0.104957	0.674335	0.731901	0.0847702	0.121916	0.16116		+	HAUb_Ctrl	0.441778	0.338595	-0.200388	-0.661448	1.48653	0.0164243	0.407312	1.64712	Q02878	Q02878	Homo sapiens	RL6_HUMAN	60S ribosomal protein L6	RPL6
-0.0780735	-0.534244	-2.03853	-1.01442	-0.687156	-0.641678	-0.354407	-0.351908	-1.51172	-0.0108919	-0.421976	-0.297668				0.0534517	0.839091	-0.0517776	-0.117484	0.420761	0.15928	0.407529	0.769382	Q00341	Q00341	Homo sapiens	VIGLN_HUMAN	Vigilin	HDLBP
4.03873	3.67318	3.69617	2.96111	4.38596	3.56911	3.91053	4.13606	3.48348	2.59262	3.81238	3.60965				1.0064	0.0614309	-0.625881	-1.48899	0.69377	0.0761901	0.408119	1.05945	Q13885;Q9BVA1	Q13885;Q9BVA1	Homo sapiens	TBB2A_HUMAN;TBB2B_HUMAN	Tubulin beta-2A chain;Tubulin beta-2B chain	TUBB2A
-2.18776	-4.08512	-3.92097	-2.73602	-2.40937	-4.12745	-2.1916	-2.55631	-2.68644	-1.71148	-2.13397	-2.09265				0.658358	0.127266	0.665049	1.1363	0.2653	0.268251	0.411285	0.557451	O15305	O15305	Homo sapiens	PMM2_HUMAN	Phosphomannomutase 2	PMM2
-0.578362	-0.556638	-1.24441	-0.173247	-0.175538	-0.236141	0.06252	-0.540829	-1.11575	-0.945149	-0.782938	-0.911502	+		HAUb_siZNF_HAUb	2.63243	0.00289051	-0.716337	-2.96229	0.812786	0.057496	0.415666	1.17167	P12270	P12270	Homo sapiens	TPR_HUMAN	Nucleoprotein TPR	TPR
-3.74555	-4.42658	-4.26011	-4.85073	-3.71087	-3.62021	-4.12375	-4.13396	-3.75499	-3.83832	-3.66255	-2.55706				0.644243	0.158663	0.443968	1.033	0.791381	0.0591462	0.423547	1.15904	O75794	O75794	Homo sapiens	CD123_HUMAN	Cell division cycle protein 123 homolog	CDC123
1.46662	0.427492	0.124209	0.075181	1.13794	0.829183	0.776252	1.05651	1.08747	0.441137	0.643286	0.586998				0.784066	0.177937	-0.260248	-0.984458	0.60105	0.0937071	0.426596	0.979597	P52565	P52565	Homo sapiens	GDIR1_HUMAN	Rho GDP-dissociation inhibitor 1	ARHGDIA
1.81536	1.87086	1.82064	2.31955	2.39089	2.40538	2.41044	2.36978	2.20061	2.48519	2.4529	2.42557		+	HAUb_Ctrl	0.0158411	0.974302	-0.00305605	-0.0184899	1.93769	0.00629587	0.437519	1.9711	P26038	P26038	Homo sapiens	MOES_HUMAN	Moesin	MSN
-3.70016	-0.156444	0.591778	-1.05323	-1.17807	-0.263623	-0.502469	-0.615383	-0.245666	-0.572105	-1.08023	-0.103598				0.188166	0.577861	0.139486	0.356977	0.179294	0.377474	0.439628	0.416362	Q9Y314	Q9Y314	Homo sapiens	NOSIP_HUMAN	Nitric oxide synthase-interacting protein	NOSIP
-4.04247	-4.78119	-2.60234	-3.41549	-3.55195	-2.50709	-3.06249	-3.95338	-1.86804	-2.93751	-3.3254	-1.95393				0.772692	0.0920994	0.747508	1.29361	0.338001	0.203085	0.441641	0.670666	Q56VL3	Q56VL3	Homo sapiens	OCAD2_HUMAN	OCIA domain-containing protein 2	OCIAD2
-3.05293	-4.50799	-4.97746	-4.38418	-3.80131	-3.79041	-3.14511	-4.38341	-3.72562	-3.02235	-3.21779	-2.99202				0.898889	0.0832051	0.540614	1.33637	0.411218	0.158493	0.45058	0.771323	O43252	O43252	Homo sapiens	PAPS1_HUMAN	Bifunctional 3'-phosphoadenosine 5'-phosphosulfate synthase 1	PAPSS1
-0.928963	-0.216917	-0.216124	-0.533463	-0.17096	0.0415115	0.098176	-0.0483036	-0.104807	-0.305277	-0.0148764	0.020957		+	HAUb_Ctrl	0.376745	0.521411	-0.0811067	-0.418706	1.35356	0.0172802	0.453972	1.62719	P42704	P42704	Homo sapiens	LPPRC_HUMAN	Leucine-rich PPR motif-containing protein, mitochondrial	LRPPRC
-4.69777	-2.99533	-4.17661	-4.2599	-2.80937	-4.28488	-3.37143	-3.81586	-2.62274	-2.20479	-1.76883	-4.88371				0.405319	0.250715	0.700367	0.812851	0.426904	0.149925	0.462018	0.794747	Q9H3U5	Q9H3U5	Homo sapiens	MFSD1_HUMAN	Major facilitator superfamily domain-containing protein 1	MFSD1
-4.18457	-5.20499	-3.89629	-2.48486	-3.4031	-3.85578	-2.98979	-3.65292	-5.05617	-3.43458	-4.09543	-3.6324				0.689884	0.12551	-0.579246	-1.1432	0.337702	0.200692	0.467277	0.675874	P04632	P04632	Homo sapiens	CPNS1_HUMAN	Calpain small subunit 1	CAPNS1
-0.294712	-1.26136	-1.32117	-1.67661	-0.311047	-1.33933	-1.10573	0.131139	-1.78691	-1.00875	-1.4811	-1.28357				0.993606	0.0570564	-0.733841	-1.52971	0.484623	0.124533	0.48222	0.872695	P42766	P42766	Homo sapiens	RL35_HUMAN	60S ribosomal protein L35	RPL35
0.487433	0.972897	0.783746	0.857104	1.32111	1.25396	1.26035	1.20735	1.37428	1.41901	1.24717	1.38579		+	HAUb_Ctrl	1.13211	0.336836	0.0958726	0.664287	2.42026	0.00275743	0.485396	2.35457	P49411	P49411	Homo sapiens	EFTU_HUMAN	Elongation factor Tu, mitochondrial	TUFM
-1.54716	-4.64254	-3.02215	-1.56193	-1.86227	-2.66093	-2.14527	-2.15799	-0.846353	-1.43444	-1.29611	-3.74387				0.225388	0.46097	0.376419	0.488214	0.265458	0.259352	0.486831	0.569683	Q9UHX1	Q9UHX1	Homo sapiens	PUF60_HUMAN	Poly(U)-binding-splicing factor PUF60	PUF60
0.662517	-1.01529	-0.685119	2.35445	0.746452	1.05054	0.906093	0.594016	0.882471	0.829754	0.75418	0.726352				0.0904553	0.825608	-0.026087	-0.127287	0.263299	0.260831	0.495134	0.567309	Q01105	Q01105	Homo sapiens	SET_HUMAN	Protein SET	SET
-4.70267	-2.8509	0.119123	-4.41118	-0.120756	0.189701	0.298935	0.195544	-3.27823	-3.00598	-3.27025	-4.08325	+	+	HAUb_Ctrl;HAUb_siZNF_HAUb	5.11434	0	-3.55028	-10.133	1.50614	0.00197547	3.10226	2.56789	Q9Y5B9	Q9Y5B9	Homo sapiens	SP16H_HUMAN	FACT complex subunit SPT16	SUPT16H
-0.313202	0.786088	-0.440782	0.799933	0.458413	1.24993	0.691148	0.447109	3.68563	2.99372	3.0413	3.92403	+		HAUb_siZNF_HAUb	3.98442	0	2.69952	6.76362	0.617366	0.0820024	0.50364	1.03321	P61769	P61769	Homo sapiens	B2MG_HUMAN	Beta-2-microglobulin	B2M
-3.5382	-3.29154	-4.68773	-4.67366	-3.68174	-4.27152	-3.29469	-2.92598	-2.72224	-4.13001	-3.38532	-3.71146				0.0475555	0.850077	0.0562242	0.1095	0.491643	0.119207	0.504302	0.888283	P46734	P46734	Homo sapiens	MP2K3_HUMAN	Dual specificity mitogen-activated protein kinase kinase 3	MAP2K3
-4.8519	-4.98831	-3.80157	-4.38511	2.8615	-0.0691547	2.18981	2.40551	-1.0023	-3.23106	-1.33439	-1.0645	+	+	HAUb_Ctrl;HAUb_siZNF_HAUb	2.22907	0.00089172	-3.50498	-3.72388	3.97506	0.000120548	6.35364	7.87592	Q6FI13	Q6FI13	Homo sapiens	H2A2A_HUMAN	Histone H2A type 2-A	H2AC19
0.244698	0.327099	0	0.281668	0.930397	0.380644	0.559999	1.02849	1.16275	0.144424	0.232517	0.220913		+	HAUb_Ctrl	0.446423	0.293025	-0.284732	-0.737835	1.63096	0.00758582	0.511517	1.89898	P26373	P26373	Homo sapiens	RL13_HUMAN	60S ribosomal protein L13	RPL13
-1.714	-0.0225782	-0.770935	-0.991736	-0.507886	-0.397512	-0.403869	-0.14328	-0.501842	-0.423906	0.00213337	0.0756788				0.401265	0.401708	0.151153	0.56879	0.695776	0.064638	0.511675	1.12029	Q15388	Q15388	Homo sapiens	TOM20_HUMAN	Mitochondrial import receptor subunit TOM20 homolog	TOMM20
0.0194731	-0.146298	0.218329	0.170434	0.580578	0.723156	0.615929	0.389267	0.100067	0.595798	0.49907	0.447682		+	HAUb_Ctrl	0.615466	0.297665	-0.166578	-0.729091	2.49902	0.00228343	0.511748	2.46256	Q13404	Q13404	Homo sapiens	UB2V1_HUMAN	Ubiquitin-conjugating enzyme E2 variant 1	UBE2V1
-5.97584	-3.86034	-5.36186	-3.93314	-4.87606	-4.45431	-4.08894	-3.66148	-4.70962	-4.76606	-4.79486	-2.4427				0.0508452	0.827861	0.0918911	0.12518	0.380739	0.167998	0.512595	0.746056	P00390	P00390	Homo sapiens	GSHR_HUMAN	Glutathione reductase, mitochondrial	GSR
4.85799	5.57296	5.3724	4.98567	5.69618	5.71532	5.70576	5.72845	5.97237	5.85048	5.79767	5.73774		+	HAUb_Ctrl	1.35796	0.232112	0.128138	0.852134	1.66982	0.00702384	0.514171	1.93008	P68363	P68363	Homo sapiens	TBA1B_HUMAN	Tubulin alpha-1B chain	TUBA1B
0.418956	0.788728	0.379217	0.182051	0.840466	1.23696	0.615644	1.13636	0.836643	0.915785	0.773291	0.427678		+	HAUb_Ctrl	0.578034	0.263883	-0.219007	-0.788244	1.4558	0.011312	0.515118	1.77665	P62917	P62917	Homo sapiens	RL8_HUMAN	60S ribosomal protein L8	RPL8
-0.503133	-0.106965	-0.0924635	-0.24979	0.275248	0.233204	0.312324	0.299708	1.22928	1.2665	1.2177	1.32485	+	+	HAUb_Ctrl;HAUb_siZNF_HAUb	7.28143	0	0.979465	7.54848	2.75982	0.00172705	0.518209	2.63324	P50454	P50454	Homo sapiens	SERPH_HUMAN	Serpin H1	SERPINH1
-0.548468	0.0167618	1.14773	0.466357	0.771319	0.956485	0.762378	0.690363	0.584266	1.09484	1.07217	1.27572				0.637696	0.247842	0.211615	0.818572	0.701954	0.0629221	0.52454	1.1328	O95433	O95433	Homo sapiens	AHSA1_HUMAN	Activator of 90 kDa heat shock protein ATPase homolog 1	AHSA1
-4.49294	-4.64225	-4.25774	-4.47952	-4.89157	-4.6532	-3.73842	-2.48	-3.03497	-3.55836	-2.51748	-1.91811				0.926696	0.0516256	1.18356	1.5785	0.424068	0.145322	0.527313	0.808271	Q9HD33	Q9HD33	Homo sapiens	RM47_HUMAN	39S ribosomal protein L47, mitochondrial	MRPL47
2.01763	1.64423	1.24886	3.24196	2.68127	2.63363	2.51389	2.43912	2.56083	2.72859	2.77489	2.97622				0.972686	0.18873	0.193151	0.957258	0.569964	0.0912669	0.52881	0.989545	P0DP23;P0DP24;P0DP25	P0DP23;P0DP24;P0DP25	Homo sapiens	CALM1_HUMAN;CALM2_HUMAN;CALM3_HUMAN	Calmodulin-1;Calmodulin-2;Calmodulin-3	CALM1
3.27476	3.58834	3.26501	3.4564	3.89089	3.93334	3.92658	3.96444	4.23334	4.23327	4.18142	4.06606	+	+	HAUb_Ctrl;HAUb_siZNF_HAUb	2.98301	0.0342765	0.249709	1.75579	3.27999	0.000724014	0.532684	2.97291	P08238	P08238	Homo sapiens	HS90B_HUMAN	Heat shock protein HSP 90-beta	HSP90AB1
-3.30652	-1.82711	-4.43121	-2.1157	-1.75984	-2.23191	-3.61717	-1.92868	0.458204	-0.16584	-0.0756865	-0.239135	+		HAUb_siZNF_HAUb	2.72689	0.000516129	2.37879	4.3171	0.308608	0.21575	0.535737	0.644564	Q969H8	Q969H8	Homo sapiens	MYDGF_HUMAN	Myeloid-derived growth factor	MYDGF
-2.56372	-2.2896	-3.75563	-4.91296	0.684525	0.390936	0.404299	0.228646	-3.68954	-2.86313	-3.31616	-2.2399	+	+	HAUb_Ctrl;HAUb_siZNF_HAUb	4.37985	0	-3.45428	-8.10595	3.10913	6.85358e-05	3.80758	5.36867	Q8IUE6	Q8IUE6	Homo sapiens	H2A2B_HUMAN	Histone H2A type 2-B	H2AC21
-1.34105	-1.0534	-1.06146	-0.772125	-0.803597	-0.10742	-0.487515	-0.637135	-0.397662	-0.520878	-0.58215	-0.329394		+	HAUb_Ctrl	0.120386	0.740714	0.0513959	0.198218	1.56681	0.0075911	0.548092	1.89919	Q8WUK0	Q8WUK0	Homo sapiens	PTPM1_HUMAN	Phosphatidylglycerophosphatase and protein-tyrosine phosphatase 1	PTPMT1
-1.61307	-1.05799	-2.20117	-1.71332	-0.989694	-1.13459	-0.953393	-1.29976	-1.64662	-1.33014	-1.22262	-0.925276		+	HAUb_Ctrl	0.508614	0.315889	-0.186805	-0.695754	1.17323	0.0191483	0.552028	1.58923	P46821	P46821	Homo sapiens	MAP1B_HUMAN	Microtubule-associated protein 1B	MAP1B
-1.48678	-1.88198	-2.04515	-1.47377	-0.815136	-0.947465	-1.2102	-1.7038	1.62793	1.53812	1.67749	1.68964	+	+	HAUb_Ctrl;HAUb_siZNF_HAUb	5.0941	0	2.80244	9.36611	1.19856	0.0178702	0.552769	1.61126	P51571	P51571	Homo sapiens	SSRD_HUMAN	Translocon-associated protein subunit delta	SSR4
0.53424	1.32246	1.05152	0.698063	1.58667	1.40918	1.44508	1.39783	1.29755	1.50832	1.37561	1.57132		+	HAUb_Ctrl	0.104316	0.832721	-0.0214901	-0.122201	1.65424	0.00624661	0.558119	1.97721	Q9BUF5	Q9BUF5	Homo sapiens	TBB6_HUMAN	Tubulin beta-6 chain	TUBB6
-0.546929	0.161502	-1.26844	-4.96641	-1.2762	-0.813467	-0.889046	-1.37829	-1.63075	-5.82593	-2.18246	-1.28412				0.765596	0.0700952	-1.64156	-1.41827	0.193642	0.345111	0.565817	0.452562	P04899	P04899	Homo sapiens	GNAI2_HUMAN	Guanine nucleotide-binding protein G(i) subunit alpha-2	GNAI2
-4.09287	-5.13576	-3.38392	-5.51937	-1.01108	-0.456586	-0.85993	-0.735351	-4.76436	-4.40338	-3.14439	-4.2896	+	+	HAUb_Ctrl;HAUb_siZNF_HAUb	4.02125	0	-3.3847	-7.20989	3.54139	8.38095e-05	3.76724	6.26491	Q9BVP2	Q9BVP2	Homo sapiens	GNL3_HUMAN	Guanine nucleotide-binding protein-like 3	GNL3
0.0509224	0.358217	-0.0478954	0.795933	0.915373	0.825957	0.876817	0.827698	1.20275	0.825153	0.764544	0.4918		+	HAUb_Ctrl	0.100165	0.779666	-0.0404	-0.162903	1.61773	0.00635628	0.572167	1.96662	P05198	P05198	Homo sapiens	IF2A_HUMAN	Eukaryotic translation initiation factor 2 subunit 1	EIF2S1
-2.69454	-3.17599	-3.01642	-2.54855	-1.88538	-3.8474	-0.924121	-2.4782	-2.83142	-1.42751	-2.71777	-2.47321				0.0395386	0.862735	-0.0787039	-0.0995531	0.402969	0.151954	0.5751	0.789527	Q12931	Q12931	Homo sapiens	TRAP1_HUMAN	Heat shock protein 75 kDa, mitochondrial	TRAP1
-4.88918	-3.66922	-5.13495	-4.68601	0.389731	0.919058	0.305449	0.0768576	-3.17972	-2.38083	-2.73433	-3.52437	+	+	HAUb_Ctrl;HAUb_siZNF_HAUb	4.47152	0	-3.37759	-8.2908	5.01547	0.000243094	5.01761	10.7236	Q9UKD2	Q9UKD2	Homo sapiens	MRT4_HUMAN	mRNA turnover protein 4 homolog	MRTO4
0.0926161	-0.863482	-1.43144	0.469724	0.0841541	0.185931	0.0102558	0.316937	-2.34956	-2.32335	-2.63674	-1.68095	+		HAUb_siZNF_HAUb	4.53753	0	-2.39697	-7.67124	0.630676	0.0725441	0.582465	1.07803	Q99729	Q99729	Homo sapiens	ROAA_HUMAN	Heterogeneous nuclear ribonucleoprotein A/B	HNRNPAB
-4.51819	-3.16111	-3.41375	-3.24342	-1.44857	-4.00806	-3.01916	-3.52699	0.995113	0.956935	0.634382	1.01606	+		HAUb_siZNF_HAUb	3.35123	0.000280255	3.90132	5.88835	0.401934	0.151984	0.583422	0.789622	Q9NPA0	Q9NPA0	Homo sapiens	EMC7_HUMAN	ER membrane protein complex subunit 7	EMC7
2.02479	2.0184	1.75169	2.06375	2.48451	2.57458	2.64956	2.50294	2.58889	2.6573	2.6316	2.69601		+	HAUb_Ctrl	1.07376	0.35937	0.0905545	0.629569	3.46111	0.000346821	0.588239	3.25055	P07900	P07900	Homo sapiens	HS90A_HUMAN	Heat shock protein HSP 90-alpha	HSP90AA1
-4.47198	-3.84655	-1.90968	-4.00083	-5.09664	-2.29428	-2.45538	-2.01978	-2.34434	-2.09375	-4.05575	-2.02616				0.148937	0.584847	0.336521	0.349867	0.266736	0.250879	0.590741	0.583798	Q12888	Q12888	Homo sapiens	TP53B_HUMAN	TP53-binding protein 1	TP53BP1
-3.89857	-3.93292	-5.74216	-4.34077	-4.5498	-4.2353	-3.24864	-3.50019	-1.44009	-1.20319	-1.47816	-2.19099	+		HAUb_siZNF_HAUb	3.08808	0.000609524	2.30537	4.88159	0.516862	0.102929	0.595123	0.945033	P18850	P18850	Homo sapiens	ATF6A_HUMAN	Cyclic AMP-dependent transcription factor ATF-6 alpha	ATF6
-4.96853	-3.90398	-2.19625	-3.79498	-2.38828	-3.41995	-3.46877	-3.20441	-2.49774	-4.17628	-3.40085	-2.55983				0.0279923	0.906676	-0.0383258	-0.0673119	0.423908	0.140598	0.595586	0.822505	Q96T76	Q96T76	Homo sapiens	MMS19_HUMAN	MMS19 nucleotide excision repair protein homolog	MMS19
-0.800093	-0.259975	-1.13718	-0.393078	0.195289	-0.133577	-0.0720425	-0.175901	-0.291432	-0.0125685	-0.055109	-0.165347		+	HAUb_Ctrl	0.348882	0.525684	-0.0845561	-0.414204	1.49413	0.00751287	0.601024	1.90018	P50502	P50502	Homo sapiens	F10A1_HUMAN	Hsc70-interacting protein	ST13
-0.000845909	-0.271157	-1.54058	-1.28925	-0.64655	-0.259146	-0.147029	0.364192	-0.57555	-0.598332	-1.26865	-0.927052	+		HAUb_siZNF_HAUb	1.35137	0.0286076	-0.670262	-1.83804	0.676355	0.0622387	0.603326	1.13713	P46779	P46779	Homo sapiens	RL28_HUMAN	60S ribosomal protein L28	RPL28
0.459347	0.0990276	0.413248	0.448472	0.843405	0.851355	0.790552	1.35066	1.14382	0.73762	0.867249	0.903687		+	HAUb_Ctrl	0.108554	0.764799	-0.045898	-0.17912	2.07282	0.00275312	0.603969	2.35135	P36578	P36578	Homo sapiens	RL4_HUMAN	60S ribosomal protein L4	RPL4
1.62753	2.04693	1.77182	2.12984	3.21679	3.19572	3.27592	3.3772	0.597315	-0.09342	-0.0247612	-0.363454	+	+	HAUb_Ctrl;HAUb_siZNF_HAUb	5.36248	0	-3.23749	-10.542	4.48783	8.05861e-05	1.37238	6.12434	P07910	P07910	Homo sapiens	HNRPC_HUMAN	Heterogeneous nuclear ribonucleoproteins C1/C2	HNRNPC
-3.93948	-2.94941	-4.25196	-3.6164	-0.796032	-0.882228	-0.313938	-1.10561	-2.88609	-3.43401	-4.51789	-4.03949	+	+	HAUb_Ctrl;HAUb_siZNF_HAUb	3.53703	0.00029932	-2.94492	-5.97819	3.97088	9.77778e-05	2.91486	6.86212	P46087	P46087	Homo sapiens	NOP2_HUMAN	Probable 28S rRNA (cytosine(4447)-C(5))-methyltransferase	NOP2
-3.95854	-4.38845	-3.58141	-5.37105	-0.871573	-0.147161	-0.966777	-0.971292	-3.50191	-3.80948	-2.8652	-4.50287	+	+	HAUb_Ctrl;HAUb_siZNF_HAUb	3.51708	0.000293333	-2.93066	-5.93259	3.76991	9.40171e-05	3.58566	6.71605	Q9Y3C1	Q9Y3C1	Homo sapiens	NOP16_HUMAN	Nucleolar protein 16	NOP16
1.2481	1.68267	1.43479	1.13405	1.93148	1.97304	1.98498	2.07066	1.88845	1.86472	1.83323	1.83012		+	HAUb_Ctrl	2.24662	0.160731	-0.135907	-1.02698	2.60443	0.00128122	0.615137	2.75391	Q15366	Q15366	Homo sapiens	PCBP2_HUMAN	Poly(rC)-binding protein 2	PCBP2
-3.26955	-3.83455	-5.4761	-4.82022	-4.00898	-3.78949	-4.63417	-2.50172	-3.86378	-3.08697	-3.8797	-3.17442				0.182821	0.549366	0.232375	0.389429	0.40825	0.146501	0.616511	0.804379	Q5JTW2	Q5JTW2	Homo sapiens	CEP78_HUMAN	Centrosomal protein of 78 kDa	CEP78
1.19398	-4.09654	-5.62848	0.696285	0.870793	0.966575	0.787646	1.20584	-4.01017	-3.25089	2.55458	-2.62563	+	+	HAUb_Ctrl;HAUb_siZNF_HAUb	0.955904	0.0343551	-2.79074	-1.75252	0.856539	0.0180172	2.9164	1.61052	P62995	P62995	Homo sapiens	TRA2B_HUMAN	Transformer-2 protein homolog beta	TRA2B
2.63618	3.00022	2.59193	2.22198	3.07124	3.24481	3.33284	3.30489	3.0613	3.12053	3.16502	3.30697		+	HAUb_Ctrl	0.423545	0.520555	-0.0749869	-0.41978	1.99125	0.0030528	0.625867	2.32153	P60903	P60903	Homo sapiens	S10AA_HUMAN	Protein S100-A10	S100A10
-3.59919	-0.821221	-1.96056	-1.11056	-1.77978	-0.798817	-1.1934	-1.2158	-0.876007	-0.843057	-0.897885	-0.884546				0.936939	0.104588	0.371576	1.22992	0.423866	0.138455	0.625933	0.827991	P48444	P48444	Homo sapiens	COPD_HUMAN	Coatomer subunit delta	ARCN1
3.26454	3.29585	2.49121	3.90518	3.59234	4.30416	3.55624	4.00795	4.00886	4.16958	4.10163	4.0778		+	HAUb_Ctrl	0.579727	0.259057	0.224293	0.796221	0.937498	0.030929	0.62598	1.42164	Q8IVF2	Q8IVF2	Homo sapiens	AHNK2_HUMAN	Protein AHNAK2	AHNAK2
0.0375662	1.30727	0.0543032	-0.174558	0.910431	1.03739	0.757767	1.02563	0.682513	0.724675	0.772804	0.377492		+	HAUb_Ctrl	1.4247	0.073326	-0.293435	-1.39475	0.927031	0.0316471	0.626661	1.41157	O15144	O15144	Homo sapiens	ARPC2_HUMAN	Actin-related protein 2/3 complex subunit 2	ARPC2
-4.71364	0.0199804	-1.37731	0.433628	-0.605985	-1.38469	-1.29029	0.154172	0.522748	0.342418	0.544954	0.494976	+		HAUb_siZNF_HAUb	1.88955	0.00455773	1.25797	2.73545	0.203715	0.327371	0.627639	0.47515	P09601	P09601	Homo sapiens	HMOX1_HUMAN	Heme oxygenase 1	HMOX1
-0.578533	-1.48813	-0.798767	0.391462	0.169312	-0.0260725	-0.0158854	-0.0809097	-2.91411	-0.525033	-0.375803	-0.471574		+	HAUb_Ctrl	0.886569	0.059183	-1.08324	-1.51007	0.797836	0.0440876	0.630103	1.28014	P62310	P62310	Homo sapiens	LSM3_HUMAN	U6 snRNA-associated Sm-like protein LSm3	LSM3
0.222043	-0.0587206	-0.671013	-0.604662	0.872886	0.995104	0.831046	0.68726	-0.950188	-1.65217	-2.38624	-2.10053	+	+	HAUb_Ctrl;HAUb_siZNF_HAUb	3.75177	0.000333333	-2.61886	-6.24596	2.60947	0.000203874	1.12466	3.46016	P51991	P51991	Homo sapiens	ROA3_HUMAN	Heterogeneous nuclear ribonucleoprotein A3	HNRNPA3
-4.49236	-4.42567	-3.82705	-11.5335	1.21699	0.488125	0.396596	0.793001	-0.183641	-3.6814	-1.61476	-1.91002	+	+	HAUb_Ctrl;HAUb_siZNF_HAUb	1.87435	0.00256203	-2.57113	-3.05492	1.99544	0.00020555	6.79332	3.50759	P16401	P16401	Homo sapiens	H15_HUMAN	Histone H1.5	H1-5
-3.1934	-0.813467	-2.73978	-3.5153	-1.23708	-1.92057	-1.61878	-2.91904	-1.37608	-2.43022	-2.66605	-3.93483				0.483984	0.204263	-0.677927	-0.919939	0.400793	0.148923	0.641618	0.797791	P37198	P37198	Homo sapiens	NUP62_HUMAN	Nuclear pore glycoprotein p62	NUP62
-0.417747	-1.09931	-0.592082	-0.326419	0.0182562	-0.088335	0.260836	-0.0420437	-0.407503	0.268772	0.374406	0.153969		+	HAUb_Ctrl	0.117545	0.729672	0.0602326	0.207161	1.84668	0.00359091	0.646069	2.23403	Q9Y617	Q9Y617	Homo sapiens	SERC_HUMAN	Phosphoserine aminotransferase	PSAT1
0.720014	-0.883764	-5.41731	2.48762	-0.102092	0.143343	-0.358936	-0.175333	-0.228073	-0.759621	-0.796329	-1.0584	+		HAUb_siZNF_HAUb	1.56148	0.0233404	-0.587352	-1.94	0.145746	0.431623	0.650108	0.361701	P20290	P20290	Homo sapiens	BTF3_HUMAN	Transcription factor BTF3	BTF3
-5.60073	-4.26256	-4.67419	-5.08454	-0.137906	-1.23206	-1.33448	-0.526355	-3.94737	-2.86685	-3.18497	-3.228	+	+	HAUb_Ctrl;HAUb_siZNF_HAUb	3.31267	0.000723164	-2.4991	-5.35917	4.26667	0.000125714	4.0978	8.11557	P62314	P62314	Homo sapiens	SMD1_HUMAN	Small nuclear ribonucleoprotein Sm D1	SNRPD1
-3.99338	-4.33349	-4.4653	-3.08834	-2.10583	-3.21163	-4.30247	-3.63575	-2.03685	-3.32033	-3.65831	-3.6723				0.085452	0.735794	0.141975	0.202258	0.549186	0.0892232	0.656206	1.00072	O60341	O60341	Homo sapiens	KDM1A_HUMAN	Lysine-specific histone demethylase 1A	KDM1A
0.386483	0.0718918	-0.105001	1.45271	1.19473	1.12542	1.0795	1.03158	1.5912	1.44446	1.53389	1.14685		+	HAUb_Ctrl	1.65741	0.0519071	0.321292	1.5693	0.957121	0.02849	0.656286	1.45652	P09496	P09496	Homo sapiens	CLCA_HUMAN	Clathrin light chain A	CLTA
-1.58935	-0.997689	-1.04127	-2.33608	-0.806546	-0.799266	-0.922924	-0.801081	3.73342	3.29678	3.34514	3.58169	+	+	HAUb_Ctrl;HAUb_siZNF_HAUb	7.81696	0	4.32171	20.8963	1.09435	0.0190475	0.658642	1.59234	Q15582	Q15582	Homo sapiens	BGH3_HUMAN	Transforming growth factor-beta-induced protein ig-h3	TGFBI
-1.09974	-0.325653	-0.761914	-0.451905	-0.1374	0.0224094	0.140498	-0.0281639	-0.143582	0.0121288	-0.0401449	0.0473661		+	HAUb_Ctrl	0.164965	0.765694	-0.0303941	-0.177634	1.95264	0.002919	0.659138	2.33496	Q16181	Q16181	Homo sapiens	SEPT7_HUMAN	Septin-7	SEPTIN7
-0.0801001	0.911648	-4.18497	-0.775706	-0.730093	0.172674	-0.485883	-0.431448	0.283315	-0.0377493	-0.32086	0.0271349				0.770893	0.141659	0.356647	1.08592	0.23948	0.278936	0.663595	0.542619	P02792	P02792	Homo sapiens	FRIL_HUMAN	Ferritin light chain	FTL
-3.7954	-5.04348	-4.6188	0.0679655	-3.00069	-1.56306	-3.13205	-2.99666	-1.19043	-2.11626	-0.786909	-3.24004				0.601808	0.136997	0.839706	1.10535	0.220448	0.302394	0.674313	0.508838	Q96RQ9	Q96RQ9	Homo sapiens	OXLA_HUMAN	L-amino-acid oxidase	IL4I1
-4.16862	-4.42412	-4.35894	-4.46655	0.61972	0.967793	1.01938	0.8557	-1.20518	-2.25541	-1.56604	-1.44068	+	+	HAUb_Ctrl;HAUb_siZNF_HAUb	4.29556	0	-2.48248	-7.24875	8.21885	0	5.22021	24.7948	Q14145	Q14145	Homo sapiens	KEAP1_HUMAN	Kelch-like ECH-associated protein 1	KEAP1
2.70068	3.08408	2.91051	2.95419	3.54837	3.51872	3.69922	3.60213	4.22553	3.27839	3.33261	3.33855		+	HAUb_Ctrl	0.0750813	0.801307	-0.0483356	-0.145992	3.58181	0.000209864	0.679743	3.59768	P60866	P60866	Homo sapiens	RS20_HUMAN	40S ribosomal protein S20	RPS20
-4.41727	-4.62795	-3.45013	-4.5803	0.633589	0.549191	0.682302	0.728819	-1.35023	-1.59999	-2.30141	-2.02128	+	+	HAUb_Ctrl;HAUb_siZNF_HAUb	4.56988	0	-2.4667	-7.81007	5.66673	0.000382609	4.91739	12.9651	Q08945	Q08945	Homo sapiens	SSRP1_HUMAN	FACT complex subunit SSRP1	SSRP1
3.21645	4.51637	4.05782	-3.96946	2.49044	2.60266	2.97315	2.50805	3.2547	2.88548	3.31887	2.86256	+		HAUb_siZNF_HAUb	1.42288	0.0437286	0.436828	1.65139	0.129577	0.468221	0.68828	0.328323	O95232	O95232	Homo sapiens	LC7L3_HUMAN	Luc7-like protein 3	LUC7L3
0.130942	1.15627	0.824841	0.443475	1.39022	1.04214	1.45309	1.42366	1.07381	1.13601	1.52852	1.40757		+	HAUb_Ctrl	0.103716	0.777018	-0.040797	-0.166675	1.52485	0.00578638	0.688394	2.00672	P61163	P61163	Homo sapiens	ACTZ_HUMAN	Alpha-centractin	ACTR1A
-1.15304	-0.270412	-0.955203	0.64662	0.212619	0.441094	0.20293	0.225813	0.0126257	0.100414	0.129179	-0.237496		+	HAUb_Ctrl	1.43056	0.0823652	-0.269433	-1.34065	0.862168	0.0342262	0.703624	1.37829	Q8NC51	Q8NC51	Homo sapiens	PAIRB_HUMAN	Plasminogen activator inhibitor 1 RNA-binding protein	SERBP1
-1.30165	-1.89058	-1.95808	-2.42537	-1.74203	-0.778972	-1.26416	-0.963534	-1.41059	-2.22551	-1.67425	-1.69899		+	HAUb_Ctrl	1.08647	0.0577306	-0.565164	-1.52413	1.19343	0.0133764	0.706747	1.7156	P78344	P78344	Homo sapiens	IF4G2_HUMAN	Eukaryotic translation initiation factor 4 gamma 2	EIF4G2
3.08022	2.82083	3.02982	3.82969	3.85985	3.87701	3.87584	3.98835	3.91013	3.79334	3.70716	3.68843		+	HAUb_Ctrl	1.11905	0.262396	-0.125496	-0.791226	1.72637	0.00377811	0.710119	2.20237	P05387	P05387	Homo sapiens	RLA2_HUMAN	60S acidic ribosomal protein P2	RPLP2
-3.05964	-4.89698	-3.89531	-4.44868	-3.32945	-3.53122	-4.05061	-2.53284	-0.0634699	-0.0665989	0.0800133	0.358854	+		HAUb_siZNF_HAUb	4.33484	0	3.43823	7.98563	0.6826	0.0563732	0.714122	1.17882	P13674	P13674	Homo sapiens	P4HA1_HUMAN	Prolyl 4-hydroxylase subunit alpha-1	P4HA1
6.01256	5.98705	6.57429	6.1684	7.4929	6.44769	6.5881	6.77121	5.72138	4.45523	3.60842	3.66385	+	+	HAUb_Ctrl;HAUb_siZNF_HAUb	2.39693	0.000704319	-2.46275	-3.82045	1.25976	0.0125714	0.639399	1.73288	P68431;Q16695;Q71DI3	P68431;Q16695;Q71DI3	Homo sapiens	H31_HUMAN;H31T_HUMAN;H32_HUMAN	Histone H3.1;Histone H3.1t;Histone H3.2	H3C12
-0.249111	0.309528	0.167196	-0.195047	0.546546	0.93585	0.734343	0.710861	0.920202	0.375849	0.624571	0.543781		+	HAUb_Ctrl	0.359776	0.464493	-0.115799	-0.484486	2.42244	0.00121545	0.723758	2.80403	Q01813	Q01813	Homo sapiens	PFKAP_HUMAN	ATP-dependent 6-phosphofructokinase, platelet type	PFKP
-4.68635	-3.43835	-5.3936	-0.978512	-2.47839	-2.55623	-3.23427	-3.32624	-2.63952	-1.35836	-1.70602	-1.96476	+		HAUb_siZNF_HAUb	1.50886	0.0144055	0.981617	2.18123	0.306744	0.206447	0.72542	0.662428	Q06323	Q06323	Homo sapiens	PSME1_HUMAN	Proteasome activator complex subunit 1	PSME1
-0.87699	-0.590984	-1.08538	-0.570439	-0.0495186	-0.167304	0.12711	-0.0970373	-0.467139	0.202355	0.226591	0.0804501		+	HAUb_Ctrl	0.122927	0.727567	0.0572517	0.208853	2.74104	0.000482505	0.734261	3.08094	Q96TA1	Q96TA1	Homo sapiens	NIBA2_HUMAN	Protein Niban 2	NIBAN2
-4.23786	-2.70251	-5.41367	-4.56141	-0.859994	-1.31463	-1.45298	-1.28896	-3.69781	-4.37024	-3.52557	-2.73818	+	+	HAUb_Ctrl;HAUb_siZNF_HAUb	3.21947	0.000653061	-2.35381	-5.1273	2.68266	5.46584e-05	2.99972	4.40918	Q8IZL8	Q8IZL8	Homo sapiens	PELP1_HUMAN	Proline-, glutamic acid- and leucine-rich protein 1	PELP1
-0.641217	-0.995325	-2.04188	-1.47577	1.39979	1.16498	1.4508	1.3631	-0.865112	-0.713945	-1.67094	-0.739087	+	+	HAUb_Ctrl;HAUb_siZNF_HAUb	4.22408	0	-2.34194	-6.98179	3.83522	8.61057e-05	2.63322	6.41972	Q13247	Q13247	Homo sapiens	SRSF6_HUMAN	Serine/arginine-rich splicing factor 6	SRSF6
-0.435683	-0.591784	-1.65137	-0.322092	0.007617	-0.241753	0.265349	-0.0281	0.00685406	0.0236588	0.00248623	0.216563		+	HAUb_Ctrl	0.21142	0.650696	0.0616121	0.285161	1.23047	0.0113197	0.751012	1.77698	Q9Y3F4	Q9Y3F4	Homo sapiens	STRAP_HUMAN	Serine-threonine kinase receptor-associated protein	STRAP
-4.7341	-2.77904	-4.103	-4.32905	-0.150377	-0.149079	-0.129458	-0.10876	-2.30428	-1.71675	-3.01255	-2.80854	+	+	HAUb_Ctrl;HAUb_siZNF_HAUb	3.70335	0.000295302	-2.32611	-5.97452	4.00539	0.000107843	3.85188	7.36251	P29590	P29590	Homo sapiens	PML_HUMAN	Protein PML	PML
1.69109	2.11402	1.82351	2.23458	2.7306	2.75048	2.72074	2.71668	2.75975	2.83282	2.84337	2.80128		+	HAUb_Ctrl	2.11624	0.33823	0.0796785	0.662669	3.03863	0.000199601	0.763826	3.37931	P25705	P25705	Homo sapiens	ATPA_HUMAN	ATP synthase subunit alpha, mitochondrial	ATP5F1A
1.9513	2.66761	2.71569	2.3826	3.18011	3.143	3.236	3.21493	3.43857	2.94794	2.93786	2.88179		+	HAUb_Ctrl	0.492796	0.369459	-0.141972	-0.613476	2.30543	0.00128559	0.764212	2.76237	P62913	P62913	Homo sapiens	RL11_HUMAN	60S ribosomal protein L11	RPL11
-4.76785	-4.71852	-5.13681	-3.47845	0.0902081	0.722335	1.0702	-2.46585	-4.15833	-0.759717	-2.31074	-2.57337	+	+	HAUb_Ctrl;HAUb_siZNF_HAUb	1.13901	0.0218514	-2.30476	-1.98703	2.60694	5.56962e-05	4.37963	4.48119	P52788	P52788	Homo sapiens	SPSY_HUMAN	Spermine synthase	SMS
-1.11524	-0.979222	-1.76043	-1.44253	-0.683712	-0.459914	-0.639146	-0.450417	-0.384348	-0.483916	-0.202075	-0.548075		+	HAUb_Ctrl	0.788989	0.267062	0.153694	0.781918	2.21698	0.00148993	0.766058	2.68824	Q99714	Q99714	Homo sapiens	HCD2_HUMAN	3-hydroxyacyl-CoA dehydrogenase type-2	HSD17B10
-0.817263	0.327834	-0.305958	-4.57384	-0.827844	-0.464041	-0.462722	-0.525448	-0.984162	-0.726514	-0.848199	-0.937728				1.57692	0.0612061	-0.304137	-1.49079	0.291522	0.217886	0.772293	0.640491	Q9UM54	Q9UM54	Homo sapiens	MYO6_HUMAN	Unconventional myosin-VI	MYO6
-1.20513	-1.11067	-0.313663	-0.210486	0.133287	0.0696287	0.0362692	0.033864	-0.112179	-0.102495	-0.0960493	-0.10364		+	HAUb_Ctrl	3.48711	0.0734248	-0.171853	-1.39269	1.60813	0.00409785	0.778251	2.1546	Q9BQ67	Q9BQ67	Homo sapiens	GRWD1_HUMAN	Glutamate-rich WD repeat-containing protein 1	GRWD1
1.90105	1.95239	1.94018	2.14075	2.89284	2.67792	2.83588	2.64923	2.71205	2.90893	3.03116	3.01946		+	HAUb_Ctrl	0.807661	0.263422	0.153932	0.790023	4.17702	5.39877e-05	0.780371	4.33641	P29692	P29692	Homo sapiens	EF1D_HUMAN	Elongation factor 1-delta	EEF1D
-0.678603	-0.432626	-0.285427	-0.217382	0.344233	0.360755	0.556546	0.277031	-0.328259	0.251445	0.341791	0.314101		+	HAUb_Ctrl	0.683088	0.216328	-0.239872	-0.889091	3.2537	0.000210526	0.788151	3.60745	P18206	P18206	Homo sapiens	VINC_HUMAN	Vinculin	VCL
0.815945	0.73704	0.934109	0.940521	1.63868	1.51028	1.7116	1.74135	1.74291	1.69577	1.69976	1.60727		+	HAUb_Ctrl	0.24912	0.709997	0.0359483	0.226354	4.50814	5.77428e-05	0.793576	4.63614	P62714;P67775	P62714;P67775	Homo sapiens	PP2AB_HUMAN;PP2AA_HUMAN	Serine/threonine-protein phosphatase 2A catalytic subunit beta isoform;Serine/threonine-protein phosphatase 2A catalytic subunit alpha isoform	PPP2CB
0.831097	0.861444	0.973349	0.497633	1.79018	1.59586	1.58322	1.37439	1.71396	0.99287	1.03901	0.888743		+	HAUb_Ctrl	1.07834	0.0731785	-0.427269	-1.39598	3.00618	0.000201207	0.795034	3.41129	P18124	P18124	Homo sapiens	RL7_HUMAN	60S ribosomal protein L7	RPL7
-3.45826	-4.68417	-3.6279	-4.16201	0.358409	0.450772	0.714399	0.520109	-0.958603	-2.20447	-1.94469	-1.96951	+	+	HAUb_Ctrl;HAUb_siZNF_HAUb	3.67811	0.000282051	-2.28024	-5.89788	5.36026	0.000289474	4.49401	11.5904	Q14527	Q14527	Homo sapiens	HLTF_HUMAN	Helicase-like transcription factor	HLTF
-4.22684	-4.32911	-3.83065	-4.24469	-0.600993	0.0645361	-0.820607	-0.198335	-2.05427	-3.76477	-1.7215	-2.96979	+	+	HAUb_Ctrl;HAUb_siZNF_HAUb	2.36492	0.000883281	-2.23873	-3.71411	5.50897	0.000283871	3.76897	11.5026	Q3KQU3	Q3KQU3	Homo sapiens	MA7D1_HUMAN	MAP7 domain-containing protein 1	MAP7D1
-4.86108	-0.19433	0.266803	-0.976858	-0.414036	-0.709126	-0.929831	-0.448277	-0.960464	-0.684104	-0.717386	-0.239717				0.0454282	0.880139	-0.0251005	-0.0857195	0.289682	0.217926	0.816049	0.640192	Q9UHD8	Q9UHD8	Homo sapiens	SEPT9_HUMAN	Septin-9	SEPTIN9
-4.47018	-3.03799	-2.85652	-1.74181	-3.84867	-1.71841	-1.73346	-1.53267	-2.44907	-1.93155	-1.21362	-1.99498				0.203627	0.501576	0.311001	0.441005	0.472599	0.108125	0.818322	0.925673	P33240	P33240	Homo sapiens	CSTF2_HUMAN	Cleavage stimulation factor subunit 2	CSTF2
-3.45485	-3.82692	-3.9544	-2.50917	-2.73884	-0.555704	-3.85161	-3.29993	-3.28026	-1.66745	-0.227917	-0.403554				0.563126	0.139049	1.21673	1.0967	0.471022	0.108658	0.824814	0.924239	Q8IY92	Q8IY92	Homo sapiens	SLX4_HUMAN	Structure-specific endonuclease subunit SLX4	SLX4
-3.60542	-3.65782	-3.997	-2.44335	-3.22175	-1.79216	-2.36931	-3.01929	-2.20257	-1.01845	-1.29768	-1.82812	+	+	HAUb_Ctrl;HAUb_siZNF_HAUb	1.2832	0.0230581	1.01392	1.95156	0.888297	0.0291625	0.825269	1.44897	Q9BZG1	Q9BZG1	Homo sapiens	RAB34_HUMAN	Ras-related protein Rab-34	RAB34
-5.38737	-3.20025	-3.34698	-4.8629	-3.38901	-3.50673	-2.50214	-4.08463	-4.58843	-2.68483	-3.51187	-3.61308				0.174896	0.56323	-0.228924	-0.376083	0.618783	0.0640778	0.828746	1.12547	Q15386	Q15386	Homo sapiens	UBE3C_HUMAN	Ubiquitin-protein ligase E3C	UBE3C
-5.07468	-4.11143	-0.77435	-1.46729	-2.4635	-1.8992	-1.65975	-2.07641	-2.01877	-2.1079	-3.29614	-0.872959				0.0324047	0.890823	-0.0492251	-0.0789914	0.340884	0.175977	0.832222	0.726824	Q16836	Q16836	Homo sapiens	HCDH_HUMAN	Hydroxyacyl-coenzyme A dehydrogenase, mitochondrial	HADH
-3.67021	-2.83061	-5.13729	-3.84715	-2.27267	-2.75442	-3.22255	-3.85603	-0.0377073	-0.254749	-0.306616	-0.310367	+	+	HAUb_Ctrl;HAUb_siZNF_HAUb	3.73353	0.000338462	2.79906	6.30643	0.702772	0.0487514	0.844897	1.23485	P42892	P42892	Homo sapiens	ECE1_HUMAN	Endothelin-converting enzyme 1	ECE1
1.13919	-0.0359554	0.237859	1.53874	2.14945	1.32829	1.33557	1.46704	1.66297	1.30501	1.42433	1.06634		+	HAUb_Ctrl	0.387606	0.366621	-0.205427	-0.619105	1.05075	0.0168862	0.850128	1.63707	P52815	P52815	Homo sapiens	RM12_HUMAN	39S ribosomal protein L12, mitochondrial	MRPL12
-1.74762	-0.46948	-0.735371	-1.29563	1.41676	1.6245	1.55338	1.66872	-0.730516	-0.638338	-0.718064	-0.538156	+	+	HAUb_Ctrl;HAUb_siZNF_HAUb	7.16107	0	-2.22211	-13.0164	3.98276	9.38166e-05	2.62787	6.71435	O43390	O43390	Homo sapiens	HNRPR_HUMAN	Heterogeneous nuclear ribonucleoprotein R	HNRNPR
-4.8125	-4.45058	-5.43088	-4.11492	-1.74687	-1.02941	-0.855393	-0.930259	-3.89372	-2.97519	-4.23676	-2.28379	+	+	HAUb_Ctrl;HAUb_siZNF_HAUb	2.39454	0.000681672	-2.20688	-3.74938	4.29165	0.000122563	3.56174	7.94265	Q10570	Q10570	Homo sapiens	CPSF1_HUMAN	Cleavage and polyadenylation specificity factor subunit 1	CPSF1
-2.81958	-4.00306	-1.06695	-0.592628	-1.32743	-1.22358	-1.25117	-1.26273	-0.992071	-0.660273	-0.956913	-0.555066	+		HAUb_siZNF_HAUb	2.29308	0.0114606	0.475145	2.25726	0.493689	0.0984389	0.854331	0.96028	P55010	P55010	Homo sapiens	IF5_HUMAN	Eukaryotic translation initiation factor 5	EIF5
-1.07883	-0.656922	-0.675232	-0.451611	0.0598755	-0.154229	-0.302791	-0.273095	-2.70752	-1.61488	-2.99425	-2.16644	+	+	HAUb_Ctrl;HAUb_siZNF_HAUb	3.36546	0.000684492	-2.20321	-5.29904	1.91178	0.00415692	0.548088	2.14999	Q13242	Q13242	Homo sapiens	SRSF9_HUMAN	Serine/arginine-rich splicing factor 9	SRSF9
0.113664	0.00529099	-0.06954	0.527535	1.0813	0.876624	1.04092	0.996283	2.22817	2.35921	2.30126	2.11946	+	+	HAUb_Ctrl;HAUb_siZNF_HAUb	5.78198	0	1.25324	7.45761	3.04919	0.000207469	0.854543	3.55544	P42771	P42771	Homo sapiens	CDN2A_HUMAN	Cyclin-dependent kinase inhibitor 2A	CDKN2A
-3.82541	-3.149	-4.52823	-3.64342	-1.2204	-0.511437	-0.712662	-1.1118	-3.82873	-2.99367	-3.09192	-2.40672	+	+	HAUb_Ctrl;HAUb_siZNF_HAUb	3.20756	0.000627451	-2.19119	-5.02584	3.91268	9.48276e-05	2.89744	6.7286	Q12899	Q12899	Homo sapiens	TRI26_HUMAN	Tripartite motif-containing protein 26	TRIM26
-2.7781	-0.88115	1.50318	-0.728716	-0.0710964	0.222855	0.224139	0.161885	0.733519	0.728764	0.960511	1.06669	+		HAUb_siZNF_HAUb	3.28063	0.00135312	0.737926	3.51969	0.434469	0.124059	0.855641	0.874354	O95817	O95817	Homo sapiens	BAG3_HUMAN	BAG family molecular chaperone regulator 3	BAG3
-2.097	-5.06927	-3.61986	-0.758454	-1.54281	-1.78687	-1.9546	-2.82501	-3.63913	-2.45765	-2.15734	-2.08803				0.574389	0.16955	-0.558218	-1.00462	0.385185	0.148409	0.858824	0.799514	O95777	O95777	Homo sapiens	LSM8_HUMAN	U6 snRNA-associated Sm-like protein LSm8	LSM8
-0.654269	0.0748987	-0.146921	-0.00896931	0.393851	0.918633	0.570489	0.818923	1.23928	0.831291	0.904549	0.154401		+	HAUb_Ctrl	0.160201	0.637884	0.106906	0.299744	2.26987	0.00116434	0.859289	2.8442	P18085	P18085	Homo sapiens	ARF4_HUMAN	ADP-ribosylation factor 4	ARF4
-3.94246	-4.37111	-4.5153	-3.98382	-2.80149	-4.62089	-3.14778	-2.79175	0.62423	0.937739	0.81295	0.553418	+	+	HAUb_Ctrl;HAUb_siZNF_HAUb	4.02682	0	4.07256	7.49285	0.965767	0.0215475	0.862693	1.54788	Q9Y653	Q9Y653	Homo sapiens	AGRG1_HUMAN	Adhesion G-protein coupled receptor G1	ADGRG1
0.0692215	0.817092	0.735226	0.236828	3.90474	4.10352	4.20956	4.11367	1.82559	1.98947	1.98182	1.94041	+	+	HAUb_Ctrl;HAUb_siZNF_HAUb	6.94444	0	-2.14855	-12.324	5.80529	0.000341085	3.61828	12.2783	P12956	P12956	Homo sapiens	XRCC6_HUMAN	X-ray repair cross-complementing protein 6	XRCC6
-5.49085	-1.96474	-2.38749	-2.43283	-1.78426	-2.17127	-2.38141	-2.46481	-0.593918	-0.388065	-0.54711	-0.339295	+		HAUb_siZNF_HAUb	4.37843	0	1.73334	6.57193	0.475347	0.105688	0.868538	0.935742	Q10471	Q10471	Homo sapiens	GALT2_HUMAN	Polypeptide N-acetylgalactosaminyltransferase 2	GALNT2
-2.51429	-2.49933	-2.54767	-4.61333	-2.31073	-1.22451	-2.90107	-2.26317	-1.82977	-1.52422	-1.45387	-2.54736				0.334446	0.356082	0.336064	0.635562	0.665026	0.0544462	0.868786	1.19224	Q8WWM7	Q8WWM7	Homo sapiens	ATX2L_HUMAN	Ataxin-2-like protein	ATXN2L
0.330629	0.921768	-0.0402679	-0.306482	1.00011	0.95128	1.04557	1.39137	1.36078	1.26663	1.52852	1.34579		+	HAUb_Ctrl	1.29638	0.0903842	0.278348	1.29995	1.65501	0.00326967	0.870672	2.26605	P12236	P12236	Homo sapiens	ADT3_HUMAN	ADP/ATP translocase 3	SLC25A6
0.97205	1.48624	1.21402	2.4061	2.31879	2.71774	2.183	2.34423	2.33789	2.68264	2.66413	2.74206		+	HAUb_Ctrl	0.719138	0.22192	0.215737	0.875684	1.39654	0.00579469	0.87134	2.00831	Q96AG4	Q96AG4	Homo sapiens	LRC59_HUMAN	Leucine-rich repeat-containing protein 59	LRRC59
-0.243485	-0.7391	-1.03938	-0.623135	0.263059	0.146588	0.32499	0.127428	0.485063	0.00768757	-0.0869646	-0.176547		+	HAUb_Ctrl	0.460534	0.365568	-0.158207	-0.620815	2.6623	0.000345158	0.876792	3.23281	P14324	P14324	Homo sapiens	FPPS_HUMAN	Farnesyl pyrophosphate synthase	FDPS
-1.07106	0.618981	0.382772	0.603024	0.979767	1.24465	0.872308	0.961119	0.785278	0.81991	1.1088	0.469786		+	HAUb_Ctrl	0.690282	0.227628	-0.218518	-0.862519	1.11438	0.0131857	0.881032	1.71752	Q96EY1	Q96EY1	Homo sapiens	DNJA3_HUMAN	DnaJ homolog subfamily A member 3, mitochondrial	DNAJA3
-4.76961	-4.71031	-4.60623	-5.03497	-3.98788	-3.84308	-3.94749	-3.81328	-0.861139	-1.01368	-0.545818	-0.884091	+	+	HAUb_Ctrl;HAUb_siZNF_HAUb	6.91135	0	3.07175	14.7931	3.92021	5.45229e-05	0.882348	4.40357	Q9UI42	Q9UI42	Homo sapiens	CBPA4_HUMAN	Carboxypeptidase A4	CPA4
0.335472	0.793074	0.720887	0.535815	1.46666	1.51605	1.47827	1.47283	1.63603	1.23617	1.44523	1.39866		+	HAUb_Ctrl	0.270522	0.641182	-0.0544295	-0.297395	3.86935	5.4254e-05	0.88714	4.36921	Q08J23	Q08J23	Homo sapiens	NSUN2_HUMAN	RNA cytosine C(5)-methyltransferase NSUN2	NSUN2
0.500848	0.590496	-0.0366726	0.166063	1.24125	0.603637	1.06528	0.617388	-1.43017	-0.799633	-0.984557	-1.73848	+	+	HAUb_Ctrl;HAUb_siZNF_HAUb	3.67563	0.000273292	-2.1201	-5.78053	1.42295	0.0100425	0.576705	1.81816	Q07955	Q07955	Homo sapiens	SRSF1_HUMAN	Serine/arginine-rich splicing factor 1	SRSF1
-0.780894	0.0752134	-0.434976	-0.602443	0.668491	0.767452	0.82366	0.683312	-1.10659	-1.35076	-1.49318	-1.47791	+	+	HAUb_Ctrl;HAUb_siZNF_HAUb	6.20044	0	-2.09284	-10.6466	3.10265	5.08671e-05	1.1715	4.06812	P43243	P43243	Homo sapiens	MATR3_HUMAN	Matrin-3	MATR3
0.854858	1.29299	0.373748	-0.320845	1.60946	1.17421	1.40779	1.59751	1.53856	1.50291	1.24007	1.42092		+	HAUb_Ctrl	0.0629928	0.864855	-0.0216248	-0.0974734	1.32549	0.00666478	0.897052	1.94805	P27348	P27348	Homo sapiens	1433T_HUMAN	14-3-3 protein theta	YWHAQ
-0.730783	-0.347745	0.370378	-0.452044	0.756561	0.692207	0.361599	0.655486	0.117723	0.583104	0.553359	0.657026		+	HAUb_Ctrl	0.407509	0.411563	-0.13866	-0.554384	1.95564	0.00198358	0.906512	2.58779	P22234	P22234	Homo sapiens	PUR6_HUMAN	Bifunctional phosphoribosylaminoimidazole carboxylase/phosphoribosylaminoimidazole succinocarboxamide synthetase	PAICS
-3.27833	-4.5141	-5.82294	-3.68682	-4.14119	-3.03077	-3.45153	-3.05263	-4.76626	-2.68579	-2.79777	-2.27851		+	HAUb_Ctrl	0.182753	0.53741	0.286953	0.402137	0.714286	0.046128	0.906513	1.26174	O43156	O43156	Homo sapiens	TTI1_HUMAN	TELO2-interacting protein 1 homolog	TTI1
1.99442	1.72233	1.99751	2.11917	3.13856	2.88818	2.76797	2.66479	2.82769	2.8545	2.85807	2.95936		+	HAUb_Ctrl	0.0325751	0.930786	0.0100279	0.0486699	3.32721	0.000107263	0.906519	3.90644	P63104	P63104	Homo sapiens	1433Z_HUMAN	14-3-3 protein zeta/delta	YWHAZ
-3.36713	-4.6001	-3.33452	-4.44737	-3.44634	-2.62683	-2.61899	-3.4003	-2.26854	-2.5215	-3.90578	-2.77865		+	HAUb_Ctrl	0.136114	0.64604	0.154498	0.292183	1.16792	0.010953	0.914165	1.78805	Q9NV58	Q9NV58	Homo sapiens	RN19A_HUMAN	E3 ubiquitin-protein ligase RNF19A	RNF19A
0.794385	-0.53817	-2.08772	2.03743	1.60564	0.70567	0.932877	0.63654	1.20645	0.379433	0.698005	0.299126				0.489398	0.25397	-0.324427	-0.80697	0.451959	0.113974	0.9187	0.906771	E9PAV3	E9PAV3	Homo sapiens	NACAM_HUMAN	Nascent polypeptide-associated complex subunit alpha, muscle-specific form	NACA
-2.41162	-2.59325	-2.4328	-2.4472	1.07708	1.07747	0.96516	0.925662	-0.932021	-1.01748	-1.07651	-1.21677	+	+	HAUb_Ctrl;HAUb_siZNF_HAUb	6.95443	0	-2.07204	-12.0878	8.89945	0	3.48256	22.2153	O15355	O15355	Homo sapiens	PPM1G_HUMAN	Protein phosphatase 1G	PPM1G
-5.29414	-4.3027	-4.86729	-4.25143	-1.31937	-1.17577	-1.68487	-1.34803	-4.29213	-3.48779	-3.29642	-2.53589	+	+	HAUb_Ctrl;HAUb_siZNF_HAUb	2.76618	0.000498054	-2.02105	-4.24214	4.73211	0.000157706	3.29688	8.90009	Q92621	Q92621	Homo sapiens	NU205_HUMAN	Nuclear pore complex protein Nup205	NUP205
-4.56607	-4.84787	-3.18487	-3.98272	1.3199	1.11391	1.28805	1.11127	-1.17009	-0.823248	-0.861856	-0.336408	+	+	HAUb_Ctrl;HAUb_siZNF_HAUb	4.49249	0	-2.00618	-7.13805	5.15494	0.000271605	5.35367	11.3531	Q9Y3D3	Q9Y3D3	Homo sapiens	RT16_HUMAN	28S ribosomal protein S16, mitochondrial	MRPS16
-3.77463	-3.34852	-5.41223	-4.68085	-2.60769	-3.23008	-2.7676	-4.88992	-3.33526	-3.78229	-3.67496	-2.98762				0.0449676	0.850046	-0.0712104	-0.109154	0.637008	0.0582388	0.930232	1.16652	Q8IXI2	Q8IXI2	Homo sapiens	MIRO1_HUMAN	Mitochondrial Rho GTPase 1	RHOT1
-4.79486	-0.43933	0.015152	-0.255567	-0.976155	-0.188807	-0.221495	-0.355188	-3.1195	-1.76423	-1.29139	-1.46991	+		HAUb_siZNF_HAUb	1.76089	0.00528785	-1.47584	-2.66728	0.344876	0.17015	0.93324	0.740358	P12259	P12259	Homo sapiens	FA5_HUMAN	Coagulation factor V	F5
-0.839239	-1.06865	-0.539445	0.398148	0.366174	0.646165	0.169733	0.509727	0.128789	0.219868	0.373769	0.625038		+	HAUb_Ctrl	0.233418	0.58889	-0.0860839	-0.345845	1.48753	0.00430973	0.935246	2.13536	P38117	P38117	Homo sapiens	ETFB_HUMAN	Electron transfer flavoprotein subunit beta	ETFB
-0.702128	-0.476105	-1.15622	-4.10013	-0.935061	-0.78113	-0.523888	-0.451573	-1.70023	-2.82802	-1.25821	-2.07585	+		HAUb_siZNF_HAUb	1.98734	0.00326682	-1.29267	-2.86624	0.50431	0.0922622	0.935732	0.98507	Q13123	Q13123	Homo sapiens	RED_HUMAN	Protein Red	IK
-0.384106	-0.833803	-0.904411	-0.406256	0.246139	0.332065	0.313959	0.325047	0.13147	0.388065	0.333785	0.228765		+	HAUb_Ctrl	0.225209	0.726232	-0.0337811	-0.210789	3.28241	0.000107623	0.936446	3.91735	P49915	P49915	Homo sapiens	GUAA_HUMAN	GMP synthase [glutamine-hydrolyzing]	GMPS
-1.04504	-0.323586	-0.492288	0.0786772	0.533441	0.519872	0.495362	0.419548	0.490768	0.692869	0.755547	0.585801		+	HAUb_Ctrl	1.14388	0.23291	0.139191	0.849907	2.14807	0.00121649	0.937613	2.80433	O60701	O60701	Homo sapiens	UGDH_HUMAN	UDP-glucose 6-dehydrogenase	UGDH
-0.877995	-0.86941	-1.19663	-1.49495	-0.178061	-0.385085	-0.287567	-0.174424	-2.08733	-2.27809	-2.30801	-2.3049	+	+	HAUb_Ctrl;HAUb_siZNF_HAUb	6.7918	0	-1.9883	-11.4949	2.78615	0.000250735	0.853463	3.31402	Q1KMD3	Q1KMD3	Homo sapiens	HNRL2_HUMAN	Heterogeneous nuclear ribonucleoprotein U-like protein 2	HNRNPUL2
-4.31296	-3.68205	-3.3351	-5.75441	-2.58477	-3.60319	-3.59311	-3.53933	-0.893357	-0.422395	-0.500341	-0.201881	+	+	HAUb_Ctrl;HAUb_siZNF_HAUb	4.19341	0	2.82561	7.28995	0.791978	0.0355335	0.941031	1.36509	Q9NQX7	Q9NQX7	Homo sapiens	ITM2C_HUMAN	Integral membrane protein 2C	ITM2C
-1.88863	-1.15062	-1.6596	-1.70569	-0.696937	-0.606552	-0.751785	-0.584564	-0.816339	-0.170498	-0.427893	-0.442974		+	HAUb_Ctrl	0.68222	0.247583	0.195534	0.81966	2.93051	0.000208986	0.941176	3.58045	Q9Y285	Q9Y285	Homo sapiens	SYFA_HUMAN	Phenylalanine--tRNA ligase alpha subunit	FARSA
-3.30163	-3.97638	-4.67093	-2.65219	-1.87492	-3.40256	-3.791	-1.76558	-3.63741	-3.69287	-2.87093	-4.47862				0.772838	0.0819382	-0.961442	-1.3456	0.670169	0.051618	0.941767	1.21173	Q9HD23	Q9HD23	Homo sapiens	MRS2_HUMAN	Magnesium transporter MRS2 homolog, mitochondrial	MRS2
0.720964	0.714383	0.467825	-0.09618	1.67662	1.66221	1.28105	1.7982	-0.553074	-0.26697	0.112776	-0.715442	+	+	HAUb_Ctrl;HAUb_siZNF_HAUb	4.02791	0.000335878	-1.9602	-6.25496	2.69045	0.000208768	1.15277	3.57753	Q16629	Q16629	Homo sapiens	SRSF7_HUMAN	Serine/arginine-rich splicing factor 7	SRSF7
-1.35367	-1.03129	-0.844106	-1.03127	-0.140141	-0.256666	-0.0746994	-0.00114155	-0.410094	0.0684319	0.150362	-0.0378132		+	HAUb_Ctrl	0.175182	0.675456	0.0608838	0.258969	3.68063	5.37897e-05	0.946922	4.3258	Q9H4M9	Q9H4M9	Homo sapiens	EHD1_HUMAN	EH domain-containing protein 1	EHD1
-4.02498	-4.12956	-2.91624	-4.19617	-2.35515	-4.11367	-2.85264	-2.15278	-0.930641	-0.750849	-0.661722	-2.97295	+	+	HAUb_Ctrl;HAUb_siZNF_HAUb	1.1442	0.0251775	1.53952	1.91203	0.899036	0.0254325	0.948175	1.49542	O43752	O43752	Homo sapiens	STX6_HUMAN	Syntaxin-6	STX6
-1.23191	-0.597532	-0.950035	-1.03407	0.189899	-0.143785	-0.187018	0.132856	0.733157	0.403383	0.543212	0.510142	+	+	HAUb_Ctrl;HAUb_siZNF_HAUb	2.46539	0.00674603	0.549486	2.52504	2.94859	0.00021097	0.951375	3.61302	P43490	P43490	Homo sapiens	NAMPT_HUMAN	Nicotinamide phosphoribosyltransferase	NAMPT
-2.83382	-3.18941	-3.4068	-2.3953	-0.702669	-3.47736	-1.88507	-1.94129	-0.856615	-3.28304	-3.22842	-2.61088		+	HAUb_Ctrl	0.250486	0.417302	-0.49314	-0.546074	0.772746	0.0371483	0.954733	1.34416	P62877	P62877	Homo sapiens	RBX1_HUMAN	E3 ubiquitin-protein ligase RBX1	RBX1
1.60054	1.70141	1.66773	1.97734	2.70517	2.67917	2.75178	2.6314	2.53806	2.46023	2.39969	2.52984		+	HAUb_Ctrl	2.65693	0.0615499	-0.209922	-1.48782	4.48031	6.43275e-05	0.955123	5.11803	P07195	P07195	Homo sapiens	LDHB_HUMAN	L-lactate dehydrogenase B chain	LDHB
0.289802	0.616714	0.687231	1.01824	1.74201	1.72013	1.52642	1.45352	1.73181	1.48045	1.58047	1.60118		+	HAUb_Ctrl	0.0478373	0.910574	-0.012043	-0.0640365	2.93268	0.000210305	0.957524	3.60601	P48047	P48047	Homo sapiens	ATPO_HUMAN	ATP synthase subunit O, mitochondrial	ATP5PO
0.397397	0.98496	0.679838	0.992423	1.78229	1.76119	1.71832	1.63122	1.91273	1.3411	1.17249	1.03928		+	HAUb_Ctrl	0.930857	0.108648	-0.356854	-1.20894	3.22515	0.000107023	0.959601	3.90033	Q71UM5	Q71UM5	Homo sapiens	RS27L_HUMAN	40S ribosomal protein S27-like	RPS27L
-1.08662	-0.550333	-0.526363	0.295133	0.60898	0.463619	0.474022	0.428643	-0.0207901	0.509222	0.511881	0.351452		+	HAUb_Ctrl	0.552148	0.330131	-0.155875	-0.673538	1.80572	0.0021751	0.960861	2.47762	Q9Y490	Q9Y490	Homo sapiens	TLN1_HUMAN	Talin-1	TLN1
1.20166	1.24942	1.60871	-5.39361	1.93976	1.18857	-0.259087	-0.311316	0.666197	-3.06498	0.731464	1.02115				0.300304	0.341159	-0.801026	-0.657337	0.218955	0.295401	0.972938	0.518023	Q13867	Q13867	Homo sapiens	BLMH_HUMAN	Bleomycin hydrolase	BLMH
-1.90115	-1.3342	-0.767193	0.253609	-0.0226717	-0.166104	0.224917	0.10838	-0.502262	-0.221559	-0.242609	0.0127087		+	HAUb_Ctrl	1.05594	0.118822	-0.274561	-1.16912	1.08444	0.0132767	0.973364	1.71618	Q15019	Q15019	Homo sapiens	SEPT2_HUMAN	Septin-2	SEPTIN2
-3.91659	-3.64094	-3.05652	-3.40521	-3.06107	-2.17826	-1.93485	-2.94361	-3.32997	-2.08948	-2.563	-2.45256		+	HAUb_Ctrl	0.0745646	0.777809	-0.079304	-0.164672	1.58011	0.00343031	0.975364	2.253	Q9BRG1	Q9BRG1	Homo sapiens	VPS25_HUMAN	Vacuolar protein-sorting-associated protein 25	VPS25
-1.98499	-3.6966	-3.53427	-0.581526	-1.4135	-1.41849	-1.55283	-1.50565	-1.05774	-1.31922	-1.13148	-1.13856	+		HAUb_siZNF_HAUb	2.50833	0.0265773	0.310867	1.88171	0.636053	0.057411	0.976728	1.17226	Q8NF37	Q8NF37	Homo sapiens	PCAT1_HUMAN	Lysophosphatidylcholine acyltransferase 1	LPCAT1
0.159662	-0.371226	-0.646121	-0.239801	0.730886	0.723224	0.683974	0.67582	0.142502	0.672595	0.881737	0.589631		+	HAUb_Ctrl	0.36533	0.44041	-0.13186	-0.514493	2.94421	0.000165605	0.977848	3.64613	Q9H223	Q9H223	Homo sapiens	EHD4_HUMAN	EH domain-containing protein 4	EHD4
0.935763	1.17605	0.835966	0.852118	4.03925	4.33948	4.45263	4.37327	2.17681	2.42479	2.42584	2.43599	+	+	HAUb_Ctrl;HAUb_siZNF_HAUb	5.65822	0	-1.9353	-9.20348	6.86082	0	3.35118	15.2496	P13010	P13010	Homo sapiens	XRCC5_HUMAN	X-ray repair cross-complementing protein 5	XRCC5
1.26295	1.14834	1.1788	1.52179	1.71399	1.64054	1.45637	1.4545	-0.350714	-0.123472	-0.558368	-0.360185	+	+	HAUb_Ctrl;HAUb_siZNF_HAUb	5.62366	0	-1.91454	-9.0918	1.44135	0.0332966	0.288379	1.39097	O14979	O14979	Homo sapiens	HNRDL_HUMAN	Heterogeneous nuclear ribonucleoprotein D-like	HNRNPDL
-4.15753	-1.82165	-2.26803	-0.793432	-1.17246	-1.16675	-1.33402	-1.42839	-2.6532	-2.57003	-3.27633	-2.57971	+		HAUb_siZNF_HAUb	3.7606	0.000688172	-1.49441	-5.30812	0.671814	0.050189	0.984754	1.22074	P68400;Q8NEV1	P68400;Q8NEV1	Homo sapiens	CSK21_HUMAN;CSK23_HUMAN	Casein kinase II subunit alpha;Casein kinase II subunit alpha 3	CSNK2A1
-1.7869	-0.783042	0.346873	-0.157392	0.651155	0.628565	0.245398	0.0375156	0.717238	0.725057	0.498282	0.90167		+	HAUb_Ctrl	0.95446	0.116274	0.319904	1.17917	1.05765	0.0146676	0.985774	1.68951	O14579	O14579	Homo sapiens	COPE_HUMAN	Coatomer subunit epsilon	COPE
-3.99301	-3.90335	-4.20898	-5.02582	-3.10407	-2.82215	-2.64195	-4.59675	-3.23268	-3.15814	-3.04554	-2.99317		+	HAUb_Ctrl	0.157243	0.599422	0.183849	0.335053	0.99223	0.0178476	0.99156	1.61574	Q14534	Q14534	Homo sapiens	ERG1_HUMAN	Squalene monooxygenase	SQLE
-4.34984	-5.23098	-3.41972	-5.05457	-1.56607	-1.18041	-1.1308	-1.23618	-4.02985	-3.44688	-2.50449	-2.76481	+	+	HAUb_Ctrl;HAUb_siZNF_HAUb	2.75008	0.000479401	-1.90815	-4.16631	3.58398	8.13309e-05	3.23541	6.18691	O43172	O43172	Homo sapiens	PRP4_HUMAN	U4/U6 small nuclear ribonucleoprotein Prp4	PRPF4
-3.92716	-4.09956	-3.66735	-4.60456	-2.70221	-3.42459	-3.48846	-2.69126	-0.169115	-0.73559	-0.234473	-0.77615	+	+	HAUb_Ctrl;HAUb_siZNF_HAUb	4.12147	0	2.5978	6.97891	1.82613	0.0021186	0.99803	2.52291	O00469	O00469	Homo sapiens	PLOD2_HUMAN	Procollagen-lysine,2-oxoglutarate 5-dioxygenase 2	PLOD2
-4.6192	-2.58034	-3.66551	-3.66941	-3.54293	-2.72019	-2.16041	-2.0833	-2.74203	-3.18979	-1.68428	-2.95176		+	HAUb_Ctrl	0.0108568	0.962701	-0.0152574	-0.0266295	0.961669	0.0192947	1.0069	1.58387	O15091	O15091	Homo sapiens	MRPP3_HUMAN	Mitochondrial ribonuclease P catalytic subunit	PRORP
-0.271749	-0.351617	-0.0698624	0.028553	0.823604	0.660969	0.865636	1.01461	0.719112	0.617107	0.670918	-0.0296955		+	HAUb_Ctrl	0.927063	0.112473	-0.346844	-1.19453	3.93102	5.85106e-05	1.00737	4.70544	P40429;Q6NVV1	P40429;Q6NVV1	Homo sapiens	RL13A_HUMAN;R13P3_HUMAN	60S ribosomal protein L13a;Putative 60S ribosomal protein L13a protein RPL13AP3	RPL13A
-4.62832	-2.89589	-2.61244	-4.68552	-3.27751	-3.03319	-2.65173	-1.82973	-2.57458	-2.93789	-1.98627	-2.46585		+	HAUb_Ctrl	0.222702	0.502974	0.206892	0.437741	0.783259	0.0353112	1.0075	1.36736	Q15654	Q15654	Homo sapiens	TRIP6_HUMAN	Thyroid receptor-interacting protein 6	TRIP6
-4.99689	-4.5972	-3.9185	-3.51238	-1.68161	-1.77219	-2.04792	-1.52437	-4.19475	-3.06311	-3.28937	-4.10018	+	+	HAUb_Ctrl;HAUb_siZNF_HAUb	3.1063	0.000573991	-1.90533	-4.70182	3.41507	7.08535e-05	2.49972	5.54485	O60566	O60566	Homo sapiens	BUB1B_HUMAN	Mitotic checkpoint serine/threonine-protein kinase BUB1 beta	BUB1B
-4.31608	-0.828206	-0.313264	-0.0416059	0.282125	-0.530928	-0.140516	-1.06379	-0.288864	-0.788491	-0.549926	-1.2446				0.454154	0.265281	-0.354693	-0.7862	0.436649	0.118258	1.01151	0.891693	Q9H3K6	Q9H3K6	Homo sapiens	BOLA2_HUMAN	BolA-like protein 2	BOLA2B
-4.9174	-3.74902	-4.89412	-4.71761	-1.56852	-1.82819	-1.40563	-1.67873	-4.03662	-2.88453	-3.17484	-3.98053	+	+	HAUb_Ctrl;HAUb_siZNF_HAUb	3.11994	0.000587156	-1.89886	-4.71885	4.26947	0.000111392	2.94927	7.54081	Q9UH62	Q9UH62	Homo sapiens	ARMX3_HUMAN	Armadillo repeat-containing X-linked protein 3	ARMCX3
-1.21169	-0.892272	-1.97749	-2.55271	-0.286925	-0.569669	-1.00293	-0.675064	-0.399306	-0.318422	-0.468769	-0.436442		+	HAUb_Ctrl	0.737838	0.209571	0.227912	0.906658	1.35699	0.00534874	1.02489	2.0369	Q04917	Q04917	Homo sapiens	1433F_HUMAN	14-3-3 protein eta	YWHAH
0.28101	0.635763	0.612376	-0.120083	1.35512	1.56969	1.38659	1.21368	0.971887	1.3266	1.40717	0.794086		+	HAUb_Ctrl	0.779545	0.18094	-0.256332	-0.975894	2.7668	0.000205973	1.029	3.52883	P61981	P61981	Homo sapiens	1433G_HUMAN	14-3-3 protein gamma	YWHAG
-2.75271	0.376101	0.155685	-0.063508	0.306789	0.417539	0.532324	0.579532	-0.484684	0.324389	0.288765	0.417131		+	HAUb_Ctrl	0.724546	0.164181	-0.322646	-1.01607	0.676262	0.0488278	1.03015	1.23333	Q9P258	Q9P258	Homo sapiens	RCC2_HUMAN	Protein RCC2	RCC2
0.0059557	0.896504	0.609138	-0.0326738	1.54466	1.3497	1.48616	1.24587	1.15522	1.39749	1.41095	1.24107		+	HAUb_Ctrl	0.532164	0.414351	-0.105412	-0.55014	2.31409	0.000616514	1.03686	3.06162	Q12904	Q12904	Homo sapiens	AIMP1_HUMAN	Aminoacyl tRNA synthase complex-interacting multifunctional protein 1	AIMP1
0.192883	0.850665	0.844894	0.912769	1.49845	1.54523	1.96406	1.96136	1.79892	1.31009	1.49282	1.31134		+	HAUb_Ctrl	0.755593	0.183171	-0.26398	-0.970828	2.56892	0.000252715	1.04197	3.33488	P30050	P30050	Homo sapiens	RL12_HUMAN	60S ribosomal protein L12	RPL12
0.466463	0.419654	0.648678	0.478501	1.21032	1.7227	1.55482	1.69766	1.68078	1.89823	2.06623	1.98829		+	HAUb_Ctrl	1.33646	0.0628565	0.362006	1.48125	3.73308	5.69948e-05	1.04305	4.57169	Q99873	Q99873	Homo sapiens	ANM1_HUMAN	Protein arginine N-methyltransferase 1	PRMT1
0.874412	1.07801	0.771336	0.864346	2.11509	2.01343	1.86456	1.77183	1.63736	1.92113	2.15624	2.04385		+	HAUb_Ctrl	0.00390392	0.989872	-0.00158119	-0.00672137	4.34297	6.5967e-05	1.0442	5.21938	P31946	P31946	Homo sapiens	1433B_HUMAN	14-3-3 protein beta/alpha	YWHAB
-0.270877	0.174302	0.188789	0.0759087	1.1201	1.0877	1.04203	1.10835	0.569242	0.91943	0.950648	0.784986		+	HAUb_Ctrl	1.73356	0.0594795	-0.283466	-1.50438	4.14698	6.26781e-05	1.04751	5.02058	P26639	P26639	Homo sapiens	SYTC_HUMAN	Threonine--tRNA ligase 1, cytoplasmic	TARS1
0.513746	-4.70168	0.322693	-3.7689	-0.98266	-0.850305	-0.786342	-0.822835	-1.68371	-1.7548	-1.91301	-2.16416	+		HAUb_siZNF_HAUb	3.94364	0.000589862	-1.01838	-4.74241	0.328295	0.179633	1.048	0.718787	O94776	O94776	Homo sapiens	MTA2_HUMAN	Metastasis-associated protein MTA2	MTA2
-0.612981	-0.206965	0.0109119	-1.56702	1.37592	0.176713	0.124606	0.159688	0.478769	0.201079	0.22532	0.297215		+	HAUb_Ctrl	0.201049	0.554082	-0.158636	-0.38491	1.19574	0.00853241	1.05325	1.86712	P14923	P14923	Homo sapiens	PLAK_HUMAN	Junction plakoglobin	JUP
-1.42143	-0.784516	-1.56874	-1.04177	-0.322845	0.0115414	-0.164194	-0.127617	-0.33373	0.010354	0.163618	-0.224852		+	HAUb_Ctrl	0.159282	0.700436	0.0546265	0.235647	2.82183	0.000211193	1.05334	3.61566	Q14258	Q14258	Homo sapiens	TRI25_HUMAN	E3 ubiquitin/ISG15 ligase TRIM25	TRIM25
-2.83975	-3.98668	-3.15193	-4.23461	-2.24118	-2.21297	-1.91581	-2.27715	-4.3664	-4.84858	-3.58202	-3.39418	+	+	HAUb_Ctrl;HAUb_siZNF_HAUb	2.77446	0.000486692	-1.88602	-4.19153	2.18036	0.00045276	1.39147	3.14689	Q8N108	Q8N108	Homo sapiens	MIER1_HUMAN	Mesoderm induction early response protein 1	MIER1
-3.7346	-5.49365	-3.48272	-3.83274	-0.0871592	-0.482634	-0.533955	-0.337442	-1.72171	-1.49802	-0.963717	-4.75519	+	+	HAUb_Ctrl;HAUb_siZNF_HAUb	1.14058	0.0230962	-1.87436	-1.95057	3.70491	9.20502e-05	3.77563	6.63162	Q96EL2	Q96EL2	Homo sapiens	RT24_HUMAN	28S ribosomal protein S24, mitochondrial	MRPS24
-3.52784	-3.6204	-5.55342	-3.51638	-0.651626	-1.40593	-0.914677	-0.661697	-2.72944	-2.87429	-2.43009	-3.01431	+	+	HAUb_Ctrl;HAUb_siZNF_HAUb	3.85705	0.000278481	-1.85355	-5.85852	2.98931	6.24113e-05	3.14603	4.99013	Q9H0C5	Q9H0C5	Homo sapiens	BTBD1_HUMAN	BTB/POZ domain-containing protein 1	BTBD1
-4.50393	-3.16451	-3.22536	-2.14833	-1.90996	-2.35818	-2.12572	-2.35734	-2.93914	-1.98209	-2.77113	-2.45695		+	HAUb_Ctrl	0.722446	0.156198	-0.349527	-1.03953	1.13636	0.0104317	1.07273	1.80495	Q13418	Q13418	Homo sapiens	ILK_HUMAN	Integrin-linked protein kinase	ILK
-0.137769	-1.33972	-0.333846	-0.598927	0.578552	0.512074	0.251901	0.54227	0.553943	0.134473	0.41325	-0.260905		+	HAUb_Ctrl	0.642236	0.217184	-0.261009	-0.886641	2.1104	0.00111424	1.07376	2.87444	Q9UJZ1	Q9UJZ1	Homo sapiens	STML2_HUMAN	Stomatin-like protein 2, mitochondrial	STOML2
-4.79211	-3.21082	-2.8318	-3.94418	-0.465904	-3.29921	-3.39998	-3.31157	0.470747	0.650681	0.540108	0.969751	+		HAUb_siZNF_HAUb	2.39161	0.000450704	3.27699	3.96471	0.607617	0.0607654	1.07556	1.14626	P01034	P01034	Homo sapiens	CYTC_HUMAN	Cystatin-C	CST3
1.20372	1.5674	1.30047	1.561	2.52393	2.52087	2.52201	2.37612	2.5687	2.63943	2.62711	2.76433		+	HAUb_Ctrl	1.61015	0.149823	0.164163	1.0589	4.44241	6.90738e-05	1.07759	5.40903	P26641	P26641	Homo sapiens	EF1G_HUMAN	Elongation factor 1-gamma	EEF1G
-4.20822	-3.3038	-3.12524	-4.08766	-0.975237	-3.57011	-3.08288	-2.77238	-1.86878	-10.7656	-2.2947	-2.79537		+	HAUb_Ctrl	0.360528	0.258566	-1.83096	-0.798077	0.865995	0.0261548	1.08108	1.48422	P49589	P49589	Homo sapiens	SYCC_HUMAN	Cysteine--tRNA ligase, cytoplasmic	CARS1
-1.56575	-4.29666	-0.848132	-1.35777	-0.859867	-0.66215	-1.23262	-0.981853	-1.10005	-0.426825	-0.508712	-0.409472		+	HAUb_Ctrl	0.787743	0.147868	0.322858	1.06517	0.664906	0.0497355	1.08296	1.22533	Q9BZL1	Q9BZL1	Homo sapiens	UBL5_HUMAN	Ubiquitin-like protein 5	UBL5
1.76148	2.05173	1.96417	1.726	2.93011	2.99297	2.90528	3.01758	2.9004	3.04658	3.12255	2.99349		+	HAUb_Ctrl	0.455772	0.581637	0.0542724	0.353398	4.91143	7.7193e-05	1.08564	5.93434	Q00610	Q00610	Homo sapiens	CLH1_HUMAN	Clathrin heavy chain 1	CLTC
-0.920586	-1.00772	-1.05484	-0.153955	0.272797	0.0126419	0.486911	0.448079	0.589472	0.396676	0.591098	0.169481		+	HAUb_Ctrl	0.391437	0.427248	0.131575	0.532111	2.42332	0.000424069	1.08938	3.22409	P50402	P50402	Homo sapiens	EMD_HUMAN	Emerin	EMD
-4.26349	-3.28968	-0.193264	-4.0352	-1.71041	-2.08847	-1.87231	-1.73301	1.58547	1.47989	1.50942	1.51887	+		HAUb_siZNF_HAUb	7.62877	0	3.37446	17.7909	0.536571	0.0787228	1.09436	1.04759	O75718	O75718	Homo sapiens	CRTAP_HUMAN	Cartilage-associated protein	CRTAP
-4.67119	-5.29963	-3.20529	-3.78066	-0.744558	-1.14809	-1.29294	-0.531605	-0.980141	-3.96586	-2.95696	-3.12552	+	+	HAUb_Ctrl;HAUb_siZNF_HAUb	1.49809	0.00827872	-1.82782	-2.4172	3.25685	7.09677e-05	3.30989	5.54527	Q9Y3L5	Q9Y3L5	Homo sapiens	RAP2C_HUMAN	Ras-related protein Rap-2c	RAP2C
-4.78188	-4.50791	-4.66498	-4.01165	-3.38116	-3.06045	-3.19895	-3.92388	-2.15509	-2.00331	-1.31495	-1.50904	+	+	HAUb_Ctrl;HAUb_siZNF_HAUb	3.01172	0.000533333	1.64551	4.3912	2.30727	0.00044898	1.1005	3.10738	Q68CR1	Q68CR1	Homo sapiens	SE1L3_HUMAN	Protein sel-1 homolog 3	SEL1L3
-3.04403	-4.7493	-5.03807	-4.25072	-1.58673	-0.681024	-0.759443	-0.775798	-3.52792	-1.18245	-3.63953	-2.70985	+	+	HAUb_Ctrl;HAUb_siZNF_HAUb	1.61765	0.00654694	-1.81419	-2.57169	3.30205	7.20131e-05	3.31978	5.63793	Q9UNQ2	Q9UNQ2	Homo sapiens	DIM1_HUMAN	Probable dimethyladenosine transferase	DIMT1
-2.63201	-3.14893	0.124493	0.965276	0.112483	0.118184	-0.509561	0.0286331	1.64303	1.60178	1.55568	1.30184	+		HAUb_siZNF_HAUb	4.08635	0.000283871	1.58815	5.90785	0.495523	0.0914606	1.11023	0.988561	P39656	P39656	Homo sapiens	OST48_HUMAN	Dolichyl-diphosphooligosaccharide--protein glycosyltransferase 48 kDa subunit	DDOST
0.403567	0.538383	0.271672	0.581348	2.63615	2.76676	2.73857	2.7408	0.900926	0.850721	1.05797	0.900225	+	+	HAUb_Ctrl;HAUb_siZNF_HAUb	7.32778	0	-1.79311	-11.6807	7.03741	0.000376068	2.27183	12.9204	P61254	P61254	Homo sapiens	RL26_HUMAN	60S ribosomal protein L26	RPL26
-4.5721	-4.1609	-4.17112	-4.09229	-3.50028	-4.19624	-2.26325	-2.54893	-4.30606	-1.5894	-2.4306	-1.72646		+	HAUb_Ctrl	0.343129	0.308379	0.614043	0.708375	1.30596	0.00569784	1.12193	2.01442	Q14728	Q14728	Homo sapiens	MFS10_HUMAN	Major facilitator superfamily domain-containing protein 10	MFSD10
-1.74886	-1.50704	-0.86662	-1.33581	-0.36109	0.127227	-0.0743341	0.11032	-1.69028	-1.88488	-1.7888	-1.98462	+	+	HAUb_Ctrl;HAUb_siZNF_HAUb	5.03881	0	-1.78768	-7.77669	3.02615	5.15222e-05	1.31511	4.13321	Q9NR30	Q9NR30	Homo sapiens	DDX21_HUMAN	Nucleolar RNA helicase 2	DDX21
1.91006	2.29552	2.3057	2.61858	3.27894	3.42158	3.43043	3.50276	4.292	4.1177	4.21855	4.16473	+	+	HAUb_Ctrl;HAUb_siZNF_HAUb	4.92769	0.000621359	0.789821	4.93778	3.50104	5.52764e-05	1.12596	4.4611	O75815	O75815	Homo sapiens	BCAR3_HUMAN	Breast cancer anti-estrogen resistance protein 3	BCAR3
-4.63011	-4.7335	-3.99296	-3.2171	-1.56382	-1.20881	-2.11431	-1.71285	-2.63077	-4.80864	-3.49889	-2.80957	+	+	HAUb_Ctrl;HAUb_siZNF_HAUb	1.82908	0.00360277	-1.78702	-2.84375	3.12287	6.27675e-05	2.49347	5.0212	Q9Y5K6	Q9Y5K6	Homo sapiens	CD2AP_HUMAN	CD2-associated protein	CD2AP
-1.50444	-0.459048	-1.19086	-0.556472	0.0862713	0.137616	0.356956	0.225968	0.468516	0.492407	0.312951	0.657866		+	HAUb_Ctrl	1.6485	0.0647836	0.281232	1.46355	2.32625	0.000454034	1.12941	3.15096	Q9BWM7	Q9BWM7	Homo sapiens	SFXN3_HUMAN	Sideroflexin-3	SFXN3
-4.84224	-3.83877	-3.42894	-2.0567	-3.10712	-1.39114	-2.12128	-3.02325	-3.30269	-1.80949	-1.38387	-2.24868		+	HAUb_Ctrl	0.147847	0.603857	0.224514	0.33077	0.795107	0.0323012	1.13097	1.4032	P22102	P22102	Homo sapiens	PUR2_HUMAN	Trifunctional purine biosynthetic protein adenosine-3	GART
-4.06195	-4.00556	-2.73098	-4.22332	-2.84156	-2.7252	-2.20566	-2.70487	-1.33086	-1.27609	-1.06123	-1.27792	+	+	HAUb_Ctrl;HAUb_siZNF_HAUb	3.9835	0.000739884	1.3828	5.45956	1.64816	0.00247152	1.13613	2.40513	Q9H3N1	Q9H3N1	Homo sapiens	TMX1_HUMAN	Thioredoxin-related transmembrane protein 1	TMX1
-4.29212	-1.27317	-3.22474	-1.1888	-1.27654	-1.29509	-1.01831	-1.8125	-0.969445	-1.69012	-1.12614	-1.16304		+	HAUb_Ctrl	0.195586	0.589264	0.113423	0.345189	0.715327	0.0417186	1.14409	1.30068	Q15427	Q15427	Homo sapiens	SF3B4_HUMAN	Splicing factor 3B subunit 4	SF3B4
-1.32493	-1.47966	-4.65878	-0.535473	-0.540496	-0.568342	-1.02562	-1.26687	-1.61591	-0.768929	-0.658648	-0.674481				0.0998442	0.735635	-0.07916	-0.202535	0.582567	0.0648752	1.14938	1.11876	Q15436	Q15436	Homo sapiens	SC23A_HUMAN	Protein transport protein Sec23A	SEC23A
-3.37349	-1.56267	-3.11444	-6.1497	0.659286	-1.50999	-0.757519	-0.807642	-2.73477	-3.38976	0.193691	-3.55743	+	+	HAUb_Ctrl;HAUb_siZNF_HAUb	0.911073	0.0460859	-1.7681	-1.62994	1.49883	0.00203252	2.94611	2.54602	P29508	P29508	Homo sapiens	SPB3_HUMAN	Serpin B3	SERPINB3
0.318899	0.910325	0.502439	0.505008	1.6078	1.73941	1.66241	1.83933	1.89797	1.83308	1.71199	1.59527		+	HAUb_Ctrl	0.227517	0.676676	0.0473423	0.257696	3.85686	6.13668e-05	1.15307	4.9146	P15153;P60763;P63000	P15153;P60763;P63000	Homo sapiens	RAC2_HUMAN;RAC3_HUMAN;RAC1_HUMAN	Ras-related C3 botulinum toxin substrate 2;Ras-related C3 botulinum toxin substrate 3;Ras-related C3 botulinum toxin substrate 1	RAC2
-4.73594	-3.05913	-4.16221	-4.63765	-2.14	-1.18441	-1.83151	-1.51229	-2.9352	-2.91622	-3.52531	-4.32244	+	+	HAUb_Ctrl;HAUb_siZNF_HAUb	2.39196	0.00138602	-1.75774	-3.58985	2.89749	5.76671e-05	2.48168	4.63187	P26358	P26358	Homo sapiens	DNMT1_HUMAN	DNA (cytosine-5)-methyltransferase 1	DNMT1
2.89656	3.1126	3.01374	3.06523	4.12627	4.14748	4.21393	4.21575	4.22333	4.29048	4.25268	4.29133		+	HAUb_Ctrl	1.69922	0.318917	0.0885959	0.691144	6.27177	0.000112821	1.15382	7.60146	P0DMV8;P0DMV9	P0DMV8;P0DMV9	Homo sapiens	HS71A_HUMAN;HS71B_HUMAN	Heat shock 70 kDa protein 1A;Heat shock 70 kDa protein 1B	HSPA1A
-3.78161	-2.08243	-5.42765	-3.84927	-1.07681	-1.0177	-0.807464	-0.815453	-2.04243	-3.52392	-2.83552	-2.32279	+	+	HAUb_Ctrl;HAUb_siZNF_HAUb	2.72354	0.000462094	-1.75181	-4.04904	2.22536	0.000211416	2.85588	3.63024	Q99459	Q99459	Homo sapiens	CDC5L_HUMAN	Cell division cycle 5-like protein	CDC5L
-0.72945	-1.89563	-0.680631	0.0943842	0.261564	0.477743	0.464025	0.244455	-0.225033	0.105172	0.0645609	0.200953		+	HAUb_Ctrl	1.57731	0.0552947	-0.325534	-1.54061	1.50997	0.00335317	1.16478	2.26147	P67870	P67870	Homo sapiens	CSK2B_HUMAN	Casein kinase II subunit beta	CSNK2B
2.29451	1.28277	-4.17282	2.94077	1.13985	1.69265	2.0429	2.13377	2.57329	1.99146	2.15216	1.62397				0.511273	0.239679	0.332928	0.83439	0.298136	0.20313	1.16598	0.670798	O75165	O75165	Homo sapiens	DJC13_HUMAN	DnaJ homolog subfamily C member 13	DNAJC13
3.04298	1.72217	1.79725	2.97908	3.48033	3.59579	3.52983	3.6015	3.67393	4.10994	4.06276	4.06182	+	+	HAUb_Ctrl;HAUb_siZNF_HAUb	2.15903	0.0177556	0.425251	2.06733	1.73818	0.00211517	1.16649	2.51978	Q07021	Q07021	Homo sapiens	C1QBP_HUMAN	Complement component 1 Q subcomponent-binding protein, mitochondrial	C1QBP
-3.84571	-3.3207	-4.4717	-3.51778	-0.643725	-0.0266771	-0.580766	-0.681076	-4.01247	-1.30323	-2.00731	-1.54016	+	+	HAUb_Ctrl;HAUb_siZNF_HAUb	1.46461	0.00953676	-1.73273	-2.35643	4.5199	0.000135385	3.30591	8.36729	Q9NRX2	Q9NRX2	Homo sapiens	RM17_HUMAN	39S ribosomal protein L17, mitochondrial	MRPL17
-5.21203	-3.66514	-4.79365	-3.33233	-2.11796	-1.41148	-2.05948	-1.18898	-3.0035	-3.95545	-3.00042	-3.72677	+	+	HAUb_Ctrl;HAUb_siZNF_HAUb	2.65149	0.000442907	-1.72706	-3.93468	2.63956	5.26946e-05	2.55631	4.22927	Q99848	Q99848	Homo sapiens	EBP2_HUMAN	Probable rRNA-processing protein EBP2	EBNA1BP2
-4.61647	-4.59746	-4.38716	-4.58428	-2.99689	-2.55147	-3.22945	-4.70688	-3.24241	-4.21133	-2.92895	-4.40816		+	HAUb_Ctrl	0.221705	0.473526	-0.32654	-0.472965	1.33258	0.00496012	1.17517	2.0618	P32780	P32780	Homo sapiens	TF2H1_HUMAN	General transcription factor IIH subunit 1	GTF2H1
-1.26193	0.0565844	-0.334557	-0.160577	0.637826	0.786049	0.757163	0.873041	0.306123	0.709719	0.515376	-0.0100555		+	HAUb_Ctrl	1.25729	0.0647918	-0.383229	-1.46551	2.16727	0.000607046	1.18864	3.01513	O75131;O95741;Q86YQ8;Q8IYJ1;Q96A23;Q96FN4;Q9HCH3;Q9UBL6	O75131;O95741;Q86YQ8;Q8IYJ1;Q96A23;Q96FN4;Q9HCH3;Q9UBL6	Homo sapiens	CPNE3_HUMAN;CPNE6_HUMAN;CPNE8_HUMAN;CPNE9_HUMAN;CPNE4_HUMAN;CPNE2_HUMAN;CPNE5_HUMAN;CPNE7_HUMAN	Copine-3;Copine-6;Copine-8;Copine-9;Copine-4;Copine-2;Copine-5;Copine-7	CPNE3
-3.66768	-5.80578	-5.36826	-3.8764	-1.42874	-1.1686	-1.88827	-0.9285	-2.73384	-3.34288	-2.91614	-3.28109	+	+	HAUb_Ctrl;HAUb_siZNF_HAUb	3.30678	0.000606635	-1.71496	-4.87185	2.94681	6.17111e-05	3.32601	4.95377	Q9NX58	Q9NX58	Homo sapiens	LYAR_HUMAN	Cell growth-regulating nucleolar protein	LYAR
-0.805681	-0.798145	-1.03308	-0.599179	0.378502	0.381802	0.318131	0.477143	0.0712299	0.233516	0.200819	0.188963		+	HAUb_Ctrl	2.36656	0.0657627	-0.215263	-1.45149	4.82866	8.08824e-05	1.19792	6.15679	Q16881	Q16881	Homo sapiens	TRXR1_HUMAN	Thioredoxin reductase 1, cytoplasmic	TXNRD1
-1.21246	-0.711198	-1.26804	-2.06604	0.498082	0.165246	-0.708984	-0.577979	-1.90021	-1.22384	-1.50739	-2.79867	+	+	HAUb_Ctrl;HAUb_siZNF_HAUb	2.03918	0.00259487	-1.70162	-3.09561	1.54591	0.00314992	1.15853	2.29977	P83881	P83881	Homo sapiens	RL36A_HUMAN	60S ribosomal protein L36a	RPL36A
-0.722569	0.267399	-0.114747	-1.1803	0.628603	0.787434	0.741021	0.887323	0.705408	0.739874	0.697287	0.60677		+	HAUb_Ctrl	0.568354	0.485842	-0.0737607	-0.458904	1.98921	0.00122491	1.19865	2.81937	P53621	P53621	Homo sapiens	COPA_HUMAN	Coatomer subunit alpha	COPA
-5.52144	-4.23488	-4.37407	-3.46034	-1.87925	-1.57156	-1.38415	-1.3864	-3.59203	-3.3891	-3.0861	-2.94823	+	+	HAUb_Ctrl;HAUb_siZNF_HAUb	4.00722	0.000291391	-1.69853	-5.92929	3.1813	6.64653e-05	2.84234	5.25593	Q9H8H0	Q9H8H0	Homo sapiens	NOL11_HUMAN	Nucleolar protein 11	NOL11
-5.27653	-4.25903	-3.98867	-2.02864	-2.85649	-3.18671	-2.26325	-2.41098	-3.25436	-3.29584	-2.48406	-4.20367		+	HAUb_Ctrl	0.75619	0.103504	-0.630125	-1.23533	0.853824	0.0257954	1.20886	1.4905	Q32MZ4	Q32MZ4	Homo sapiens	LRRF1_HUMAN	Leucine-rich repeat flightless-interacting protein 1	LRRFIP1
-1.95026	-0.999109	-1.44678	-2.75696	-0.075676	-0.0569515	-0.572966	0.0154781	-1.25023	-2.27471	-1.80991	-2.13826	+	+	HAUb_Ctrl;HAUb_siZNF_HAUb	3.16465	0.000563877	-1.69575	-4.6475	2.16575	0.000344498	1.61575	3.22986	P62266	P62266	Homo sapiens	RS23_HUMAN	40S ribosomal protein S23	RPS23
-3.54325	-3.46195	-4.03311	-3.96751	-1.55708	-3.10246	-2.45263	-0.455751	-3.91239	-3.78735	-3.6501	-2.91853	+	+	HAUb_Ctrl;HAUb_siZNF_HAUb	1.46064	0.00978506	-1.67511	-2.34036	1.69761	0.00148619	1.85947	2.68652	P34741	P34741	Homo sapiens	SDC2_HUMAN	Syndecan-2	SDC2
-4.999	-4.02115	-3.7837	-3.59998	-2.47231	-2.6081	-3.29019	-3.13154	-2.79095	-0.968825	-2.37477	-3.19572		+	HAUb_Ctrl	0.469023	0.223613	0.542968	0.870874	1.79509	0.00175288	1.22542	2.6115	Q04446	Q04446	Homo sapiens	GLGB_HUMAN	1,4-alpha-glucan-branching enzyme	GBE1
-1.24238	-0.636016	-0.884086	-0.809274	0.29914	0.508957	0.378806	0.159513	0.197637	0.59116	0.39486	0.597368		+	HAUb_Ctrl	0.39817	0.456592	0.108652	0.494083	3.7985	6.19718e-05	1.22954	4.97711	Q14204	Q14204	Homo sapiens	DYHC1_HUMAN	Cytoplasmic dynein 1 heavy chain 1	DYNC1H1
-2.05185	-0.868216	-0.995159	-1.41838	-0.376944	0.0278511	0.268024	-0.318078	-0.344874	-0.24976	-0.149435	0.0323544		+	HAUb_Ctrl	0.17706	0.647939	-0.0781422	-0.287519	2.15727	0.000609248	1.23362	3.03175	P63151	P63151	Homo sapiens	2ABA_HUMAN	Serine/threonine-protein phosphatase 2A 55 kDa regulatory subunit B alpha isoform	PPP2R2A
-4.53846	-4.35161	-4.28622	-4.9173	-1.32763	-2.08562	-1.66204	-1.85738	-4.04388	-2.8878	-4.01418	-2.64502	+	+	HAUb_Ctrl;HAUb_siZNF_HAUb	2.21961	0.0016156	-1.66455	-3.31991	4.89984	0.000157143	2.79023	8.88183	Q9H0D6	Q9H0D6	Homo sapiens	XRN2_HUMAN	5'-3' exoribonuclease 2	XRN2
-1.37184	-5.12688	-3.82787	-0.0638475	-1.24868	-1.33962	-1.28324	-1.52358	1.30574	1.30724	1.28955	1.3484	+		HAUb_siZNF_HAUb	7.95088	0	2.66151	16.3808	0.495786	0.0894043	1.24883	0.998828	P11717	P11717	Homo sapiens	MPRI_HUMAN	Cation-independent mannose-6-phosphate receptor	IGF2R
1.84227	1.57809	1.31405	0.994773	2.99383	3.0963	2.84068	3.19986	1.66597	1.11166	1.30188	1.40201	+	+	HAUb_Ctrl;HAUb_siZNF_HAUb	4.69178	0	-1.66229	-6.96815	3.73007	6.88576e-05	1.60037	5.39073	P46776	P46776	Homo sapiens	RL27A_HUMAN	60S ribosomal protein L27a	RPL27A
-5.03994	-4.49436	-4.6315	-4.14589	-0.119445	-0.474936	-0.0791683	0.134005	-3.62476	-0.134349	-0.37798	-3.03751	+	+	HAUb_Ctrl;HAUb_siZNF_HAUb	0.932446	0.0436947	-1.65876	-1.64896	5.9744	0.000435644	4.44304	13.7199	Q8IXQ6	Q8IXQ6	Homo sapiens	PARP9_HUMAN	Protein mono-ADP-ribosyltransferase PARP9	PARP9
-4.29393	-3.69026	-4.4342	-3.61763	-0.946656	-3.97662	-2.40378	-3.68568	1.61993	1.49357	1.45162	1.52322	+	+	HAUb_Ctrl;HAUb_siZNF_HAUb	3.07841	0.000727273	4.27527	5.38948	0.876256	0.023288	1.25582	1.52633	P28300	P28300	Homo sapiens	LYOX_HUMAN	Protein-lysine 6-oxidase	LOX
0.872519	2.16416	1.62797	1.86137	2.85622	2.83924	3.00116	2.85947	3.09943	2.91732	3.10139	3.05294		+	HAUb_Ctrl	1.43733	0.180513	0.153749	0.977008	2.39513	0.000251473	1.25752	3.32383	P42677	P42677	Homo sapiens	RS27_HUMAN	40S ribosomal protein S27	RPS27
-4.32139	-4.33572	-4.72366	-3.9847	-0.626287	-0.571577	-2.0213	-1.97834	-3.79385	-2.3571	-2.71784	-2.96176	+	+	HAUb_Ctrl;HAUb_siZNF_HAUb	1.76973	0.00454783	-1.65826	-2.73274	3.38757	7.26073e-05	3.04199	5.71886	Q9Y3B4	Q9Y3B4	Homo sapiens	SF3B6_HUMAN	Splicing factor 3B subunit 6	SF3B6
-3.27205	2.75903	-3.67112	-4.77862	0.23164	-0.642778	-3.6569	0.159826	-1.12474	-0.613365	-0.678047	-2.25257				0.0684867	0.768074	-0.190128	-0.174352	0.270466	0.227038	1.26364	0.623171	P59044;Q9BZG2	P59044;Q9BZG2	Homo sapiens	NLRP6_HUMAN;PPAT_HUMAN	NACHT, LRR and PYD domains-containing protein 6;Testicular acid phosphatase	NLRP6
0.224642	0.521115	0.123885	1.09768	1.73739	1.88973	1.72879	1.66734	1.71244	2.10626	2.07436	2.06035		+	HAUb_Ctrl	1.17758	0.12634	0.232538	1.14068	2.878	0.000107143	1.26398	3.90251	P02794	P02794	Homo sapiens	FRIH_HUMAN	Ferritin heavy chain	FTH1
0.0698338	-0.106695	-3.94129	-2.93492	0.668017	-2.70419	-0.0286045	0.21025	-3.35957	-3.70802	-2.33114	-3.40227	+		HAUb_siZNF_HAUb	1.81018	0.00278133	-2.73661	-2.98206	0.449096	0.10761	1.26463	0.927423	Q9Y446	Q9Y446	Homo sapiens	PKP3_HUMAN	Plakophilin-3	PKP3
-5.10534	-4.12462	-3.86384	-5.18936	-1.07147	-0.478259	-0.405246	-0.799265	-2.2332	-2.2601	-2.51934	-2.34869	+	+	HAUb_Ctrl;HAUb_siZNF_HAUb	4.21472	0.000325926	-1.65177	-6.19378	4.35063	0.000129794	3.88223	8.24469	P49792	P49792	Homo sapiens	RBP2_HUMAN	E3 SUMO-protein ligase RanBP2	RANBP2
-4.13514	-1.67144	-3.48304	-3.54271	-2.30472	-1.57292	-2.21462	-1.66092	-1.65264	-2.01345	-2.35787	-2.16785		+	HAUb_Ctrl	0.178283	0.613191	-0.109656	-0.32289	1.18284	0.00749477	1.26979	1.90974	Q8NE71	Q8NE71	Homo sapiens	ABCF1_HUMAN	ATP-binding cassette sub-family F member 1	ABCF1
-0.543142	-0.689742	-1.36405	0.290185	0.951542	0.579869	0.755882	0.498578	0.686265	0.790961	0.821865	0.301023		+	HAUb_Ctrl	0.109773	0.762633	-0.0464392	-0.181059	1.94075	0.00121441	1.27316	2.80222	P27816	P27816	Homo sapiens	MAP4_HUMAN	Microtubule-associated protein 4	MAP4
-3.40772	-3.82326	-4.31809	-3.90118	-3.96189	-1.54629	-3.25539	-1.56587	-2.25288	-1.17197	-0.925915	-2.35352		+	HAUb_Ctrl	0.602518	0.133048	0.906292	1.11709	1.0387	0.0125799	1.2802	1.73535	Q9Y570	Q9Y570	Homo sapiens	PPME1_HUMAN	Protein phosphatase methylesterase 1	PPME1
-4.2299	-0.403079	-2.22516	-0.713795	-0.370184	-0.814719	-0.862223	-0.373482	0.342221	-0.140544	0.0908508	-0.724624		+	HAUb_Ctrl	0.959715	0.0794678	0.497128	1.36217	0.707959	0.0410868	1.28783	1.30732	Q9UBS4	Q9UBS4	Homo sapiens	DJB11_HUMAN	DnaJ homolog subfamily B member 11	DNAJB11
-4.57447	-4.62233	-4.96624	-3.94362	-1.95168	-0.558622	-0.567765	-0.961352	-2.68062	-2.5798	-2.30615	-3.07922	+	+	HAUb_Ctrl;HAUb_siZNF_HAUb	2.3999	0.00136527	-1.65159	-3.55396	3.97719	0.000104019	3.51681	7.16493	Q2TAY7	Q2TAY7	Homo sapiens	SMU1_HUMAN	WD40 repeat-containing protein SMU1	SMU1
-5.46289	0.605472	-0.587586	-0.495269	-0.0104237	-0.112922	-0.1419	-0.50336	0.0520401	-0.139759	-0.356023	-0.277242				0.0292295	0.930309	0.0119054	0.0496442	0.422861	0.119479	1.29292	0.887011	P49591	P49591	Homo sapiens	SYSC_HUMAN	Serine--tRNA ligase, cytoplasmic	SARS1
-4.46574	-1.48022	-2.29867	-1.86166	-1.38721	-0.881907	-1.61758	-1.0337	-1.61114	-1.44179	-1.05836	-2.04322		+	HAUb_Ctrl	0.543047	0.233654	-0.308532	-0.848281	0.964234	0.016541	1.29647	1.64479	P62495	P62495	Homo sapiens	ERF1_HUMAN	Eukaryotic peptide chain release factor subunit 1	ETF1
-3.43873	-4.35629	-4.22262	-5.03582	-3.1733	-2.11418	-2.89633	-3.63966	-0.600586	-0.311041	-0.664003	-0.536394	+	+	HAUb_Ctrl;HAUb_siZNF_HAUb	3.49922	0.00026506	2.42786	5.66126	1.53869	0.002883	1.3075	2.34445	Q9HD45	Q9HD45	Homo sapiens	TM9S3_HUMAN	Transmembrane 9 superfamily member 3	TM9SF3
-4.22193	-3.81359	-3.49976	-4.57567	-0.571028	-1.36076	-0.110212	-0.89123	-3.18021	-2.01775	-0.9345	-3.40138	+	+	HAUb_Ctrl;HAUb_siZNF_HAUb	1.40612	0.0112254	-1.65015	-2.2657	4.06636	0.00010628	3.29443	7.2716	Q8WXX5	Q8WXX5	Homo sapiens	DNJC9_HUMAN	DnaJ homolog subfamily C member 9	DNAJC9
-4.38929	-0.683131	-4.06043	0.867867	-1.67731	-0.942022	0.374934	-0.764557	-1.0242	-0.705764	-1.07923	0.443221				0.107278	0.688343	0.160745	0.24612	0.431937	0.115054	1.31401	0.902611	Q96RN5	Q96RN5	Homo sapiens	MED15_HUMAN	Mediator of RNA polymerase II transcription subunit 15	MED15
-4.92877	-3.17146	-4.10377	-5.20389	-2.18788	-0.902955	-2.1399	-1.55876	-2.72942	-3.30723	-4.4454	-2.90622	+	+	HAUb_Ctrl;HAUb_siZNF_HAUb	1.82428	0.00415455	-1.64969	-2.80041	2.54329	5.11034e-05	2.6546	4.09816	Q8TDN6	Q8TDN6	Homo sapiens	BRX1_HUMAN	Ribosome biogenesis protein BRX1 homolog	BRIX1
-4.55718	-2.61526	-3.48316	-1.905	-1.83195	-2.32805	-1.09772	-2.02195	0.760047	0.626894	0.51373	0.435814	+	+	HAUb_Ctrl;HAUb_siZNF_HAUb	3.94354	0	2.40404	6.48215	1.09372	0.0102529	1.32023	1.81106	P11047	P11047	Homo sapiens	LAMC1_HUMAN	Laminin subunit gamma-1	LAMC1
-2.03189	-0.878123	-4.90893	-2.13108	-1.07952	-1.14176	-1.16615	-1.27698	-0.949551	-1.40112	-0.920327	-1.93794		+	HAUb_Ctrl	0.225789	0.541599	-0.136132	-0.397696	0.759617	0.0339642	1.3214	1.38113	Q6UB35	Q6UB35	Homo sapiens	C1TM_HUMAN	Monofunctional C1-tetrahydrofolate synthase, mitochondrial	MTHFD1L
-2.53141	-2.78116	-2.26297	-4.73814	-0.39465	-0.278275	-0.953541	-0.829783	-2.33132	-2.01004	-2.03363	-2.63445	+	+	HAUb_Ctrl;HAUb_siZNF_HAUb	3.51842	0.000649746	-1.6383	-5.11766	2.24556	0.000209205	2.46436	3.58896	P49207	P49207	Homo sapiens	RL34_HUMAN	60S ribosomal protein L34	RPL34
0.819393	1.47586	0.879317	0.534039	2.34816	2.55457	2.23057	2.66331	1.02323	0.654219	0.605364	1.00444	+	+	HAUb_Ctrl;HAUb_siZNF_HAUb	4.46867	0	-1.62734	-6.55468	3.3381	5.88235e-05	1.522	4.74597	P62899	P62899	Homo sapiens	RL31_HUMAN	60S ribosomal protein L31	RPL31
-3.43941	-3.26638	-3.55691	-4.44272	-3.038	-2.92898	-0.599516	-2.80841	0.0990543	0.334785	0.681788	-1.06583	+	+	HAUb_Ctrl;HAUb_siZNF_HAUb	1.83216	0.0028835	2.35617	2.96184	1.0845	0.0106248	1.33263	1.80191	Q8TEM1	Q8TEM1	Homo sapiens	PO210_HUMAN	Nuclear pore membrane glycoprotein 210	NUP210
-3.84025	-4.93151	-2.96507	-4.14591	-2.63342	-2.30507	-3.11186	-2.48608	-2.2121	-2.22403	-2.33902	-2.67477		+	HAUb_Ctrl	0.636542	0.214275	0.271627	0.894175	1.6344	0.00228709	1.33658	2.46763	Q53GL7	Q53GL7	Homo sapiens	PAR10_HUMAN	Protein mono-ADP-ribosyltransferase PARP10	PARP10
0.421381	0.502757	0.300671	0.115664	1.94567	1.61606	1.73853	1.39848	1.63084	1.57297	1.11497	1.34297		+	HAUb_Ctrl	0.780687	0.179372	-0.259245	-0.98083	4.0924	7.05128e-05	1.33957	5.53434	P49458	P49458	Homo sapiens	SRP09_HUMAN	Signal recognition particle 9 kDa protein	SRP9
-4.45002	-2.9914	-4.64171	-3.36587	-2.57702	-2.34652	-2.32819	-2.83457	-1.22157	-1.1653	-1.15847	-1.23741	+	+	HAUb_Ctrl;HAUb_siZNF_HAUb	4.47816	0.000305556	1.32589	6.01727	1.72199	0.00197709	1.34068	2.57328	Q9H0A8	Q9H0A8	Homo sapiens	COMD4_HUMAN	COMM domain-containing protein 4	COMMD4
0.895165	0.150382	0.296749	0.398392	1.82721	1.68664	1.84336	1.7639	1.78342	1.70309	1.64517	1.65556		+	HAUb_Ctrl	0.8871	0.403568	-0.0834677	-0.565712	3.7306	6.36758e-05	1.34511	5.06753	O75821	O75821	Homo sapiens	EIF3G_HUMAN	Eukaryotic translation initiation factor 3 subunit G	EIF3G
-1.74235	-1.32446	-2.04609	-1.67789	-0.1152	-0.435469	-0.494973	-0.360766	-0.636032	-0.420386	-0.570735	-0.432505		+	HAUb_Ctrl	0.825855	0.246428	-0.163312	-0.821606	3.66735	6.23229e-05	1.34609	4.9863	Q8N1G4	Q8N1G4	Homo sapiens	LRC47_HUMAN	Leucine-rich repeat-containing protein 47	LRRC47
-3.49195	-5.52383	-4.28482	-3.91522	-3.19473	-3.24145	-2.49568	-2.88567	-3.01296	-3.41837	-2.90112	-3.02701		+	HAUb_Ctrl	0.271705	0.50045	-0.135487	-0.442923	1.54603	0.00272727	1.34957	2.36641	Q8TED0	Q8TED0	Homo sapiens	UTP15_HUMAN	U3 small nucleolar RNA-associated protein 15 homolog	UTP15
0.010375	-1.21179	-0.914129	-2.72259	-0.358512	-0.0570755	-0.0618649	0.121729	-1.54996	-1.96467	-1.75257	-1.59655	+	+	HAUb_Ctrl;HAUb_siZNF_HAUb	4.67414	0	-1.62701	-6.8775	1.00106	0.0159813	1.1206	1.65729	Q12906	Q12906	Homo sapiens	ILF3_HUMAN	Interleukin enhancer-binding factor 3	ILF3
-0.461904	-0.221027	-0.423655	0.131333	1.2265	1.1048	1.20712	0.919149	0.95592	1.19374	1.27047	1.1553		+	HAUb_Ctrl	0.11239	0.796936	0.0294662	0.149431	3.94567	6.86427e-05	1.3582	5.37053	Q9P0L0	Q9P0L0	Homo sapiens	VAPA_HUMAN	Vesicle-associated membrane protein-associated protein A	VAPA
2.12175	2.89001	2.25614	2.16095	3.57722	3.84873	3.72875	3.72497	4.1387	4.10438	4.12969	4.08168	+	+	HAUb_Ctrl;HAUb_siZNF_HAUb	3.33976	0.00693124	0.393697	2.50688	3.45285	5.86667e-05	1.3627	4.72803	P05141	P05141	Homo sapiens	ADT2_HUMAN	ADP/ATP translocase 2	SLC25A5
3.06188	3.26785	3.19509	3.32663	4.53764	4.61381	4.63088	4.54659	4.65691	4.60796	4.68134	4.66507		+	HAUb_Ctrl	1.3287	0.414629	0.0705941	0.550198	6.26143	0.000140127	1.36937	8.46797	P11142	P11142	Homo sapiens	HSP7C_HUMAN	Heat shock cognate 71 kDa protein	HSPA8
-0.776223	0.0849085	0.523016	-0.374266	1.01862	1.37222	1.10517	1.43951	1.11323	1.11958	1.39935	0.949352		+	HAUb_Ctrl	0.263311	0.567112	-0.0885046	-0.371669	2.42252	0.000203046	1.36952	3.43087	O60762	O60762	Homo sapiens	DPM1_HUMAN	Dolichol-phosphate mannosyltransferase subunit 1	DPM1
-3.02134	-4.41519	-4.61559	-4.72121	-2.72086	-3.79508	-2.43649	-2.33189	0.067874	-0.231413	-0.0828676	-0.124414	+	+	HAUb_Ctrl;HAUb_siZNF_HAUb	3.6947	0.000323529	2.72837	6.19246	1.41801	0.00371364	1.37225	2.21881	P16035	P16035	Homo sapiens	TIMP2_HUMAN	Metalloproteinase inhibitor 2	TIMP2
-0.625648	0.106966	-0.0768108	-0.189164	2.53806	2.6492	2.17329	2.44763	0.744493	0.90624	0.77911	0.872484	+	+	HAUb_Ctrl;HAUb_siZNF_HAUb	5.25414	0	-1.62646	-7.79841	5.12619	0.000176707	2.64821	9.26326	P61353	P61353	Homo sapiens	RL27_HUMAN	60S ribosomal protein L27	RPL27
-3.36732	-1.49175	-4.55321	-1.35481	-0.461085	-1.50298	-0.322594	-2.97102	-3.13485	-1.80178	-0.776799	-2.04759		+	HAUb_Ctrl	0.343883	0.307219	-0.625832	-0.711071	0.674726	0.0452095	1.37735	1.26955	Q9NTK5	Q9NTK5	Homo sapiens	OLA1_HUMAN	Obg-like ATPase 1	OLA1
-3.29775	-4.08509	-4.67123	-3.44277	-3.00446	-2.59272	-1.82886	-2.55666	-2.65184	-1.86344	-2.75953	-2.99961		+	HAUb_Ctrl	0.0755206	0.779517	-0.0729301	-0.163236	1.86594	0.0012845	1.37853	2.76005	Q9NP92	Q9NP92	Homo sapiens	RT30_HUMAN	39S ribosomal protein S30, mitochondrial	MRPS30
1.0393	1.67942	1.49042	1.58977	2.73584	2.96368	2.60016	3.03804	3.19351	2.33338	2.45573	2.50052		+	HAUb_Ctrl	0.43557	0.332683	-0.213642	-0.6699	3.67248	6.33094e-05	1.3847	5.04517	P62249	P62249	Homo sapiens	RS16_HUMAN	40S ribosomal protein S16	RPS16
-4.9282	-3.50897	-4.22248	-4.35488	-1.52437	-1.50503	-1.36929	-1.37973	-3.89037	-1.53883	-3.72479	-3.10762	+	+	HAUb_Ctrl;HAUb_siZNF_HAUb	1.62814	0.00669076	-1.6208	-2.54224	4.12049	0.000103529	2.80903	7.1207	Q9NV79	Q9NV79	Homo sapiens	PCMD2_HUMAN	Protein-L-isoaspartate O-methyltransferase domain-containing protein 2	PCMTD2
-4.5678	-5.0743	-5.3468	-3.4615	-2.95877	-2.15349	-3.56919	-4.20406	0.90937	0.82919	0.670539	0.548133	+	+	HAUb_Ctrl;HAUb_siZNF_HAUb	3.95152	0	3.96069	7.26987	1.21635	0.00626904	1.39122	1.97666	P20645	P20645	Homo sapiens	MPRD_HUMAN	Cation-dependent mannose-6-phosphate receptor	M6PR
-3.86497	-4.19733	-4.10119	-4.36401	-1.52354	-1.884	-1.50001	-1.76797	-3.6906	-3.75125	-2.40317	-3.28416	+	+	HAUb_Ctrl;HAUb_siZNF_HAUb	2.59691	0.000690554	-1.61342	-3.79888	5.65976	0.000215686	2.46299	10.2512	Q8N3U4	Q8N3U4	Homo sapiens	STAG2_HUMAN	Cohesin subunit SA-2	STAG2
0.0644083	0.850327	0.759008	0.452246	1.86915	1.93221	1.89967	1.99271	1.96505	1.52095	1.80768	1.63153		+	HAUb_Ctrl	0.972371	0.189605	-0.192133	-0.95462	3.61779	6.22348e-05	1.39194	4.98171	P60842	P60842	Homo sapiens	IF4A1_HUMAN	Eukaryotic initiation factor 4A-I	EIF4A1
-5.10403	-3.39682	-4.10601	-4.43151	0.367715	0.417366	-0.11294	-1.12678	-4.17023	-0.521294	-0.881482	-1.31511	+	+	HAUb_Ctrl;HAUb_siZNF_HAUb	0.899051	0.0490482	-1.60837	-1.59895	3.7578	9.7561e-05	4.14593	6.86176	Q86YP4	Q86YP4	Homo sapiens	P66A_HUMAN	Transcriptional repressor p66-alpha	GATAD2A
-5.01132	-4.75797	-4.64227	-4.67404	-3.53595	-3.82685	-3.03961	-3.10473	-2.55295	-2.27969	-2.21957	-3.9809		+	HAUb_Ctrl	0.653889	0.132983	0.618509	1.11674	3.31732	5.72172e-05	1.39462	4.58726	Q53GT1	Q53GT1	Homo sapiens	KLH22_HUMAN	Kelch-like protein 22	KLHL22
-3.40485	-3.15778	-4.44324	-4.2169	-1.4322	-1.52741	-2.49586	-1.47695	-2.33689	-3.19931	-4.07983	-3.6878	+	+	HAUb_Ctrl;HAUb_siZNF_HAUb	1.89622	0.00328972	-1.59285	-2.87498	2.67871	5.1462e-05	2.07259	4.13118	P55795	P55795	Homo sapiens	HNRH2_HUMAN	Heterogeneous nuclear ribonucleoprotein H2	HNRNPH2
-3.81358	-4.79005	-3.7065	-5.08836	-0.253465	0.135062	-0.0982771	-0.289336	-0.607491	-0.4535	-3.0962	-2.71316	+	+	HAUb_Ctrl;HAUb_siZNF_HAUb	1.20321	0.0215528	-1.59109	-1.99573	4.63753	0.000173913	4.22312	9.18692	P62875	P62875	Homo sapiens	RPAB5_HUMAN	DNA-directed RNA polymerases I, II, and III subunit RPABC5	POLR2L
-4.18251	-14.7134	-4.33618	-3.94555	-9.96524	-2.38806	-6.44317	-2.75087	-4.01581	-3.54665	-3.73047	-3.56412				0.415122	0.216688	1.67257	0.888125	0.171347	0.366389	1.40758	0.428522	Q92626	Q92626	Homo sapiens	PXDN_HUMAN	Peroxidasin homolog	PXDN
-4.84464	-3.01251	-4.67271	-4.45485	-1.48549	-1.6141	-2.96496	-5.28616	-0.0425444	-0.406851	-0.135334	0.0948257	+	+	HAUb_Ctrl;HAUb_siZNF_HAUb	1.65105	0.00460793	2.7152	2.74701	0.700533	0.0409994	1.4085	1.30842	P04062	P04062	Homo sapiens	GBA1_HUMAN	Lysosomal acid glucosylceramidase	GBA1
-4.18548	-4.50264	-3.01975	-10.6925	-3.97872	-4.19462	-4.99494	-3.59412	-3.33435	-2.8723	-2.60464	-2.83018	+		HAUb_siZNF_HAUb	2.07127	0.00287651	1.28023	2.95829	0.345001	0.162374	1.40948	0.760966	P13693	P13693	Homo sapiens	TCTP_HUMAN	Translationally-controlled tumor protein	TPT1
-3.51611	-3.76378	-0.838351	-4.48359	-1.5064	-0.740548	-3.24118	-1.44393	-4.04112	-1.99935	-0.285224	-2.96891		+	HAUb_Ctrl	0.251558	0.409137	-0.590635	-0.55808	0.721885	0.0377114	1.41744	1.33895	Q96BN8	Q96BN8	Homo sapiens	OTUL_HUMAN	Ubiquitin thioesterase otulin	OTULIN
-4.27511	-4.64532	-3.81667	-2.30417	-2.39038	-1.76325	-2.25255	-2.95499	-1.90048	-2.37743	-2.64274	-3.55917		+	HAUb_Ctrl	0.270768	0.426983	-0.279662	-0.531437	1.32827	0.00433529	1.42002	2.12082	Q9P2E9	Q9P2E9	Homo sapiens	RRBP1_HUMAN	Ribosome-binding protein 1	RRBP1
-3.98321	-4.24315	-3.58353	-3.30702	-3.13649	-2.04443	-2.18234	-2.07311	-3.75608	-2.66909	-1.9916	-3.13683		+	HAUb_Ctrl	0.539426	0.189827	-0.529306	-0.953859	2.27328	0.000302619	1.42013	3.27612	Q96HR3	Q96HR3	Homo sapiens	MED30_HUMAN	Mediator of RNA polymerase II transcription subunit 30	MED30
-3.92361	-4.25876	-3.15838	-4.42891	-2.587	-3.16207	-3.15389	-1.1838	-3.34542	-1.44522	-0.783715	-0.206291		+	HAUb_Ctrl	0.619348	0.12012	1.07653	1.16256	1.3966	0.00378095	1.42072	2.20489	P15260	P15260	Homo sapiens	INGR1_HUMAN	Interferon gamma receptor 1	IFNGR1
-4.25921	-4.83894	-5.28343	-2.83616	-2.24954	-3.06185	-3.20672	-2.98869	0.999199	0.82699	0.793224	0.809409	+	+	HAUb_Ctrl;HAUb_siZNF_HAUb	5.58211	0	3.73391	11.6981	1.32533	0.0043615	1.42773	2.1189	P69849;Q15155;Q5JPE7	P69849;Q15155;Q5JPE7	Homo sapiens	NOMO3_HUMAN;NOMO1_HUMAN;NOMO2_HUMAN	BOS complex subunit NOMO3;BOS complex subunit NOMO1;BOS complex subunit NOMO2	NOMO3
-3.96621	-4.59834	-4.5669	-3.67957	-1.2278	-4.18093	-0.963055	-4.72154	-0.959973	-0.39654	-0.632841	-0.949021	+	+	HAUb_Ctrl;HAUb_siZNF_HAUb	1.07503	0.0268953	2.03874	1.87746	0.690752	0.0423237	1.42942	1.29646	Q9Y320	Q9Y320	Homo sapiens	TMX2_HUMAN	Thioredoxin-related transmembrane protein 2	TMX2
-4.50735	-1.96639	-4.02179	-2.97883	-2.26262	-1.57708	-1.11279	-2.79998	-2.02551	-1.76266	-1.85845	-1.90779		+	HAUb_Ctrl	0.0459948	0.85528	0.0495138	0.104045	1.10197	0.0091967	1.43047	1.84084	P17812	P17812	Homo sapiens	PYRG1_HUMAN	CTP synthase 1	CTPS1
-1.30165	-0.978528	-2.00037	-4.21045	-0.638287	-0.785167	-0.657111	-0.643416	-0.272831	-0.350778	-0.0012188	-0.356382	+	+	HAUb_Ctrl;HAUb_siZNF_HAUb	2.52722	0.0106904	0.435693	2.28614	1.02133	0.0123878	1.44176	1.73984	Q13554;Q13555;Q13557;Q9UQM7	Q13554;Q13555;Q13557;Q9UQM7	Homo sapiens	KCC2B_HUMAN;KCC2G_HUMAN;KCC2D_HUMAN;KCC2A_HUMAN	Calcium/calmodulin-dependent protein kinase type II subunit beta;Calcium/calmodulin-dependent protein kinase type II subunit gamma;Calcium/calmodulin-dependent protein kinase type II subunit delta;Calcium/calmodulin-dependent protein kinase type II subunit alpha	CAMK2B
-4.47868	-3.07793	-6.13395	-4.44219	-3.46174	-3.68389	-2.15395	-3.0548	-1.96694	-2.25664	-1.82346	-1.81762	+	+	HAUb_Ctrl;HAUb_siZNF_HAUb	1.71945	0.0071534	1.12243	2.47789	1.05397	0.0111308	1.44459	1.78208	Q9Y287	Q9Y287	Homo sapiens	ITM2B_HUMAN	Integral membrane protein 2B	ITM2B
-4.28201	-2.6051	-4.93151	-3.89488	-2.0346	-3.1107	-2.65726	-2.12507	-4.72364	-2.27035	-3.44417	-3.30673		+	HAUb_Ctrl	0.852998	0.0669066	-0.954314	-1.44205	1.40675	0.00360755	1.44647	2.2235	O95983	O95983	Homo sapiens	MBD3_HUMAN	Methyl-CpG-binding domain protein 3	MBD3
-5.3347	-2.8655	-3.88427	-5.29538	-1.12624	-0.755818	-1.06966	-0.738709	-2.43464	-2.64866	-2.1019	-2.82141	+	+	HAUb_Ctrl;HAUb_siZNF_HAUb	3.84191	0.000752941	-1.57904	-5.531	2.8783	6.01915e-05	3.42235	4.84668	Q9H6A9	Q9H6A9	Homo sapiens	PCX3_HUMAN	Pecanex-like protein 3	PCNX3
-3.15163	-1.16404	-1.88095	-2.33089	-1.21024	-0.633769	-1.13905	-0.693334	-2.13769	-2.11778	-2.79482	-2.8158	+	+	HAUb_Ctrl;HAUb_siZNF_HAUb	3.12579	0.000551724	-1.54742	-4.47481	1.47401	0.00354814	1.21278	2.23747	Q9H583	Q9H583	Homo sapiens	HEAT1_HUMAN	HEAT repeat-containing protein 1	HEATR1
-5.14749	-3.35295	-3.9455	-3.44537	-0.709382	-0.424435	-0.629147	-0.472692	-2.66256	-1.35446	-2.50025	-1.90442	+	+	HAUb_Ctrl;HAUb_siZNF_HAUb	2.63356	0.00069281	-1.54651	-3.809	3.74177	9.10973e-05	3.41391	6.59127	Q9BZE1	Q9BZE1	Homo sapiens	RM37_HUMAN	39S ribosomal protein L37, mitochondrial	MRPL37
-0.716393	-0.835512	-2.35266	-0.496951	0.484097	0.382423	0.287781	0.274205	0.260388	0.295479	0.393785	0.171338		+	HAUb_Ctrl	0.530614	0.484278	-0.0768793	-0.460429	1.84989	0.00128889	1.4575	2.77058	Q04637	Q04637	Homo sapiens	IF4G1_HUMAN	Eukaryotic translation initiation factor 4 gamma 1	EIF4G1
-4.39268	-2.91669	-4.70319	-0.566951	-1.53082	-1.89445	-2.22158	-1.0774	1.08328	0.590357	0.728136	0.716165	+	+	HAUb_Ctrl;HAUb_siZNF_HAUb	4.03011	0	2.46054	6.69336	0.735308	0.0357454	1.46382	1.36167	Q9BVK6	Q9BVK6	Homo sapiens	TMED9_HUMAN	Transmembrane emp24 domain-containing protein 9	TMED9
-0.24118	0.493342	0.304693	0.467374	0.982961	0.923681	1.12404	0.939092	-0.664965	-0.356622	-0.492738	-0.681844	+	+	HAUb_Ctrl;HAUb_siZNF_HAUb	5.60851	0	-1.54149	-8.13191	2.22713	0.00151953	0.736386	2.65933	P14866	P14866	Homo sapiens	HNRPL_HUMAN	Heterogeneous nuclear ribonucleoprotein L	HNRNPL
-0.822316	-1.39446	-1.81065	-1.70239	0.19999	-0.256474	0.191176	0.0207987	0.731504	0.596328	0.610725	0.548021	+	+	HAUb_Ctrl;HAUb_siZNF_HAUb	2.66544	0.00452814	0.582772	2.72785	3.00826	5.29483e-05	1.47133	4.25212	P51149	P51149	Homo sapiens	RAB7A_HUMAN	Ras-related protein Rab-7a	RAB7A
-8.04885	1.34019	0.731547	-0.699274	0.121449	-0.190431	-0.277815	-0.418428	-1.57377	-1.25644	-1.44123	-1.81468	+		HAUb_siZNF_HAUb	3.7266	0.000630542	-1.33022	-5.04107	0.282613	0.212873	1.47779	0.650401	Q9UBI6	Q9UBI6	Homo sapiens	GBG12_HUMAN	Guanine nucleotide-binding protein G(I)/G(S)/G(O) subunit gamma-12	GNG12
-3.87598	-4.13194	-5.34152	-4.60426	-0.7195	-1.13535	-1.4789	-1.62887	-3.10217	-2.38399	-2.68493	-2.91104	+	+	HAUb_Ctrl;HAUb_siZNF_HAUb	3.02085	0.000514056	-1.52988	-4.31679	3.85108	9.52381e-05	3.24777	6.76506	Q14596	Q14596	Homo sapiens	NBR1_HUMAN	Next to BRCA1 gene 1 protein	NBR1
-3.47561	-4.82941	-4.82604	-2.87198	-4.02855	-1.79861	-2.36304	-1.89653	-3.34576	-3.3792	-2.15539	-2.71619		+	HAUb_Ctrl	0.261037	0.418127	-0.377449	-0.544315	1.07625	0.0100575	1.47908	1.8158	Q92508	Q92508	Homo sapiens	PIEZ1_HUMAN	Piezo-type mechanosensitive ion channel component 1	PIEZO1
-0.809863	-0.557789	-1.04165	0.0138416	0.750952	1.05637	0.931303	0.817364	0.611792	0.751823	0.910121	0.905008		+	HAUb_Ctrl	0.429322	0.470251	-0.094312	-0.476806	3.12346	5.47945e-05	1.48786	4.42047	P35232	P35232	Homo sapiens	PHB1_HUMAN	Prohibitin 1	PHB1
-2.29325	-0.952402	-2.4755	-1.21733	-0.283602	-0.0852575	-0.305625	-0.280419	-0.754041	-0.431023	-0.432136	-0.172212		+	HAUb_Ctrl	0.798619	0.209144	-0.208627	-0.908037	2.09405	0.000483841	1.4959	3.0888	Q13561	Q13561	Homo sapiens	DCTN2_HUMAN	Dynactin subunit 2	DCTN2
-0.169289	-0.689	-0.587196	0.534972	1.02274	1.34182	1.24837	1.4908	1.03827	0.8604	1.37082	0.129955		+	HAUb_Ctrl	0.747438	0.132405	-0.426072	-1.12131	2.6539	0.000104803	1.50356	3.80895	O43670	O43670	Homo sapiens	ZN207_HUMAN	BUB3-interacting and GLEBS motif-containing protein ZNF207	ZNF207
-1.89498	0.458868	-0.221706	-0.611105	1.73949	1.85218	0.970854	1.45802	0.116752	0.0328751	0.168678	-0.396191	+	+	HAUb_Ctrl;HAUb_siZNF_HAUb	3.19725	0.000558952	-1.52461	-4.55359	2.09438	0.000302913	2.07237	3.27749	P18077	P18077	Homo sapiens	RL35A_HUMAN	60S ribosomal protein L35a	RPL35A
-3.08628	-3.34596	-1.37216	-3.12174	-1.09763	-1.06529	-1.74961	-0.99078	-1.01597	-0.488585	-0.572661	-1.15744		+	HAUb_Ctrl	0.874114	0.105509	0.417162	1.22484	1.66206	0.00196743	1.50571	2.5542	Q9Y2Z0	Q9Y2Z0	Homo sapiens	SGT1_HUMAN	Protein SGT1 homolog	SUGT1
-1.11988	-0.525723	-1.219	-0.845975	0.407961	0.614879	0.533772	0.759356	0.522069	0.788411	0.857055	0.72877		+	HAUb_Ctrl	0.679179	0.305808	0.145084	0.714049	3.91094	7.0626e-05	1.50663	5.53832	Q9NZM1	Q9NZM1	Homo sapiens	MYOF_HUMAN	Myoferlin	MYOF
1.04134	1.20913	0.879574	0.328308	2.49172	2.41697	2.25933	2.33314	2.67281	2.65137	2.13498	2.02479		+	HAUb_Ctrl	0.00815195	0.977656	-0.0042994	-0.0155235	3.58325	6.37681e-05	1.5107	5.07723	P37108	P37108	Homo sapiens	SRP14_HUMAN	Signal recognition particle 14 kDa protein	SRP14
-3.33949	-2.7256	-3.82138	-5.03634	-1.25416	-3.33593	-3.50706	-0.781078	-1.25089	-0.827859	-1.03893	-2.97234		+	HAUb_Ctrl	0.350003	0.29767	0.697056	0.728971	0.893674	0.0193189	1.51114	1.58162	Q92572	Q92572	Homo sapiens	AP3S1_HUMAN	AP-3 complex subunit sigma-1	AP3S1
-3.07149	-3.49774	-3.10057	-3.35011	-2.07048	-1.51481	-1.58969	-1.79534	0.0125875	-0.762151	-0.498869	-0.76119	+	+	HAUb_Ctrl;HAUb_siZNF_HAUb	2.86616	0.00070903	1.24018	3.86544	4.08281	7.40741e-05	1.5124	5.79465	Q99720	Q99720	Homo sapiens	SGMR1_HUMAN	Sigma non-opioid intracellular receptor 1	SIGMAR1
-4.50677	-4.57055	-4.09473	-4.55548	-2.37375	-3.54885	-3.10639	-2.63743	-3.39633	-2.67739	-2.57878	-2.65227		+	HAUb_Ctrl	0.103174	0.723536	0.0904107	0.214058	2.75884	4.97738e-05	1.51528	3.95468	Q15477	Q15477	Homo sapiens	SKI2_HUMAN	SKI2 subunit of superkiller complex protein	SKIC2
-1.35765	-5.10346	-3.73556	-0.955692	-0.966078	-1.09165	-1.2158	-1.79863	-1.33136	-1.4719	-1.67965	-1.58415		+	HAUb_Ctrl	0.589487	0.240946	-0.248727	-0.832566	0.743819	0.0342043	1.52005	1.37827	O43399	O43399	Homo sapiens	TPD54_HUMAN	Tumor protein D54	TPD52L2
-3.21011	-3.7849	-4.52502	-3.8468	-3.01954	-3.09751	-2.53963	-2.66446	-4.95059	-5.36429	-3.70127	-3.40303	+	+	HAUb_Ctrl;HAUb_siZNF_HAUb	1.66829	0.00652033	-1.52451	-2.56732	1.81653	0.00211688	1.01143	2.52132	O75616	O75616	Homo sapiens	ERAL1_HUMAN	GTPase Era, mitochondrial	ERAL1
-2.06768	-4.32082	-3.69305	-3.89105	-1.83774	-1.12624	-2.44643	-2.46355	-3.40883	-1.0304	-1.26633	-1.05549		+	HAUb_Ctrl	0.163377	0.569965	0.278227	0.367793	1.39287	0.003613	1.52466	2.2238	Q9H7Z7	Q9H7Z7	Homo sapiens	PGES2_HUMAN	Prostaglandin E synthase 2	PTGES2
-2.04842	0.0104151	-2.02682	0.269082	0.662753	0.454293	0.596172	0.594507	0.336464	0.915658	0.871111	0.783807		+	HAUb_Ctrl	0.487224	0.363187	0.149828	0.624293	1.28111	0.00460889	1.52587	2.08365	P20839	P20839	Homo sapiens	IMDH1_HUMAN	Inosine-5'-monophosphate dehydrogenase 1	IMPDH1
-4.09948	-3.59568	-5.51378	-4.54081	-2.60957	-2.62396	-3.33811	-3.05517	-3.77376	-2.90601	-3.21639	-2.29486		+	HAUb_Ctrl	0.151522	0.627041	-0.141054	-0.309487	1.86308	0.00121964	1.53074	2.81253	O15160	O15160	Homo sapiens	RPAC1_HUMAN	DNA-directed RNA polymerases I and III subunit RPAC1	POLR1C
-0.0708103	0.107593	-0.274358	0.162938	1.47292	1.46766	1.54546	1.56295	3.17933	3.19047	3.19818	3.17391	+	+	HAUb_Ctrl;HAUb_siZNF_HAUb	9.11457	0	1.67323	13.3741	5.26512	0.000112245	1.53091	7.58829	P04843	P04843	Homo sapiens	RPN1_HUMAN	Dolichyl-diphosphooligosaccharide--protein glycosyltransferase subunit 1	RPN1
-4.07148	-4.52096	-4.81288	-3.96096	-3.2485	-1.08345	-3.83193	-3.05697	0.92221	0.878428	1.13705	1.0429	+	+	HAUb_Ctrl;HAUb_siZNF_HAUb	3.13995	0.000731429	3.80036	5.42916	1.29801	0.00447507	1.53636	2.10693	P15291	P15291	Homo sapiens	B4GT1_HUMAN	Beta-1,4-galactosyltransferase 1	B4GALT1
-4.72724	-3.69283	-2.27343	-4.44955	-0.42614	-0.740583	-4.19478	-3.63259	-0.0272036	-0.0546083	-0.0650768	-0.468122	+	+	HAUb_Ctrl;HAUb_siZNF_HAUb	1.12209	0.0232572	2.09477	1.9468	0.663094	0.0458019	1.53724	1.26511	O95302	O95302	Homo sapiens	FKBP9_HUMAN	Peptidyl-prolyl cis-trans isomerase FKBP9	FKBP9
-3.20525	-3.56249	-4.92519	-3.73012	-3.0347	-2.07089	-2.17637	-1.97227	-2.62057	-2.9211	-2.43333	-3.90824		+	HAUb_Ctrl	0.798183	0.092033	-0.657253	-1.29135	1.87117	0.00115826	1.5422	2.82655	O15439	O15439	Homo sapiens	MRP4_HUMAN	ATP-binding cassette sub-family C member 4	ABCC4
-5.5383	-3.68264	-3.6609	-2.8068	-1.38997	-2.92372	-1.63346	-3.56556	-0.873909	-0.978996	-1.46101	-1.11867	+	+	HAUb_Ctrl;HAUb_siZNF_HAUb	1.25783	0.0213645	1.27003	2.00002	1.02848	0.0116902	1.54398	1.76318	P21281	P21281	Homo sapiens	VATB2_HUMAN	V-type proton ATPase subunit B, brain isoform	ATP6V1B2
-2.56677	-4.0156	-3.24167	-4.58975	-2.00745	-1.31389	-2.36108	-2.53712	-1.88026	-2.16653	-2.57784	-1.8843		+	HAUb_Ctrl	0.0826074	0.768035	-0.0723512	-0.173704	1.6122	0.00214839	1.54857	2.50382	P52434	P52434	Homo sapiens	RPAB3_HUMAN	DNA-directed RNA polymerases I, II, and III subunit RPABC3	POLR2H
-3.52339	-5.01254	-4.71934	-4.58126	-2.80464	-3.2189	-3.03005	-2.57288	-2.51598	-3.05802	-4.43272	-3.64591		+	HAUb_Ctrl	0.541609	0.191911	-0.506539	-0.94875	2.33677	0.00020202	1.55252	3.42388	Q9ULX6	Q9ULX6	Homo sapiens	AKP8L_HUMAN	A-kinase anchor protein 8-like	AKAP8L
0.0966463	-0.462326	-1.71226	-0.638837	0.966507	0.732066	0.926852	0.867935	0.874784	0.709118	0.485832	0.755471		+	HAUb_Ctrl	0.876058	0.23233	-0.167039	-0.851566	2.18021	0.00042326	1.55253	3.2223	P30153	P30153	Homo sapiens	2AAA_HUMAN	Serine/threonine-protein phosphatase 2A 65 kDa regulatory subunit A alpha isoform	PPP2R1A
-3.94609	-4.79395	-4.15011	-4.36221	-2.41489	-2.70012	-2.84464	-3.07489	-1.76062	-2.73765	-3.52658	-3.64039		+	HAUb_Ctrl	0.130059	0.651276	-0.157677	-0.283685	3.31101	5.8745e-05	1.55446	4.73897	Q9BUZ4	Q9BUZ4	Homo sapiens	TRAF4_HUMAN	TNF receptor-associated factor 4	TRAF4
-3.83158	-3.83245	-3.00244	-3.67494	-2.27339	-1.43371	-1.66879	-2.73116	-2.08412	-3.10451	-2.30074	-2.23137		+	HAUb_Ctrl	0.493852	0.231364	-0.403419	-0.853283	2.33979	0.00020284	1.55859	3.43074	P78395	P78395	Homo sapiens	PRAME_HUMAN	Melanoma antigen preferentially expressed in tumors	PRAME
-0.820751	0.368259	-5.68221	-0.998091	-0.426281	0.0106192	-0.231019	-0.222754	-3.03881	-2.11309	-2.4006	-1.15943	+		HAUb_siZNF_HAUb	2.56307	0.000438356	-1.96062	-3.91467	0.543442	0.0704924	1.56584	1.08922	Q14980	Q14980	Homo sapiens	NUMA1_HUMAN	Nuclear mitotic apparatus protein 1	NUMA1
-1.81668	-4.28581	-4.07333	-1.78957	-1.21885	-1.23632	-1.17843	-1.09983	-2.97375	-2.38076	-2.13412	-3.32864	+	+	HAUb_Ctrl;HAUb_siZNF_HAUb	2.83729	0.000463768	-1.52096	-4.06287	1.40687	0.0031378	1.80799	2.29417	Q9UKM9	Q9UKM9	Homo sapiens	RALY_HUMAN	RNA-binding protein Raly	RALY
-2.35093	-4.57282	-2.48697	-1.71822	-1.30964	-1.43878	-1.10146	-1.00976	0.0958586	0.000229836	0.181444	0.358389	+	+	HAUb_Ctrl;HAUb_siZNF_HAUb	4.49916	0.000316547	1.37389	6.14275	1.33087	0.00409481	1.56732	2.1543	P51572	P51572	Homo sapiens	BAP31_HUMAN	B-cell receptor-associated protein 31	BCAP31
-0.682011	-0.119533	-0.472457	-0.52384	1.03478	1.08849	1.13464	1.21673	1.04433	1.2613	1.22227	1.20003		+	HAUb_Ctrl	0.467219	0.546516	0.0633228	0.392716	4.80882	0.000100457	1.56812	6.97654	P50991	P50991	Homo sapiens	TCPD_HUMAN	T-complex protein 1 subunit delta	CCT4
-0.705056	-1.35461	-1.59861	-1.44913	0.457124	0.275086	0.184546	0.263012	0.665076	0.889256	0.930824	0.963099	+	+	HAUb_Ctrl;HAUb_siZNF_HAUb	3.16196	0.00264356	0.567122	3.00563	3.58519	6.46109e-05	1.57179	5.14722	P43307	P43307	Homo sapiens	SSRA_HUMAN	Translocon-associated protein subunit alpha	SSR1
-4.54522	-5.45879	-4.07906	-3.34243	-2.05196	-2.44621	-3.13122	-3.47851	-1.43689	-1.7068	-2.35194	-2.33684	+	+	HAUb_Ctrl;HAUb_siZNF_HAUb	1.07359	0.0437503	0.818859	1.64944	1.55201	0.00231981	1.5794	2.43591	Q9NQT4	Q9NQT4	Homo sapiens	EXOS5_HUMAN	Exosome complex component RRP46	EXOSC5
-5.16767	-3.01608	-4.78691	-4.70995	-2.66903	-2.62079	-2.67765	-3.38029	-2.92745	-2.87146	-4.47531	-2.85127		+	HAUb_Ctrl	0.457007	0.244295	-0.444433	-0.8265	1.67147	0.00198195	1.58321	2.58746	P35251	P35251	Homo sapiens	RFC1_HUMAN	Replication factor C subunit 1	RFC1
-1.42919	-1.69524	-1.59843	-1.13295	-0.0058918	0.230379	0.117892	0.165783	-0.0051012	0.525428	0.577634	0.602776		+	HAUb_Ctrl	1.00539	0.116266	0.298143	1.1797	4.68433	9.64912e-05	1.59099	6.82812	Q92598	Q92598	Homo sapiens	HS105_HUMAN	Heat shock protein 105 kDa	HSPH1
-5.00983	-3.43631	-4.93575	-3.8631	-2.1348	-3.60415	-3.1221	-1.98596	-2.42302	-0.962464	-1.786	-1.53367	+	+	HAUb_Ctrl;HAUb_siZNF_HAUb	1.09294	0.0346915	1.03547	1.74432	1.55919	0.00232907	1.5995	2.44972	Q9NWX5	Q9NWX5	Homo sapiens	ASB6_HUMAN	Ankyrin repeat and SOCS box protein 6	ASB6
-0.449522	-0.617523	-0.804192	1.39563	2.14249	0.870099	0.901029	1.42475	0.609311	0.0813866	-0.4616	-0.963628	+	+	HAUb_Ctrl;HAUb_siZNF_HAUb	1.81762	0.00450331	-1.51822	-2.75153	1.30932	0.00446525	1.45349	2.10463	P10412;P16402;P16403	P10412;P16402;P16403	Homo sapiens	H14_HUMAN;H13_HUMAN;H12_HUMAN	Histone H1.4;Histone H1.3;Histone H1.2	H1-4
-0.36264	0.317005	0.133826	0.127473	0.922824	0.948273	1.03093	1.02877	-0.423354	-0.654639	-0.352457	-0.527967	+	+	HAUb_Ctrl;HAUb_siZNF_HAUb	6.07352	0	-1.4723	-8.59133	3.11462	0.000168649	0.928783	3.74126	Q15717	Q15717	Homo sapiens	ELAV1_HUMAN	ELAV-like protein 1	ELAVL1
-4.64264	-1.53762	-4.90398	-4.66934	-1.65456	-1.61599	-1.28758	-1.16147	-3.93414	-2.99396	-2.28105	-2.39214	+	+	HAUb_Ctrl;HAUb_siZNF_HAUb	1.99544	0.00286957	-1.47042	-2.95523	1.67034	0.00128014	2.5085	2.75184	P16220;P18846	P16220;P18846	Homo sapiens	CREB1_HUMAN;ATF1_HUMAN	Cyclic AMP-responsive element-binding protein 1;Cyclic AMP-dependent transcription factor ATF-1	CREB1
-7.09658	-3.73472	-3.00748	-0.652288	-1.4386	-1.45631	-1.69132	-3.46844	1.42961	1.57656	1.52529	1.61905	+		HAUb_siZNF_HAUb	3.45516	0.000307692	3.55129	6.01881	0.523022	0.0761975	1.6091	1.0597	Q92542	Q92542	Homo sapiens	NICA_HUMAN	Nicastrin	NCSTN
-4.06265	-4.24832	-3.78204	-3.90233	1.34682	0.371367	1.14538	1.71576	0.528007	0.401277	0.12671	-2.31696	+	+	HAUb_Ctrl;HAUb_siZNF_HAUb	1.03456	0.0340781	-1.46008	-1.7595	5.58962	0.000363636	5.14367	12.8252	O75618;Q9NWM3	O75618;Q9NWM3	Homo sapiens	DEDD_HUMAN;CUED1_HUMAN	Death effector domain-containing protein;CUE domain-containing protein 1	DEDD
-3.64267	-0.837655	-1.07142	-4.03297	0.310152	0.651252	0.649166	0.491921	-1.12395	-0.842322	-0.839947	-0.916148	+	+	HAUb_Ctrl;HAUb_siZNF_HAUb	5.05879	0	-1.45621	-7.10469	1.87738	0.000448563	2.9218	3.10368	P52948	P52948	Homo sapiens	NUP98_HUMAN	Nuclear pore complex protein Nup98-Nup96	NUP98
-4.14965	-3.80007	-3.56032	0.123785	-1.27209	-1.54329	-1.16278	-0.954923	0.452085	0.838454	0.703271	0.45476	+	+	HAUb_Ctrl;HAUb_siZNF_HAUb	4.66529	0	1.84541	7.22419	0.797108	0.0282205	1.6133	1.46003	P06280	P06280	Homo sapiens	AGAL_HUMAN	Alpha-galactosidase A	GLA
-5.01677	-2.89269	-4.83332	-3.32399	-0.832357	-0.581239	-1.11385	-1.0881	-3.56524	-2.10087	-2.0077	-1.76277	+	+	HAUb_Ctrl;HAUb_siZNF_HAUb	1.84315	0.00454343	-1.45526	-2.76149	2.8937	5.97015e-05	3.11281	4.8072	P27694	P27694	Homo sapiens	RFA1_HUMAN	Replication protein A 70 kDa DNA-binding subunit	RPA1
-3.2389	-2.47081	-3.795	-4.73337	-1.47261	-1.21994	-1.49011	-3.56472	-1.54481	-1.52626	-1.85497	-1.63272		+	HAUb_Ctrl	0.215176	0.488211	0.297155	0.456242	1.17783	0.00636532	1.62268	1.96784	Q15056	Q15056	Homo sapiens	IF4H_HUMAN	Eukaryotic translation initiation factor 4H	EIF4H
-2.09647	-2.0341	-1.89118	-2.24616	-0.61877	-0.316553	-0.380668	-0.454754	-0.673598	-1.07689	-0.583434	-0.79741		+	HAUb_Ctrl	1.45367	0.0592855	-0.340146	-1.5078	5.50511	0.00012828	1.62429	8.19262	P23258	P23258	Homo sapiens	TBG1_HUMAN	Tubulin gamma-1 chain	TUBG1
-0.91959	-0.543008	-1.02144	-1.77698	0.404098	0.496276	0.653215	0.683718	0.457677	0.667103	0.660494	0.684986		+	HAUb_Ctrl	0.284851	0.622468	0.0582383	0.314746	3.04854	5.48628e-05	1.62458	4.42792	P55060	P55060	Homo sapiens	XPO2_HUMAN	Exportin-2	CSE1L
-3.02331	-5.09276	-4.02911	-3.59836	-2.14484	-2.4684	-1.61977	-3.01091	-2.66284	-1.83188	-2.40701	-1.62481		+	HAUb_Ctrl	0.185163	0.564769	0.179349	0.37433	1.671	0.00191776	1.6249	2.59776	Q9P2G1	Q9P2G1	Homo sapiens	AKIB1_HUMAN	Ankyrin repeat and IBR domain-containing protein 1	ANKIB1
-5.36127	-4.27875	-4.11199	-4.40357	-2.75995	-2.45238	-3.56278	-2.87492	0.133433	-0.399437	-0.178494	-0.00112343	+	+	HAUb_Ctrl;HAUb_siZNF_HAUb	4.41065	0	2.8011	7.75456	2.36303	0.000204708	1.62639	3.49324	Q13510	Q13510	Homo sapiens	ASAH1_HUMAN	Acid ceramidase	ASAH1
-3.71136	-4.43012	-5.39406	-4.34313	-1.53841	-1.63337	-2.27945	-1.20445	-2.30085	-4.44332	-3.18924	-2.52321	+	+	HAUb_Ctrl;HAUb_siZNF_HAUb	1.46538	0.0105448	-1.45023	-2.29655	3.29886	6.95103e-05	2.80574	5.46183	Q9UG63	Q9UG63	Homo sapiens	ABCF2_HUMAN	ATP-binding cassette sub-family F member 2	ABCF2
-6.08433	-4.97061	-4.23294	-2.81362	-3.62452	-3.00652	-2.53872	-2.41531	-3.02069	-2.7722	-2.33707	-4.17711		+	HAUb_Ctrl	0.143045	0.625425	-0.1805	-0.311642	1.15771	0.00683099	1.62911	1.94272	O75962	O75962	Homo sapiens	TRIO_HUMAN	Triple functional domain protein	TRIO
-3.59517	0.43193	-0.382218	-0.0628653	1.3253	1.3162	1.18062	1.3937	-1.61625	0.762372	0.415549	-0.130604	+	+	HAUb_Ctrl;HAUb_siZNF_HAUb	1.47588	0.0105271	-1.44619	-2.30844	1.28094	0.00401192	2.20604	2.175	P22087	P22087	Homo sapiens	FBRL_HUMAN	rRNA 2'-O-methyltransferase fibrillarin	FBL
-3.07895	-4.23756	-3.80781	-3.82185	-0.558473	-0.545742	-0.874605	-0.389956	-2.26058	-1.55704	-2.14455	-2.15854	+	+	HAUb_Ctrl;HAUb_siZNF_HAUb	3.56601	0.00062439	-1.43798	-4.9689	4.69871	0.000150171	3.14435	8.70126	O75127	O75127	Homo sapiens	PTCD1_HUMAN	Pentatricopeptide repeat-containing protein 1, mitochondrial	PTCD1
0.995126	2.09073	1.63502	1.81216	3.34421	3.32814	3.27101	3.15649	3.25037	3.00111	3.10309	3.29426		+	HAUb_Ctrl	0.683667	0.360902	-0.112755	-0.627258	3.35524	6.06897e-05	1.6417	4.88135	P62263	P62263	Homo sapiens	RS14_HUMAN	40S ribosomal protein S14	RPS14
-5.11331	-3.657	-4.34853	-4.49769	-3.42366	-1.47725	-2.11684	-4.02416	-3.22417	-2.18855	-3.40916	-3.68639		+	HAUb_Ctrl	0.219105	0.470476	-0.36659	-0.476341	1.33462	0.00404164	1.64366	2.17294	Q9Y605	Q9Y605	Homo sapiens	MOFA1_HUMAN	MORF4 family-associated protein 1	MRFAP1
-4.69423	-3.79358	-3.44818	-4.35583	-3.96535	-1.89543	-1.64776	-2.19552	-3.10567	-2.68389	-2.29139	-2.89787		+	HAUb_Ctrl	0.232455	0.461045	-0.318691	-0.487866	1.48874	0.00273155	1.64694	2.37066	Q8TEQ6	Q8TEQ6	Homo sapiens	GEMI5_HUMAN	Gem-associated protein 5	GEMIN5
-1.79282	-1.67886	-1.76143	-1.33749	0.0548487	-0.0400686	0.078949	-0.0657444	-0.201908	-0.195161	-0.0969667	-0.273684		+	HAUb_Ctrl	2.11153	0.0856946	-0.198926	-1.32045	5.24911	0.000119891	1.64965	7.84318	P12004	P12004	Homo sapiens	PCNA_HUMAN	Proliferating cell nuclear antigen	PCNA
-2.0036	-1.36001	-1.71615	-1.40537	-0.0389748	0.00857353	-0.00877857	0.168126	0.597844	0.685943	0.686955	0.244633	+	+	HAUb_Ctrl;HAUb_siZNF_HAUb	2.40462	0.00829434	0.521607	2.42692	4.36567	8.6444e-05	1.65352	6.43364	P05161	P05161	Homo sapiens	ISG15_HUMAN	Ubiquitin-like protein ISG15	ISG15
-4.88528	-3.71359	-2.57599	-3.45902	-0.812389	-0.716737	-1.03043	-0.810757	-2.86598	-1.57556	-2.00245	-2.61599	+	+	HAUb_Ctrl;HAUb_siZNF_HAUb	2.49499	0.00136937	-1.42242	-3.55398	2.9613	6.0274e-05	2.8159	4.84927	P11388	P11388	Homo sapiens	TOP2A_HUMAN	DNA topoisomerase 2-alpha	TOP2A
-0.829379	0.201844	-0.850842	-0.438799	1.07867	1.04138	1.29129	1.29333	1.04116	1.22666	1.19818	1.04788		+	HAUb_Ctrl	0.230814	0.674311	-0.0476959	-0.260202	3.19614	5.80475e-05	1.65546	4.66209	O43175	O43175	Homo sapiens	SERA_HUMAN	D-3-phosphoglycerate dehydrogenase	PHGDH
-5.3489	0.0778122	-0.445651	0.017889	0.209154	0.0127249	0.617548	0.0967674	-1.27028	-0.0598059	-0.151492	-0.0324135				0.957652	0.0677232	-0.612546	-1.43431	0.592397	0.0579069	1.65876	1.16806	Q01081	Q01081	Homo sapiens	U2AF1_HUMAN	Splicing factor U2AF 35 kDa subunit	U2AF1
-3.53699	-3.01445	-3.75477	-3.04858	0.141335	-0.112257	-0.0347795	-0.230794	-1.10856	-1.6342	-1.78592	-1.39542	+	+	HAUb_Ctrl;HAUb_siZNF_HAUb	3.83916	0.000699454	-1.4219	-5.32109	5.49847	0.000255814	3.27958	10.9715	Q9NNW5	Q9NNW5	Homo sapiens	WDR6_HUMAN	WD repeat-containing protein 6	WDR6
-4.58516	-5.10999	-4.99355	-4.70187	-0.717687	-1.0939	-1.07353	-1.28151	-1.72046	-1.95399	-2.76014	-3.40912	+	+	HAUb_Ctrl;HAUb_siZNF_HAUb	1.89808	0.00377169	-1.41927	-2.81515	6.28551	0	3.80598	14.1002	Q6FIF0	Q6FIF0	Homo sapiens	ZFAN6_HUMAN	AN1-type zinc finger protein 6	ZFAND6
-5.30494	0.788219	1.03413	1.49145	1.2404	1.25461	1.00482	1.18294	0.237728	1.00762	0.615555	1.17853				0.965302	0.0922234	-0.410833	-1.2924	0.468513	0.0946246	1.66848	0.975707	Q86U42	Q86U42	Homo sapiens	PABP2_HUMAN	Polyadenylate-binding protein 2	PABPN1
-4.5932	-4.27283	-4.81848	-3.80629	-3.33403	-1.7555	-3.18111	-2.53716	-3.55506	-2.25358	-2.32789	-2.12191		+	HAUb_Ctrl	0.103096	0.70361	0.137344	0.232767	2.13046	0.000421652	1.67075	3.20482	Q9UM00	Q9UM00	Homo sapiens	TMCO1_HUMAN	Calcium load-activated calcium channel	TMCO1
-4.2515	-4.32899	-5.07678	-3.46333	-3.04178	-2.44139	-2.92602	-2.02519	-2.41314	-1.39955	-1.20781	-2.03823	+	+	HAUb_Ctrl;HAUb_siZNF_HAUb	1.22254	0.0303556	0.843914	1.8163	2.21337	0.000251227	1.67156	3.31444	Q8IWT6	Q8IWT6	Homo sapiens	LRC8A_HUMAN	Volume-regulated anion channel subunit LRRC8A	LRRC8A
-4.65471	-3.77757	-4.018	-3.94192	-2.10401	-0.655701	-0.652569	-1.7163	-1.88446	-3.25635	-2.49806	-3.16345	+	+	HAUb_Ctrl;HAUb_siZNF_HAUb	1.55983	0.00841869	-1.41844	-2.40352	3.28345	6.92913e-05	2.8159	5.43671	P82673	P82673	Homo sapiens	RT35_HUMAN	28S ribosomal protein S35, mitochondrial	MRPS35
-5.14876	-4.04847	-3.8431	-4.6469	-3.28362	-2.1803	-3.25229	-2.24815	-0.416938	-0.314601	-0.484413	-0.0811129	+	+	HAUb_Ctrl;HAUb_siZNF_HAUb	3.57522	0.000275	2.41682	5.79441	2.12551	0.000421252	1.68072	3.20194	P15586	P15586	Homo sapiens	GNS_HUMAN	N-acetylglucosamine-6-sulfatase	GNS
-1.46977	-3.95164	-1.053	-1.52034	-0.262046	-0.249659	-0.330316	-0.423168	-1.01334	-0.128697	-0.3002	-0.163754		+	HAUb_Ctrl	0.154627	0.661029	-0.0851996	-0.273902	1.35982	0.00375038	1.68239	2.21207	Q16718	Q16718	Homo sapiens	NDUA5_HUMAN	NADH dehydrogenase [ubiquinone] 1 alpha subcomplex subunit 5	NDUFA5
-1.77058	-1.17302	-0.977336	-0.986815	1.78588	0.131077	0.0787783	-0.159874	0.356128	0.556468	0.18351	0.617609		+	HAUb_Ctrl	0.0227493	0.923193	-0.0305369	-0.0547618	1.88205	0.00105986	1.6859	2.88552	P84095	P84095	Homo sapiens	RHOG_HUMAN	Rho-related GTP-binding protein RhoG	RHOG
-4.86497	-4.34237	-3.87951	-3.2669	-2.7027	-2.4342	-1.95991	-2.49465	-0.319506	-0.738625	-0.713311	-0.765586	+	+	HAUb_Ctrl;HAUb_siZNF_HAUb	4.06573	0.000314286	1.76361	6.10141	2.39431	0.0002079	1.69057	3.56413	P40189	P40189	Homo sapiens	IL6RB_HUMAN	Interleukin-6 receptor subunit beta	IL6ST
-3.95296	-4.22035	-3.00276	-4.01394	-1.24204	-0.890424	-1.39021	-4.87262	-3.02219	-3.85147	-1.18264	-2.79441		+	HAUb_Ctrl	0.227591	0.438416	-0.613854	-0.517953	0.885373	0.0191357	1.69868	1.58876	P62306	P62306	Homo sapiens	RUXF_HUMAN	Small nuclear ribonucleoprotein F	SNRPF
-3.617	-4.85001	-4.4132	-3.73449	-1.88872	-2.81785	-2.66369	-2.41392	-2.79949	-2.62833	-2.46678	-2.68517		+	HAUb_Ctrl	0.408225	0.358613	-0.198894	-0.631382	2.52666	0.000169565	1.70763	3.75214	Q9BTU6	Q9BTU6	Homo sapiens	P4K2A_HUMAN	Phosphatidylinositol 4-kinase type 2-alpha	PI4K2A
1.48484	1.46482	1.47327	0.933123	3.14848	2.94627	3.08469	3.01338	2.84218	2.84426	2.92939	3.09348		+	HAUb_Ctrl	0.82115	0.315349	-0.120876	-0.69687	4.69538	0.000102326	1.70919	7.05516	P62258	P62258	Homo sapiens	1433E_HUMAN	14-3-3 protein epsilon	YWHAE
-2.05591	-3.81396	-4.94257	-0.754188	0.172274	-0.357225	-0.11031	0.0101442	-2.62056	-1.35724	-1.09562	-0.875898	+	+	HAUb_Ctrl;HAUb_siZNF_HAUb	1.88563	0.00413575	-1.41605	-2.79873	1.63024	0.00142252	2.82038	2.72704	O75607	O75607	Homo sapiens	NPM3_HUMAN	Nucleoplasmin-3	NPM3
-4.50779	-3.58342	-4.60064	-6.51603	-3.39542	-3.33083	-2.64909	-2.9732	-3.42573	-2.45966	-2.38268	-3.13481		+	HAUb_Ctrl	0.325462	0.394961	0.236413	0.578625	1.43789	0.00308456	1.71484	2.31856	Q5VZM2;Q7L523	Q5VZM2;Q7L523	Homo sapiens	RRAGB_HUMAN;RRAGA_HUMAN	Ras-related GTP-binding protein B;Ras-related GTP-binding protein A	RRAGB
-4.53367	-3.73483	-4.2874	-4.3983	-2.56779	-2.44019	-2.39721	-2.66281	-0.73521	-0.641991	-0.538296	-0.741841	+	+	HAUb_Ctrl;HAUb_siZNF_HAUb	6.46381	0	1.85267	10.4556	4.05327	7.8712e-05	1.72155	6.0304	Q13445	Q13445	Homo sapiens	TMED1_HUMAN	Transmembrane emp24 domain-containing protein 1	TMED1
-1.31771	-0.477949	-1.14754	-1.96772	1.51955	1.52168	1.29154	1.41256	0.252533	-0.148929	-0.00816917	-0.0113106	+	+	HAUb_Ctrl;HAUb_siZNF_HAUb	5.1082	0	-1.4153	-7.07476	3.85775	8.87097e-05	2.66406	6.48324	P83731	P83731	Homo sapiens	RL24_HUMAN	60S ribosomal protein L24	RPL24
-2.08125	-1.59448	-2.12117	-0.854314	-0.132903	0.128453	0.204232	0.0548172	0.791416	0.932768	0.978456	0.855691	+	+	HAUb_Ctrl;HAUb_siZNF_HAUb	4.21673	0.000554113	0.825933	4.50645	2.89415	5.33333e-05	1.72645	4.27746	Q8WUM4	Q8WUM4	Homo sapiens	PDC6I_HUMAN	Programmed cell death 6-interacting protein	PDCD6IP
-3.8518	-2.88221	-4.25087	-1.18699	-1.21702	-1.00968	-1.17892	-0.913648	-1.28986	-2.3648	-2.52885	-3.77771	+	+	HAUb_Ctrl;HAUb_siZNF_HAUb	1.47266	0.0105259	-1.41049	-2.29523	1.54189	0.00214666	1.96315	2.49808	Q86UE4	Q86UE4	Homo sapiens	LYRIC_HUMAN	Protein LYRIC	MTDH
-3.89065	-4.04693	-3.47873	-3.834	-1.4962	-1.06052	-1.05187	-1.53403	-3.15106	-2.42146	-2.76056	-2.42608	+	+	HAUb_Ctrl;HAUb_siZNF_HAUb	3.17786	0.000537815	-1.40414	-4.41447	5.10362	0.000166667	2.52692	9.05858	Q8N5J2	Q8N5J2	Homo sapiens	MINY1_HUMAN	Ubiquitin carboxyl-terminal hydrolase MINDY-1	MINDY1
-4.4434	-4.97403	-3.21745	-4.61526	-3.33797	-2.01261	-1.72484	-3.20181	-2.28905	-2.65897	-3.42189	-2.0604		+	HAUb_Ctrl	0.025834	0.911658	-0.0382679	-0.0630788	1.68338	0.00161392	1.74323	2.64236	P51151	P51151	Homo sapiens	RAB9A_HUMAN	Ras-related protein Rab-9A	RAB9A
-1.20785	-1.54795	-1.53279	-1.46635	0.454301	0.454365	0.177039	0.133143	0.145426	0.384339	0.509233	0.401794		+	HAUb_Ctrl	0.18773	0.676632	0.055486	0.257013	5.23206	0.000124294	1.74345	8.02006	Q99536	Q99536	Homo sapiens	VAT1_HUMAN	Synaptic vesicle membrane protein VAT-1 homolog	VAT1
-11.1882	-4.42248	-4.45134	-1.23477	-3.3433	-4.59888	-3.03434	-3.33413	-3.00837	-2.80167	-2.76403	-2.66094	+		HAUb_siZNF_HAUb	1.13226	0.0389063	0.768907	1.68827	0.354224	0.153266	1.74655	0.78531	P55327	P55327	Homo sapiens	TPD52_HUMAN	Tumor protein D52	TPD52
-1.31823	-0.807343	-0.910353	-0.336765	0.74597	0.955052	1.01235	0.913811	0.333431	1.02778	0.564861	0.870955		+	HAUb_Ctrl	0.590941	0.267099	-0.207539	-0.781688	3.79448	7.22496e-05	1.74997	5.65192	P14868	P14868	Homo sapiens	SYDC_HUMAN	Aspartate--tRNA ligase, cytoplasmic	DARS1
-5.24884	-5.10232	-3.85051	-4.71243	-0.719017	-3.42776	-3.61007	-4.15058	0.471838	0.148477	0.308379	0.471416	+	+	HAUb_Ctrl;HAUb_siZNF_HAUb	2.29754	0.00069967	3.32688	3.81527	1.10101	0.00794737	1.75167	1.88407	Q32P28	Q32P28	Homo sapiens	P3H1_HUMAN	Prolyl 3-hydroxylase 1	P3H1
-0.453786	-0.0824614	0.843164	-0.512444	1.66448	1.80232	1.7037	1.64967	2.02508	1.74006	1.82137	1.58357		+	HAUb_Ctrl	0.390476	0.501492	0.0874753	0.44155	2.85101	5.28846e-05	1.75643	4.23348	P36542	P36542	Homo sapiens	ATPG_HUMAN	ATP synthase subunit gamma, mitochondrial	ATP5F1C
-3.84737	-3.96137	-3.85589	-2.73314	-2.27749	-1.72124	-1.64509	-2.22332	-4.4521	-2.89591	-3.56218	-2.48039	+	+	HAUb_Ctrl;HAUb_siZNF_HAUb	1.61773	0.00727553	-1.38086	-2.46226	2.56479	0.00016975	1.63266	3.76604	Q9NZZ3	Q9NZZ3	Homo sapiens	CHMP5_HUMAN	Charged multivesicular body protein 5	CHMP5
0.127155	0.931118	0.47125	0.348642	2.18835	2.27323	2.29934	2.15085	2.13448	2.07813	2.22549	2.25458		+	HAUb_Ctrl	0.459958	0.57821	-0.0547717	-0.356446	4.27611	8.73016e-05	1.7584	6.43869	P63167	P63167	Homo sapiens	DYL1_HUMAN	Dynein light chain 1, cytoplasmic	DYNLL1
-4.30857	-4.60982	-4.71064	-4.78059	-3.49019	-2.48877	-2.74301	-2.64755	-2.82956	-2.67189	-2.39755	-2.27145		+	HAUb_Ctrl	0.543741	0.236131	0.299768	0.842152	3.43094	6.40466e-05	1.76002	5.09627	Q9NUQ8	Q9NUQ8	Homo sapiens	ABCF3_HUMAN	ATP-binding cassette sub-family F member 3	ABCF3
-3.73067	-4.23848	-4.08709	-3.84016	-2.53875	-1.39605	-3.11337	-1.80474	-2.95818	-1.32107	-0.845678	0.377857		+	HAUb_Ctrl	0.617944	0.122102	1.02646	1.15456	2.34626	0.000205761	1.76087	3.52857	Q16665	Q16665	Homo sapiens	HIF1A_HUMAN	Hypoxia-inducible factor 1-alpha	HIF1A
-3.98157	-1.3999	-1.33353	-4.27285	-0.824023	-0.84182	-1.44498	-0.82931	-0.140444	-0.198915	-0.185932	-0.246284	+	+	HAUb_Ctrl;HAUb_siZNF_HAUb	2.6593	0.00246392	0.792141	3.10766	1.13335	0.00701401	1.76193	1.92813	P17655	P17655	Homo sapiens	CAN2_HUMAN	Calpain-2 catalytic subunit	CAPN2
-2.9412	-3.57248	-5.15532	-5.0525	-3.7966	-2.1289	-2.57347	-1.15337	-1.95405	-1.63416	-1.1852	-1.3042		+	HAUb_Ctrl	0.766678	0.0851891	0.893683	1.32396	1.20074	0.00570605	1.76729	2.01775	P23458	P23458	Homo sapiens	JAK1_HUMAN	Tyrosine-protein kinase JAK1	JAK1
-1.7085	-2.55145	-1.52117	-2.77356	-0.116417	-0.0699167	-0.767874	-0.530796	-1.42516	-1.57024	-0.749316	-0.288564		+	HAUb_Ctrl	0.947778	0.0677984	-0.63707	-1.43754	2.62575	0.000107744	1.76742	3.91898	O14949	O14949	Homo sapiens	QCR8_HUMAN	Cytochrome b-c1 complex subunit 8	UQCRQ
-3.57373	-3.77396	-4.23467	-4.83835	-1.66231	-2.37124	-2.35988	-2.94022	-0.854989	-1.08208	-1.57337	-1.3518	+	+	HAUb_Ctrl;HAUb_siZNF_HAUb	1.97916	0.00453333	1.11786	2.76121	2.44046	0.000166489	1.77176	3.66254	P17301	P17301	Homo sapiens	ITA2_HUMAN	Integrin alpha-2	ITGA2
-2.72758	-2.28039	-3.68054	-3.78531	-0.187403	0.394967	0.0106554	0.302526	-0.941858	-1.16701	-1.17228	-1.7114	+	+	HAUb_Ctrl;HAUb_siZNF_HAUb	3.20817	0.000544681	-1.37832	-4.4278	3.78549	9.16667e-05	3.24864	6.62188	Q12769	Q12769	Homo sapiens	NU160_HUMAN	Nuclear pore complex protein Nup160	NUP160
-4.53332	-1.42481	-4.02391	-3.02072	-1.64673	-1.52075	-1.50146	-1.15567	-2.05515	-1.72342	-1.62425	-2.92896		+	HAUb_Ctrl	1.02893	0.0591811	-0.626794	-1.51116	1.38475	0.00330382	1.79454	2.26304	Q9Y2Z4	Q9Y2Z4	Homo sapiens	SYYM_HUMAN	Tyrosine--tRNA ligase, mitochondrial	YARS2
-5.11662	-3.4589	-4.18615	-4.76725	-2.58639	-3.30031	-2.93213	-1.53097	-3.48343	-1.70342	-1.55679	-1.57384		+	HAUb_Ctrl	0.363697	0.301341	0.508077	0.721228	1.84481	0.00111326	1.79478	2.86649	Q9H1K4;Q9H936	Q9H1K4;Q9H936	Homo sapiens	GHC2_HUMAN;GHC1_HUMAN	Mitochondrial glutamate carrier 2;Mitochondrial glutamate carrier 1	SLC25A18
-3.96023	-3.93123	-3.04272	-4.12841	-1.57631	-2.29263	-2.04574	-1.95835	-0.116698	-0.677913	-0.725765	-0.146872	+	+	HAUb_Ctrl;HAUb_siZNF_HAUb	3.36909	0.000598131	1.55145	4.81787	3.11847	5.78187e-05	1.79739	4.65136	Q04721	Q04721	Homo sapiens	NOTC2_HUMAN	Neurogenic locus notch homolog protein 2	NOTCH2
-4.17738	-4.83088	-3.67308	-1.50242	-2.44168	-1.72929	-1.58462	-1.23781	0.167392	-0.0194931	-0.299216	-0.496819	+	+	HAUb_Ctrl;HAUb_siZNF_HAUb	2.78671	0.000460432	1.58632	4.03925	1.24478	0.00468996	1.79759	2.07975	Q9BS26	Q9BS26	Homo sapiens	ERP44_HUMAN	Endoplasmic reticulum resident protein 44	ERP44
-8.71882	-0.555716	-4.03001	-3.55137	-2.78912	-3.70173	-2.9106	-0.249122	-0.0416059	0.71149	-1.20336	-1.23149	+		HAUb_siZNF_HAUb	1.16882	0.0214059	1.9714	1.99881	0.435587	0.108189	1.80134	0.925779	P08174	P08174	Homo sapiens	DAF_HUMAN	Complement decay-accelerating factor	CD55
-2.70347	-4.96878	-5.5085	-5.26995	-1.98507	-2.93984	-2.97474	-3.3393	-0.678254	-0.374567	-0.5933	-0.875934	+	+	HAUb_Ctrl;HAUb_siZNF_HAUb	3.40291	0.000715084	2.17922	5.34888	1.36008	0.00358819	1.80294	2.23203	Q92544	Q92544	Homo sapiens	TM9S4_HUMAN	Transmembrane 9 superfamily member 4	TM9SF4
-4.19791	-4.78261	-4.20195	-5.22577	-2.58041	-3.2352	-2.77291	-2.60036	-2.69426	-2.41076	-2.54835	-2.44831		+	HAUb_Ctrl	0.822779	0.160769	0.271801	1.02605	3.08359	5.73664e-05	1.80484	4.60411	Q63ZY3	Q63ZY3	Homo sapiens	KANK2_HUMAN	KN motif and ankyrin repeat domain-containing protein 2	KANK2
-4.52198	-1.11103	-4.13338	-1.95607	-1.07035	-1.05421	-1.03997	-1.3327	-1.42741	-2.09353	-1.60411	-1.02337		+	HAUb_Ctrl	0.899275	0.102922	-0.412798	-1.24167	1.13761	0.00684951	1.8063	1.93899	Q9BQ04;Q9BWF3	Q9BQ04;Q9BWF3	Homo sapiens	RBM4B_HUMAN;RBM4_HUMAN	RNA-binding protein 4B;RNA-binding protein 4	RBM4B
-3.85154	-3.22072	-3.74017	-4.94873	-1.60894	-1.96813	-0.727306	-2.00212	-3.80437	-3.12238	-2.08418	-2.73123	+	+	HAUb_Ctrl;HAUb_siZNF_HAUb	1.57015	0.00840299	-1.35891	-2.39819	2.62765	5.17647e-05	2.36366	4.15417	Q14694	Q14694	Homo sapiens	UBP10_HUMAN	Ubiquitin carboxyl-terminal hydrolase 10	USP10
-4.97866	-3.6438	-5.6809	-5.13101	-2.20953	-2.25812	-1.78965	-2.21219	-3.33318	-3.12753	-3.93839	-3.45416	+	+	HAUb_Ctrl;HAUb_siZNF_HAUb	3.23273	0.000542373	-1.34595	-4.42516	3.07156	6.28571e-05	2.74122	5.02205	Q9NX24	Q9NX24	Homo sapiens	NHP2_HUMAN	H/ACA ribonucleoprotein complex subunit 2	NHP2
-3.70606	-2.10186	-4.59458	-4.70842	-2.11692	-1.62193	-1.66484	-2.37981	-2.4566	-2.34177	-1.66051	-1.96854		+	HAUb_Ctrl	0.255492	0.493523	-0.16098	-0.449959	1.57012	0.00211003	1.83186	2.51264	Q5H9R7	Q5H9R7	Homo sapiens	PP6R3_HUMAN	Serine/threonine-protein phosphatase 6 regulatory subunit 3	PPP6R3
-4.60572	-4.30391	-3.39997	-2.62662	-1.52776	-2.80642	-1.42021	-1.85423	0.291876	-0.170675	-0.149275	-0.0448456	+	+	HAUb_Ctrl;HAUb_siZNF_HAUb	2.88352	0.00052459	1.88392	4.35206	1.80528	0.00123023	1.8319	2.82326	Q9UM22	Q9UM22	Homo sapiens	EPDR1_HUMAN	Mammalian ependymin-related protein 1	EPDR1
-4.01885	-3.69865	-3.22253	-3.99498	-2.32786	-1.66519	-1.36456	-2.24467	-2.18419	-1.63192	-1.36133	-1.53156		+	HAUb_Ctrl	0.324669	0.401321	0.223321	0.569572	3.08339	5.75163e-05	1.83318	4.62204	O95363	O95363	Homo sapiens	SYFM_HUMAN	Phenylalanine--tRNA ligase, mitochondrial	FARS2
-4.23228	-3.4861	-3.80706	-4.02149	-1.36712	-1.62373	-1.01276	-4.20892	-1.38848	-0.781523	-1.50835	-1.58211		+	HAUb_Ctrl	0.438647	0.226356	0.738015	0.866358	1.30632	0.00407727	1.8336	2.16581	Q9H3S7	Q9H3S7	Homo sapiens	PTN23_HUMAN	Tyrosine-protein phosphatase non-receptor type 23	PTPN23
-5.22143	-0.471246	-0.599232	-0.954991	-0.102519	0.177077	0.16012	-0.144641	-0.0825253	0.0508547	0.0229006	0.309588		+	HAUb_Ctrl	0.171941	0.693921	0.0526953	0.240768	0.795676	0.0269377	1.83423	1.47409	O95168	O95168	Homo sapiens	NDUB4_HUMAN	NADH dehydrogenase [ubiquinone] 1 beta subcomplex subunit 4	NDUFB4
-4.75874	-0.50769	-0.279945	-4.11594	-1.05496	-0.472619	-0.405641	-0.352845	0.665741	0.578842	0.794101	0.341417	+	+	HAUb_Ctrl;HAUb_siZNF_HAUb	3.082	0.000458781	1.16654	4.03835	0.766451	0.0304977	1.84406	1.43308	P00533	P00533	Homo sapiens	EGFR_HUMAN	Epidermal growth factor receptor	EGFR
-1.15573	-0.815079	-1.44154	-0.467969	0.679259	0.961238	0.914278	0.944021	1.08219	0.892453	0.92733	0.86036		+	HAUb_Ctrl	0.343629	0.573763	0.0658836	0.361646	3.79667	7.32113e-05	1.84478	5.75088	Q14764	Q14764	Homo sapiens	MVP_HUMAN	Major vault protein	MVP
-3.82313	-1.6911	-3.21469	-2.0141	-0.941638	-0.739557	-0.689157	-0.990349	-0.907156	-1.06553	-0.816785	-1.47784		+	HAUb_Ctrl	0.665149	0.229145	-0.226653	-0.858554	1.9668	0.00061258	1.84558	3.04254	Q9NSD9	Q9NSD9	Homo sapiens	SYFB_HUMAN	Phenylalanine--tRNA ligase beta subunit	FARSB
-3.26493	-2.96276	-3.67592	-5.31915	-1.32761	-2.28914	-2.2164	-2.00585	-2.77297	-2.20637	-2.11667	-2.43563		+	HAUb_Ctrl	0.797538	0.119895	-0.423159	-1.16418	1.75433	0.0012834	1.84594	2.75885	Q15459	Q15459	Homo sapiens	SF3A1_HUMAN	Splicing factor 3A subunit 1	SF3A1
-0.290398	-0.800702	-0.855949	-0.324764	1.31184	1.1767	1.36863	1.26528	1.59611	1.38763	1.50491	1.31922		+	HAUb_Ctrl	1.22977	0.176917	0.171355	0.986778	4.65633	0.000104513	1.84857	7.21333	Q99816	Q99816	Homo sapiens	TS101_HUMAN	Tumor susceptibility gene 101 protein	TSG101
-4.39336	-3.14468	-4.08896	-3.5895	-1.31523	-1.25749	-1.40546	-0.961666	-3.35796	-1.7133	-1.82566	-3.39133	+	+	HAUb_Ctrl;HAUb_siZNF_HAUb	1.51888	0.0100544	-1.3371	-2.33015	3.92616	8.97959e-05	2.56917	6.56165	Q9NZN4	Q9NZN4	Homo sapiens	EHD2_HUMAN	EH domain-containing protein 2	EHD2
-2.36649	-4.54611	-4.7064	-4.47084	-2.31002	-3.14423	-1.80504	-1.39818	-2.19408	-2.36859	-2.05676	-2.10579		+	HAUb_Ctrl	0.0149771	0.951168	-0.016937	-0.0351162	1.49163	0.00244762	1.85809	2.41389	Q13888;Q6P1K8	Q13888;Q6P1K8	Homo sapiens	TF2H2_HUMAN;T2H2L_HUMAN	General transcription factor IIH subunit 2;General transcription factor IIH subunit 2-like protein	GTF2H2
-3.62088	-3.48231	-3.89909	-5.19893	-1.42795	-1.27095	-1.33435	-0.997023	-2.57411	-1.58798	-2.26641	-3.86525	+	+	HAUb_Ctrl;HAUb_siZNF_HAUb	1.45243	0.0119442	-1.31587	-2.24459	3.34747	7.10824e-05	2.79273	5.54839	P42285	P42285	Homo sapiens	MTREX_HUMAN	Exosome RNA helicase MTR4	MTREX
-4.51524	0.533586	-0.0678091	-3.48664	0.0967579	0.0474014	-0.0571604	-0.164007	-0.573298	-0.0285187	0.340075	-0.0650702		+	HAUb_Ctrl	0.118446	0.726027	-0.0624511	-0.210686	0.73144	0.0338093	1.86478	1.38386	O95905	O95905	Homo sapiens	ECD_HUMAN	Protein ecdysoneless homolog	ECD
-5.30999	-3.55144	-3.85536	-0.0429869	-1.03879	-1.39189	-1.25016	-1.60367	-2.23683	-1.05029	-0.990998	-1.50953		+	HAUb_Ctrl	0.154807	0.631266	-0.125781	-0.305837	0.832014	0.0232115	1.86882	1.52771	Q96E11	Q96E11	Homo sapiens	RRFM_HUMAN	Ribosome-recycling factor, mitochondrial	MRRF
-3.64285	-5.18163	-4.50382	-3.76427	-2.02456	-4.02554	-2.02667	-1.53769	-2.00826	-1.99854	-1.83005	-1.8832		+	HAUb_Ctrl	0.370792	0.300366	0.473602	0.723643	1.52905	0.00228526	1.86953	2.46528	O75586	O75586	Homo sapiens	MED6_HUMAN	Mediator of RNA polymerase II transcription subunit 6	MED6
-3.03297	-4.51971	-4.54626	-3.38458	-0.978119	-0.517331	-0.966466	-0.793736	-1.31036	-2.8527	-1.96186	-2.38617	+	+	HAUb_Ctrl;HAUb_siZNF_HAUb	2.05269	0.00286265	-1.31386	-2.95388	3.56053	8.01457e-05	3.05697	6.07075	Q9NZL4	Q9NZL4	Homo sapiens	HPBP1_HUMAN	Hsp70-binding protein 1	HSPBP1
2.21507	2.78587	-5.39606	1.67122	1.90526	2.40542	1.98823	2.54418	1.71436	2.37455	1.95043	1.92446				0.478451	0.30636	-0.219825	-0.71258	0.439293	0.106039	1.89175	0.934243	Q9ULT8	Q9ULT8	Homo sapiens	HECD1_HUMAN	E3 ubiquitin-protein ligase HECTD1	HECTD1
-4.09488	-4.40927	-3.32019	-5.48958	-1.9522	-1.52522	-3.75994	-2.48571	0.406311	-0.0734234	0.158798	-0.0295496	+	+	HAUb_Ctrl;HAUb_siZNF_HAUb	2.66412	0.000503937	2.5463	4.26646	1.54657	0.00214493	1.89771	2.49338	Q92643	Q92643	Homo sapiens	GPI8_HUMAN	GPI-anchor transamidase	PIGK
0.259669	1.98434	1.95023	-4.48583	1.63193	1.81791	1.59379	2.26064	2.45543	2.11141	2.13648	1.96978				0.949272	0.109488	0.342207	1.20458	0.582318	0.0585165	1.89897	1.16308	Q14126	Q14126	Homo sapiens	DSG2_HUMAN	Desmoglein-2	DSG2
-4.5721	-3.36325	-3.35909	-3.84957	-1.98566	-2.15477	-1.67892	-1.72282	-1.23849	-3.54641	-2.95722	-2.04092		+	HAUb_Ctrl	0.491047	0.210243	-0.560216	-0.903423	3.08344	5.82011e-05	1.90046	4.66375	O15554	O15554	Homo sapiens	KCNN4_HUMAN	Intermediate conductance calcium-activated potassium channel protein 4	KCNN4
-3.62932	-3.67467	-3.61975	-5.12703	0.503952	-3.1696	-2.83763	-2.92138	-0.695075	-0.192127	-0.454548	-0.585534	+	+	HAUb_Ctrl;HAUb_siZNF_HAUb	0.941914	0.0430603	1.62434	1.65819	1.03998	0.0100356	1.90652	1.81797	P25774	P25774	Homo sapiens	CATS_HUMAN	Cathepsin S	CTSS
-5.00699	-4.10277	-4.54099	-5.14129	-2.07752	-2.38858	-4.03131	-2.66818	-1.66213	-1.6466	-1.70895	-1.788	+	+	HAUb_Ctrl;HAUb_siZNF_HAUb	1.34682	0.0184293	1.08998	2.04993	2.0885	0.000424474	1.90661	3.22496	P46934	P46934	Homo sapiens	NEDD4_HUMAN	E3 ubiquitin-protein ligase NEDD4	NEDD4
-2.24175	-1.37627	-3.89756	-1.27549	-0.238625	-0.278172	-0.302757	-0.342117	-0.0907469	-0.456653	-0.304626	-0.605133		+	HAUb_Ctrl	0.272393	0.586576	-0.0738716	-0.34842	1.69856	0.00145088	1.90735	2.69756	Q8N5N7	Q8N5N7	Homo sapiens	RM50_HUMAN	39S ribosomal protein L50, mitochondrial	MRPL50
-4.8148	-3.95943	-3.77554	-3.25548	-3.55377	-1.75565	-1.19083	-1.6679	-1.69368	-2.43106	-1.40427	-1.00194		+	HAUb_Ctrl	0.283391	0.390109	0.409299	0.584538	1.68667	0.00148371	1.90927	2.68205	Q16864	Q16864	Homo sapiens	VATF_HUMAN	V-type proton ATPase subunit F	ATP6V1F
-0.348851	-0.0645714	-0.119015	0.370425	1.83089	1.83578	1.8989	1.91556	1.92005	1.85773	1.90484	1.92686		+	HAUb_Ctrl	0.562386	0.681288	0.0320878	0.253358	4.81375	0.000112532	1.91078	7.59035	P40227	P40227	Homo sapiens	TCPZ_HUMAN	T-complex protein 1 subunit zeta	CCT6A
-0.700529	-0.202775	-0.651263	-0.262767	1.51049	1.47502	1.50363	1.39774	1.68021	1.51351	1.48057	1.36388		+	HAUb_Ctrl	0.214927	0.714504	0.0378215	0.222166	5.1974	0.00013253	1.92605	8.32136	P48643	P48643	Homo sapiens	TCPE_HUMAN	T-complex protein 1 subunit epsilon	CCT5
-5.13372	-3.03892	-3.29011	-4.5492	0.891335	1.3378	0.943398	1.27166	0.286567	-0.588078	-0.240155	-0.232539	+	+	HAUb_Ctrl;HAUb_siZNF_HAUb	3.0648	0.000481203	-1.3046	-4.1706	4.22551	0.000133333	5.11404	8.3315	Q9NY12	Q9NY12	Homo sapiens	GAR1_HUMAN	H/ACA ribonucleoprotein complex subunit 1	GAR1
-0.151338	0.464539	-0.0103941	-0.331759	1.95042	1.95445	1.7653	2.01488	0.763013	0.725815	0.686349	0.319181	+	+	HAUb_Ctrl;HAUb_siZNF_HAUb	4.5159	0.000303448	-1.29767	-6.00715	4.42495	9.93228e-05	1.9285	6.91675	P62241	P62241	Homo sapiens	RS8_HUMAN	40S ribosomal protein S8	RPS8
-4.67353	-4.3688	-5.93806	-4.56316	-2.15298	-3.15785	-2.79451	-3.68239	-2.93523	-3.46624	-2.37529	-3.49322		+	HAUb_Ctrl	0.106977	0.702584	-0.120564	-0.233688	2.16783	0.00019802	1.93895	3.34409	O00458	O00458	Homo sapiens	IFRD1_HUMAN	Interferon-related developmental regulator 1	IFRD1
-5.44818	-4.67272	-3.48329	-3.87834	-2.90204	-1.68132	-2.81289	-2.31259	-1.80752	-4.63217	-2.12322	-1.63929		+	HAUb_Ctrl	0.0576904	0.801777	-0.123343	-0.144245	2.02098	0.000452336	1.94343	3.14228	Q9NV92	Q9NV92	Homo sapiens	NFIP2_HUMAN	NEDD4 family-interacting protein 2	NDFIP2
-4.55858	-4.43704	-3.65675	-1.77646	-2.06951	-0.931356	-2.1415	-1.45396	-2.83712	-1.87115	-1.20495	-1.66774		+	HAUb_Ctrl	0.221093	0.493057	-0.246157	-0.450727	1.49936	0.00232351	1.95812	2.44036	Q7L2E3	Q7L2E3	Homo sapiens	DHX30_HUMAN	ATP-dependent RNA helicase DHX30	DHX30
-5.25917	-5.03901	-4.93957	-3.18885	-2.60761	-3.53352	-2.64312	-1.79464	-4.27919	-3.00635	-3.29717	-1.57002		+	HAUb_Ctrl	0.240598	0.439698	-0.393463	-0.515558	1.78364	0.00122917	1.96193	2.82309	Q32P44	Q32P44	Homo sapiens	EMAL3_HUMAN	Echinoderm microtubule-associated protein-like 3	EML3
-4.60844	-3.09594	-2.35885	-4.66422	-1.03923	-1.45772	-1.34341	-3.03605	0.342415	-0.0176744	-0.583052	-0.523063	+	+	HAUb_Ctrl;HAUb_siZNF_HAUb	1.65061	0.00657545	1.52376	2.54509	1.45108	0.00262893	1.96276	2.37649	P43121	P43121	Homo sapiens	MUC18_HUMAN	Cell surface glycoprotein MUC18	MCAM
0.800129	1.55538	1.12247	0.791127	2.66568	2.6419	2.46453	2.51924	1.59774	1.39372	1.3416	0.818074	+	+	HAUb_Ctrl;HAUb_siZNF_HAUb	3.5149	0.000576577	-1.28505	-4.70855	3.71469	6.65658e-05	1.50556	5.25694	P62277	P62277	Homo sapiens	RS13_HUMAN	40S ribosomal protein S13	RPS13
-3.87476	-3.68486	-5.38385	-5.29837	-2.30286	-2.72337	-3.14311	-2.21507	-3.38562	-2.56618	-2.63595	-2.76819		+	HAUb_Ctrl	0.371768	0.357642	-0.242882	-0.632944	2.11022	0.0003485	1.96436	3.27124	Q9NXE4	Q9NXE4	Homo sapiens	NSMA3_HUMAN	Sphingomyelin phosphodiesterase 4	SMPD4
-2.2653	-1.05018	-3.8018	-1.89667	-0.188626	-0.296836	-0.276882	-0.385607	-0.696373	-0.4298	-0.526353	-0.318954		+	HAUb_Ctrl	1.21249	0.141528	-0.205882	-1.08582	1.84376	0.000896734	1.9665	2.90561	P06493	P06493	Homo sapiens	CDK1_HUMAN	Cyclin-dependent kinase 1	CDK1
-3.91842	-4.98883	-0.201344	0.638351	-0.342991	-0.259723	-0.176164	0.175282	-0.322234	0.246074	0.0555725	-0.0181885		+	HAUb_Ctrl	0.374059	0.425588	0.141205	0.534633	0.689319	0.0389532	1.96666	1.32728	O43149	O43149	Homo sapiens	ZZEF1_HUMAN	Zinc finger ZZ-type and EF-hand domain-containing protein 1	ZZEF1
-4.51407	-3.15726	-3.8744	-3.30698	-1.81056	-1.7851	-1.65722	-1.71757	-0.388538	-0.57189	-0.13928	-0.441483	+	+	HAUb_Ctrl;HAUb_siZNF_HAUb	5.08123	0	1.35732	6.89081	3.14557	5.93792e-05	1.97056	4.80215	P51809	P51809	Homo sapiens	VAMP7_HUMAN	Vesicle-associated membrane protein 7	VAMP7
-3.51461	-5.04635	-4.68811	-4.05248	-2.45348	-1.76694	-2.56924	-2.62687	0.149528	-4.26615	-0.977809	-1.39528		+	HAUb_Ctrl	0.323245	0.319084	0.731704	0.689938	2.6143	5.01139e-05	1.97126	3.99408	Q16850	Q16850	Homo sapiens	CP51A_HUMAN	Lanosterol 14-alpha demethylase	CYP51A1
-0.841857	0.506526	-0.378832	0.461537	1.90053	1.91479	1.86446	1.96002	2.08111	1.98717	1.91456	1.90095		+	HAUb_Ctrl	0.635938	0.52111	0.0609963	0.41837	3.00447	5.71429e-05	1.97311	4.58357	P25786	P25786	Homo sapiens	PSA1_HUMAN	Proteasome subunit alpha type-1	PSMA1
-2.68556	-2.1557	-5.58967	-2.06704	-0.830434	-1.06253	-1.21553	-1.47823	-1.47803	-0.774964	-1.39331	-1.28171		+	HAUb_Ctrl	0.157367	0.658084	-0.0853224	-0.276931	1.23973	0.00445547	1.97781	2.09511	Q13405	Q13405	Homo sapiens	RM49_HUMAN	39S ribosomal protein L49, mitochondrial	MRPL49
-0.54458	-0.510728	-2.05975	-1.82651	0.55258	0.765309	0.843677	0.81703	0.704326	0.875433	0.923427	0.68253		+	HAUb_Ctrl	0.233537	0.66147	0.05178	0.273201	2.50124	0.000105727	1.98004	3.83206	P41252	P41252	Homo sapiens	SYIC_HUMAN	Isoleucine--tRNA ligase, cytoplasmic	IARS1
-0.913263	-2.46839	-1.12817	-0.129513	0.719574	0.75406	0.965711	0.845081	0.917807	1.0774	0.873851	1.03446		+	HAUb_Ctrl	1.10782	0.214151	0.154774	0.895053	2.17185	0.00019861	1.98094	3.362	P31153	P31153	Homo sapiens	METK2_HUMAN	S-adenosylmethionine synthase isoform type-2	MAT2A
-3.82458	-2.62865	-5.05339	-4.07179	-1.55321	-2.497	-1.37901	-2.22412	-1.1935	-3.43118	-1.4634	-1.46453		+	HAUb_Ctrl	0.0146054	0.948317	0.025188	0.0368896	1.89458	0.000725314	1.98126	2.9782	Q9H857	Q9H857	Homo sapiens	NT5D2_HUMAN	5'-nucleotidase domain-containing protein 2	NT5DC2
-5.74553	-4.23201	-3.50545	-3.14326	-2.68697	-2.08394	-2.04386	-1.8792	-1.54044	-1.01431	-1.06471	-1.58583	+	+	HAUb_Ctrl;HAUb_siZNF_HAUb	2.01819	0.00582046	0.872172	2.61897	1.78024	0.0012281	1.98307	2.8228	P62256	P62256	Homo sapiens	UBE2H_HUMAN	Ubiquitin-conjugating enzyme E2 H	UBE2H
-0.535594	0.142452	0.174001	-0.428428	1.64982	1.91385	1.85611	1.87084	1.72633	1.54887	1.7991	1.83952		+	HAUb_Ctrl	0.492902	0.449781	-0.0941989	-0.503244	4.27671	9.44206e-05	1.98455	6.72012	P17987	P17987	Homo sapiens	TCPA_HUMAN	T-complex protein 1 subunit alpha	TCP1
-5.10729	-2.38732	-3.797	-4.83891	-1.56797	-2.00619	-2.19217	-2.41134	-2.54714	-2.38273	-1.88511	-1.92678		+	HAUb_Ctrl	0.233863	0.528626	-0.141024	-0.410493	1.67254	0.00148	1.98822	2.67802	O00217	O00217	Homo sapiens	NDUS8_HUMAN	NADH dehydrogenase [ubiquinone] iron-sulfur protein 8, mitochondrial	NDUFS8
-1.46412	-4.35488	-0.844656	-5.12067	-0.771428	-1.48354	-0.893973	-0.666321	-1.99413	-1.11651	-0.967029	-0.686484		+	HAUb_Ctrl	0.295211	0.418155	-0.237222	-0.543992	0.951607	0.013914	1.99227	1.70353	Q12849	Q12849	Homo sapiens	GRSF1_HUMAN	G-rich sequence factor 1	GRSF1
-6.2592	-3.25981	-3.56481	-4.52469	-1.69555	-1.99415	-3.95552	-1.99224	-3.02275	-1.19162	-0.697317	-3.36436		+	HAUb_Ctrl	0.15509	0.573994	0.340354	0.361731	1.23667	0.00445222	1.99276	2.09265	P30408	P30408	Homo sapiens	T4S1_HUMAN	Transmembrane 4 L6 family member 1	TM4SF1
-4.26873	-3.63164	-4.33414	-4.16194	-1.60404	-2.23397	-1.766	-2.81428	-1.26591	-0.538997	-0.804335	-0.80712	+	+	HAUb_Ctrl;HAUb_siZNF_HAUb	2.15916	0.00255556	1.25048	3.04402	3.13783	5.95399e-05	1.99454	4.80402	Q9H173	Q9H173	Homo sapiens	SIL1_HUMAN	Nucleotide exchange factor SIL1	SIL1
-4.20195	-4.34348	-4.31496	-3.72799	-2.26123	-2.60121	-1.86164	-1.87169	-1.76801	-1.82625	-1.71761	-2.31829		+	HAUb_Ctrl	0.48874	0.290737	0.241403	0.742808	3.91629	8.04388e-05	1.99815	6.09817	Q9Y487	Q9Y487	Homo sapiens	VPP2_HUMAN	V-type proton ATPase 116 kDa subunit a 2	ATP6V0A2
-2.28004	-2.97303	-3.65984	-3.9018	-1.27492	-1.2696	-1.1184	-1.15661	-1.59093	-1.00374	-1.30102	-0.87715		+	HAUb_Ctrl	0.0242343	0.936645	0.0116708	0.0441335	2.7948	5.32688e-05	1.99879	4.27551	P55786	P55786	Homo sapiens	PSA_HUMAN	Puromycin-sensitive aminopeptidase	NPEPPS
-1.1556	-0.359554	-4.99961	-4.74932	-0.791281	-0.381033	-1.19855	-0.895454	-1.08884	-1.33498	-1.7641	-0.860133		+	HAUb_Ctrl	0.874472	0.101252	-0.445434	-1.24841	0.823292	0.0234506	1.99944	1.52348	P19525	P19525	Homo sapiens	E2AK2_HUMAN	Interferon-induced, double-stranded RNA-activated protein kinase	EIF2AK2
-0.513074	-0.407396	-0.385661	-0.675767	1.48523	1.44133	1.6212	1.50275	1.56599	1.57535	1.56051	1.6423		+	HAUb_Ctrl	0.861211	0.440572	0.0734103	0.51383	6.69303	0.000273292	2.0081	11.373	P78371	P78371	Homo sapiens	TCPB_HUMAN	T-complex protein 1 subunit beta	CCT2
-2.12853	-4.15249	-1.76968	-0.103019	0.0705357	0.130828	-0.07687	-0.242857	-0.984546	-0.113903	-0.212	-0.0125866		+	HAUb_Ctrl	0.600972	0.214134	-0.301168	-0.894023	1.27571	0.00419527	2.00884	2.14709	O75390	O75390	Homo sapiens	CISY_HUMAN	Citrate synthase, mitochondrial	CS
-4.38234	-2.48982	-1.97704	-1.66171	-0.369868	-0.771789	-0.645109	-0.675075	0.12134	0.411236	0.469614	-0.450989	+	+	HAUb_Ctrl;HAUb_siZNF_HAUb	1.79103	0.0105637	0.75326	2.30013	1.76882	0.00122069	2.01227	2.81309	P07858	P07858	Homo sapiens	CATB_HUMAN	Cathepsin B	CTSB
-0.925765	-1.92744	-3.16602	-2.26736	-0.0401936	-0.266963	0.0178108	0.0688009	-0.211672	-0.310064	-0.316662	-0.3934		+	HAUb_Ctrl	1.64781	0.0754978	-0.252813	-1.38241	2.29439	0.000206612	2.01651	3.54615	P63010	P63010	Homo sapiens	AP2B1_HUMAN	AP-2 complex subunit beta	AP2B1
1.07645	1.32868	1.70479	1.45685	1.87566	2.10931	1.57419	2.28414	0.824608	0.579917	0.577577	0.769214	+	+	HAUb_Ctrl;HAUb_siZNF_HAUb	3.58347	0.000595349	-1.273	-4.77768	1.5175	0.00791684	0.569133	1.88545	P62847	P62847	Homo sapiens	RS24_HUMAN	40S ribosomal protein S24	RPS24
-4.32876	-1.14517	-4.09817	-3.81114	-1.44131	-1.36516	-1.25619	-1.22911	-1.84508	-1.04346	-1.47482	-1.64142		+	HAUb_Ctrl	0.451597	0.351329	-0.178252	-0.642828	1.46234	0.00252016	2.02287	2.40024	Q14149	Q14149	Homo sapiens	MORC3_HUMAN	MORC family CW-type zinc finger protein 3	MORC3
-3.70889	-0.859339	-5.07665	-1.48959	-0.541439	-0.626033	-1.00193	-0.872137	-0.68574	-1.33529	-0.882411	-1.35238		+	HAUb_Ctrl	0.754973	0.162964	-0.30357	-1.01928	1.06748	0.00856474	2.02323	1.86578	Q14566	Q14566	Homo sapiens	MCM6_HUMAN	DNA replication licensing factor MCM6	MCM6
-4.34128	-5.10774	-2.30907	-4.79522	-1.93868	-1.92727	-1.4635	-2.06518	-2.2291	-2.84618	-4.20616	-3.19313	+	+	HAUb_Ctrl;HAUb_siZNF_HAUb	1.57703	0.00896654	-1.26998	-2.37696	1.92267	0.000481618	2.28967	3.07984	Q9BSF8	Q9BSF8	Homo sapiens	BTBDA_HUMAN	BTB/POZ domain-containing protein 10	BTBD10
-1.60828	-0.954824	-2.21203	-1.15702	0.568874	0.538784	0.530222	0.545318	0.997041	1.12339	1.12214	1.11212	+	+	HAUb_Ctrl;HAUb_siZNF_HAUb	5.59165	0.000470588	0.542874	4.12051	3.46433	6.82171e-05	2.02884	5.35494	Q07065	Q07065	Homo sapiens	CKAP4_HUMAN	Cytoskeleton-associated protein 4	CKAP4
-5.05783	-1.53579	0.827301	-0.272076	2.19475	-0.204659	0.197886	-0.0973816	-0.463061	0.219321	0.134378	0.25603		+	HAUb_Ctrl	0.356064	0.309034	-0.485982	-0.705886	0.708172	0.036	2.03225	1.35812	Q92734	Q92734	Homo sapiens	TFG_HUMAN	Protein TFG	TFG
-4.43555	0.849415	-5.01257	-4.29219	1.31667	1.4099	1.60474	1.4017	0.301185	0.0370998	0.236124	0.0793076	+	+	HAUb_Ctrl;HAUb_siZNF_HAUb	5.17366	0	-1.26982	-6.77304	1.84111	0.000456173	4.65598	3.17243	Q8IZ07	Q8IZ07	Homo sapiens	AN13A_HUMAN	Ankyrin repeat domain-containing protein 13A	ANKRD13A
-2.11522	-1.70593	-1.79251	-1.00008	0.373908	0.487528	0.180041	0.477219	0.6858	0.272731	0.15414	-0.510435		+	HAUb_Ctrl	0.388416	0.352904	-0.229115	-0.639813	3.77504	7.59931e-05	2.03311	5.8845	P20042	P20042	Homo sapiens	IF2B_HUMAN	Eukaryotic translation initiation factor 2 subunit 2	EIF2S2
-3.8524	-3.28013	-5.21596	-4.45144	-2.21508	-1.96857	-1.87959	-2.58269	-3.06967	-2.53626	-2.29658	-2.82446		+	HAUb_Ctrl	1.18861	0.0516613	-0.520259	-1.57435	2.43151	0.000169197	2.0385	3.7513	Q96A65	Q96A65	Homo sapiens	EXOC4_HUMAN	Exocyst complex component 4	EXOC4
-3.29682	-3.23496	-5.01983	-4.59316	-1.06742	-2.02529	-3.35994	-1.53611	-2.53617	-3.74224	-2.13471	-2.73829		+	HAUb_Ctrl	0.626115	0.129881	-0.790663	-1.12748	1.64156	0.00161526	2.039	2.64495	P51668;Q9Y2X8	P51668;Q9Y2X8	Homo sapiens	UB2D1_HUMAN;UB2D4_HUMAN	Ubiquitin-conjugating enzyme E2 D1;Ubiquitin-conjugating enzyme E2 D4	UBE2D1
0.0234337	-0.145648	-0.36902	0.1668	1.84458	2.12805	1.78007	2.08154	1.826	1.73662	1.80693	1.80443		+	HAUb_Ctrl	0.95715	0.22099	-0.165061	-0.877179	5.11498	0.000134969	2.03967	8.36608	P41091;Q2VIR3	P41091;Q2VIR3	Homo sapiens	IF2G_HUMAN;IF2GL_HUMAN	Eukaryotic translation initiation factor 2 subunit 3;Eukaryotic translation initiation factor 2 subunit 3B	EIF2S3
0.698852	-3.52741	-1.42138	-0.235028	0.751047	0.989787	0.937541	0.998385	0.671092	0.95044	0.951817	0.956456		+	HAUb_Ctrl	0.15458	0.748861	-0.0367389	-0.192315	1.17412	0.00572989	2.04043	2.0129	Q9NR09	Q9NR09	Homo sapiens	BIRC6_HUMAN	Baculoviral IAP repeat-containing protein 6	BIRC6
-2.94101	-3.4041	-3.62576	-2.43551	-1.43018	-0.803647	-1.03995	-0.954367	-0.729766	-1.0551	-0.188504	-0.818394		+	HAUb_Ctrl	0.784282	0.138613	0.359096	1.09906	3.34336	6.51852e-05	2.04456	5.16561	Q15070	Q15070	Homo sapiens	OXA1L_HUMAN	Mitochondrial inner membrane protein OXA1L	OXA1L
-4.15251	-0.501609	-5.00946	0.0353413	-0.327809	-0.563433	-0.471791	-0.0837698	-0.479845	-0.585911	-0.190057	0.0946922		+	HAUb_Ctrl	0.14663	0.684897	0.0714207	0.250186	0.795496	0.0260234	2.04536	1.48616	P43897	P43897	Homo sapiens	EFTS_HUMAN	Elongation factor Ts, mitochondrial	TSFM
-1.51161	-0.87655	-1.58481	-1.10894	0.641296	0.790501	0.852177	0.856391	0.687771	0.904727	0.932983	0.633295		+	HAUb_Ctrl	0.0171819	0.966128	0.00460291	0.0241261	4.63515	0.000110276	2.05557	7.46824	P54136	P54136	Homo sapiens	SYRC_HUMAN	Arginine--tRNA ligase, cytoplasmic	RARS1
-2.91071	-2.87677	-4.22881	-4.62383	-4.07756	0.482034	-3.74973	0.947439	-0.371901	-0.337312	0.0737305	-0.736468		+	HAUb_Ctrl	0.410771	0.226263	1.25647	0.865731	0.708948	0.0358117	2.06057	1.36052	Q9H902	Q9H902	Homo sapiens	REEP1_HUMAN	Receptor expression-enhancing protein 1	REEP1
-4.23525	-3.57479	-3.89571	-3.63095	-0.719213	-2.32568	-1.40306	-1.20409	-1.71646	-1.91276	-3.21328	-3.87178	+	+	HAUb_Ctrl;HAUb_siZNF_HAUb	1.06341	0.0339353	-1.26556	-1.76315	3.22355	6.52819e-05	2.42116	5.16568	Q9NYK5	Q9NYK5	Homo sapiens	RM39_HUMAN	39S ribosomal protein L39, mitochondrial	MRPL39
-1.40742	-2.16917	-1.91219	-5.45979	-0.980141	-0.537652	-0.486175	-0.690463	-0.502546	-0.620776	-0.536319	-0.394918		+	HAUb_Ctrl	0.633757	0.299502	0.159968	0.725671	1.16855	0.00579053	2.06353	2.00753	P38606	P38606	Homo sapiens	VATA_HUMAN	V-type proton ATPase catalytic subunit A	ATP6V1A
-3.45628	-4.49013	-4.04672	-3.52801	-3.45144	-1.35385	-1.44598	-0.988709	-0.92295	-1.29742	-1.07384	-3.24943		+	HAUb_Ctrl	0.0808005	0.74085	0.174087	0.198419	1.84621	0.000789381	2.07029	2.93068	Q7L273	Q7L273	Homo sapiens	KCTD9_HUMAN	BTB/POZ domain-containing protein KCTD9	KCTD9
-3.42715	-3.1851	-2.88483	-4.15376	-0.369787	-0.0251846	-0.205948	-0.167414	-1.31107	-2.42286	-1.07528	-0.992712	+	+	HAUb_Ctrl;HAUb_siZNF_HAUb	2.00485	0.00327442	-1.2584	-2.86935	4.58698	0.000141479	3.22063	8.47782	Q969G3	Q969G3	Homo sapiens	SMCE1_HUMAN	SWI/SNF-related matrix-associated actin-dependent regulator of chromatin subfamily E member 1	SMARCE1
-0.738961	-1.99732	-1.82491	-4.53505	1.28869	1.57841	1.42863	1.54907	0.133297	0.403388	0.208446	0.0837727	+	+	HAUb_Ctrl;HAUb_siZNF_HAUb	4.89623	0.00034375	-1.25398	-6.38546	2.44788	5.14019e-05	3.73526	4.12197	O14744	O14744	Homo sapiens	ANM5_HUMAN	Protein arginine N-methyltransferase 5	PRMT5
-4.94417	-3.06501	-2.7864	-5.23218	-0.60626	-1.23929	-0.927547	-0.805023	-2.43224	-2.04625	-1.98702	-2.07216	+	+	HAUb_Ctrl;HAUb_siZNF_HAUb	3.51809	0.000566372	-1.23989	-4.65043	2.53935	5.22565e-05	3.11241	4.1867	Q15631	Q15631	Homo sapiens	TSN_HUMAN	Translin	TSN
-2.99583	-4.75504	-3.40111	-3.00364	-1.68336	-1.37742	-0.772522	-1.96164	-1.25879	-0.640458	-0.567887	-0.693257	+	+	HAUb_Ctrl;HAUb_siZNF_HAUb	1.15077	0.0442287	0.658637	1.64586	2.28425	0.000207039	2.09017	3.55359	Q8TCT9	Q8TCT9	Homo sapiens	HM13_HUMAN	Minor histocompatibility antigen H13	HM13
-4.89881	-2.37003	-4.90022	-4.49162	-2.4295	-1.60637	-2.00932	-2.25386	-2.42519	-1.74784	-2.16441	-2.90877		+	HAUb_Ctrl	0.335298	0.385935	-0.23679	-0.589813	1.78979	0.00111228	2.09041	2.85674	Q9UIV1	Q9UIV1	Homo sapiens	CNOT7_HUMAN	CCR4-NOT transcription complex subunit 7	CNOT7
0.552168	-7.08655	-4.77811	-4.85677	-1.03318	-2.31898	-3.74018	-0.713397	1.70677	1.2346	1.43793	1.61115	+		HAUb_siZNF_HAUb	2.58613	0.000522449	3.44905	4.32419	0.552179	0.0643981	2.09088	1.1224	Q15165	Q15165	Homo sapiens	PON2_HUMAN	Serum paraoxonase/arylesterase 2	PON2
-3.24122	-4.06025	-3.71294	-3.20116	-1.69064	-1.0632	-1.38235	-1.71252	-1.14373	-1.44806	-1.54328	-2.58409		+	HAUb_Ctrl	0.2554	0.463969	-0.217611	-0.485141	3.74576	7.57315e-05	2.09171	5.88133	Q9UJ70	Q9UJ70	Homo sapiens	NAGK_HUMAN	N-acetyl-D-glucosamine kinase	NAGK
-4.10054	-1.46736	0.114574	-4.57956	-0.709975	-0.146302	-0.527802	-0.278254	-0.10681	-1.99643	-2.29786	-0.296369		+	HAUb_Ctrl	0.621977	0.133358	-0.758784	-1.11557	0.957756	0.0132035	2.09264	1.71915	O76094	O76094	Homo sapiens	SRP72_HUMAN	Signal recognition particle subunit SRP72	SRP72
-2.98538	-3.78449	-5.21895	-4.99924	-3.43789	-3.08782	-0.974688	-1.1118	0.437919	0.379689	0.379821	0.298815	+	+	HAUb_Ctrl;HAUb_siZNF_HAUb	2.10388	0.00144225	2.52711	3.38773	1.34153	0.00346849	2.09396	2.24592	O75787	O75787	Homo sapiens	RENR_HUMAN	Renin receptor	ATP6AP2
-2.88651	-4.29397	-7.2903	-2.697	0.677219	-2.95835	-3.28778	-3.21554	-2.57408	-3.19359	-2.70114	-2.93727		+	HAUb_Ctrl	0.280305	0.370484	-0.655407	-0.612501	0.713527	0.0353006	2.09583	1.36882	P31947	P31947	Homo sapiens	1433S_HUMAN	14-3-3 protein sigma	SFN
-4.32351	-2.68506	-3.26828	-3.66862	-1.15449	-1.30466	-1.22769	-1.86569	-0.0982819	0.0829096	0.307728	0.22196	+	+	HAUb_Ctrl;HAUb_siZNF_HAUb	3.75355	0.000707182	1.51671	5.32592	2.82438	5.41872e-05	2.09824	4.36511	P19021	P19021	Homo sapiens	AMD_HUMAN	Peptidyl-glycine alpha-amidating monooxygenase	PAM
-5.30037	-4.12581	-3.62374	-4.35589	-3.78325	-2.02386	-1.7126	-1.49273	-3.06261	-3.52995	-3.24408	-2.75454		+	HAUb_Ctrl	0.816448	0.0752936	-0.894686	-1.3843	1.80488	0.00111522	2.09834	2.87905	Q9NVM9	Q9NVM9	Homo sapiens	INT13_HUMAN	Integrator complex subunit 13	INTS13
-4.05217	-4.42794	-3.16834	-3.22099	-1.49954	-1.40015	-1.49142	-0.986115	-2.87651	-3.19308	-1.59532	-2.66076	+	+	HAUb_Ctrl;HAUb_siZNF_HAUb	1.82272	0.00524313	-1.23711	-2.64856	3.40537	6.96203e-05	2.37306	5.46269	Q9Y597	Q9Y597	Homo sapiens	KCTD3_HUMAN	BTB/POZ domain-containing protein KCTD3	KCTD3
-0.55077	0.0199451	-3.97194	0.157363	1.26978	1.22608	1.054	0.500493	0.830496	0.753554	0.958248	0.874591		+	HAUb_Ctrl	0.37909	0.40613	-0.158364	-0.561519	1.10649	0.0070042	2.09894	1.92573	O75436	O75436	Homo sapiens	VP26A_HUMAN	Vacuolar protein sorting-associated protein 26A	VPS26A
-3.84141	-4.73224	-3.94319	-4.92724	-1.34638	-2.98101	-2.86631	-1.82809	0.375442	0.327098	0.426105	0.0972357	+	+	HAUb_Ctrl;HAUb_siZNF_HAUb	3.13481	0.000636816	2.56192	5.06939	2.31669	0.000210084	2.10557	3.60514	Q8NBJ5	Q8NBJ5	Homo sapiens	GT251_HUMAN	Procollagen galactosyltransferase 1	COLGALT1
-3.42696	-4.03254	-4.43325	-2.91426	-2.04506	-1.55708	-1.54369	-1.23408	-2.65925	-2.50115	-1.40734	-4.28352		+	HAUb_Ctrl	0.92234	0.0529878	-1.11784	-1.56086	2.87402	5.5207e-05	2.10678	4.4462	Q14118	Q14118	Homo sapiens	DAG1_HUMAN	Dystroglycan 1	DAG1
-3.70813	-5.21682	-4.73574	-4.45411	-2.84593	-2.39749	-2.29157	-2.14259	-0.987631	-0.866216	-0.817696	-0.866154	+	+	HAUb_Ctrl;HAUb_siZNF_HAUb	4.20093	0.00030137	1.53497	6.00157	3.02527	5.83554e-05	2.10931	4.68655	O95297	O95297	Homo sapiens	MPZL1_HUMAN	Myelin protein zero-like protein 1	MPZL1
-5.17715	-4.4787	-4.04237	-4.55424	-1.87668	-2.39961	-2.95095	-2.5868	-2.87734	-2.7965	-2.70168	-2.27132		+	HAUb_Ctrl	0.34105	0.396747	-0.208201	-0.576208	3.20698	6.20592e-05	2.10961	4.98071	Q7Z3C6	Q7Z3C6	Homo sapiens	ATG9A_HUMAN	Autophagy-related protein 9A	ATG9A
-4.07176	-4.53884	-4.77216	-4.15295	-2.47808	-2.71112	-1.97151	-1.91808	-1.77701	-2.10047	-2.8562	-3.18196		+	HAUb_Ctrl	0.221234	0.503349	-0.209209	-0.436798	3.78402	7.78761e-05	2.11423	5.96645	Q9Y4P3	Q9Y4P3	Homo sapiens	TBL2_HUMAN	Transducin beta-like protein 2	TBL2
-3.69823	-3.12025	-3.72363	-4.68695	-1.18235	-2.13256	-1.25984	-2.19692	-1.14734	-1.59498	-3.36948	-1.43363		+	HAUb_Ctrl	0.126736	0.648259	-0.193437	-0.287697	2.60317	5.04587e-05	2.11435	4.03278	P06732	P06732	Homo sapiens	KCRM_HUMAN	Creatine kinase M-type	CKM
-1.54489	-2.99846	-4.46177	-1.58964	-0.960666	-0.411635	-0.396173	-0.353614	3.03053	2.85487	2.9487	2.77174	+	+	HAUb_Ctrl;HAUb_siZNF_HAUb	6.26441	0	3.43198	13.486	1.61741	0.00175723	2.11817	2.62477	P10909	P10909	Homo sapiens	CLUS_HUMAN	Clusterin	CLU
-1.72516	-2.85789	-4.06251	-6.02409	-1.1157	-1.59213	-1.11364	-2.36706	-1.66368	-2.52327	-2.36945	-2.4027		+	HAUb_Ctrl	1.00803	0.0575895	-0.692646	-1.52558	1.15191	0.00613887	2.12028	1.98996	Q9UJX5	Q9UJX5	Homo sapiens	APC4_HUMAN	Anaphase-promoting complex subunit 4	ANAPC4
-5.22953	-3.05732	-3.57204	-4.6749	-1.34901	-2.04125	-1.49701	-1.76926	-2.7819	-2.6713	-2.97362	-3.17352	+	+	HAUb_Ctrl;HAUb_siZNF_HAUb	3.21837	0.000507937	-1.23595	-4.28207	2.49875	4.99432e-05	2.46931	3.98095	Q27J81	Q27J81	Homo sapiens	INF2_HUMAN	Inverted formin-2	INF2
-0.205817	-0.423809	-1.1139	-1.00748	1.61244	1.46033	1.32685	1.35347	3.75094	3.56222	3.5055	3.50696	+	+	HAUb_Ctrl;HAUb_siZNF_HAUb	6.53091	0	2.14313	11.4602	4.04051	8.71287e-05	2.12602	6.43762	P01889	P01889	Homo sapiens	HLAB_HUMAN	HLA class I histocompatibility antigen, B alpha chain	HLA-B
-4.13991	-3.1231	-4.37436	-4.14513	-1.06812	-2.03243	-2.00286	-2.158	-0.771377	-0.545667	-0.546613	-0.180042	+	+	HAUb_Ctrl;HAUb_siZNF_HAUb	2.46271	0.00147977	1.30443	3.43667	2.88633	5.56258e-05	2.13027	4.47595	Q8TB61	Q8TB61	Homo sapiens	S35B2_HUMAN	Adenosine 3'-phospho 5'-phosphosulfate transporter 1	SLC35B2
-0.840435	-0.224696	-0.339143	0.211555	0.744825	0.451952	0.536667	0.300594	-0.516809	-1.17093	-0.527391	-0.651353	+	+	HAUb_Ctrl;HAUb_siZNF_HAUb	3.30524	0.000528926	-1.22513	-4.3731	1.85441	0.00247348	0.806689	2.40635	P55769	P55769	Homo sapiens	NH2L1_HUMAN	NHP2-like protein 1	SNU13
-2.36325	-6.19427	-4.4431	-4.23466	-1.63165	-3.45329	-2.08925	-1.5164	-3.12815	-0.231095	-0.708349	-0.725267		+	HAUb_Ctrl	0.578944	0.139375	0.974432	1.09456	1.25662	0.00430656	2.13617	2.13478	P62993	P62993	Homo sapiens	GRB2_HUMAN	Growth factor receptor-bound protein 2	GRB2
-4.6803	-1.68113	-1.92127	-4.63113	-1.22894	-1.23683	-0.892492	-0.996939	1.55211	1.33657	1.39239	1.34445	+	+	HAUb_Ctrl;HAUb_siZNF_HAUb	6.57864	0	2.49518	12.5107	1.37792	0.00310905	2.13966	2.30071	Q02809	Q02809	Homo sapiens	PLOD1_HUMAN	Procollagen-lysine,2-oxoglutarate 5-dioxygenase 1	PLOD1
-2.75107	-4.26807	-3.76546	-4.69751	-1.62205	-1.23824	-2.14096	-1.90887	0.659965	0.587194	0.650859	0.550089	+	+	HAUb_Ctrl;HAUb_siZNF_HAUb	4.67463	0	2.33956	7.8948	2.4506	0.000105033	2.143	3.81366	Q96AY3	Q96AY3	Homo sapiens	FKB10_HUMAN	Peptidyl-prolyl cis-trans isomerase FKBP10	FKBP10
-1.6078	-4.82888	-3.95307	-3.25049	-1.30362	-1.02392	-1.21807	-1.5157	-2.09901	-2.01721	-1.48688	-1.00743		+	HAUb_Ctrl	0.683707	0.157784	-0.387305	-1.03571	1.68104	0.00145577	2.14473	2.71631	P42345	P42345	Homo sapiens	MTOR_HUMAN	Serine/threonine-protein kinase mTOR	MTOR
-5.09658	-4.50711	-4.3061	-4.50214	-0.56336	-0.914715	-0.257842	-0.331971	-2.83731	-1.72762	-1.50736	-0.886057	+	+	HAUb_Ctrl;HAUb_siZNF_HAUb	1.52003	0.0105071	-1.22261	-2.29407	5.73468	0.000352	4.08601	12.5341	P51398	P51398	Homo sapiens	RT29_HUMAN	28S ribosomal protein S29, mitochondrial	DAP3
1.14818	-5.06933	-4.09041	2.62516	1.16022	1.16155	0.365082	0.541833	0.566343	0.502496	-0.0599756	0.53546				0.822646	0.115443	-0.42109	-1.18448	0.518315	0.0740712	2.15377	1.07008	P07108	P07108	Homo sapiens	ACBP_HUMAN	Acyl-CoA-binding protein	DBI
-2.6356	-3.68372	-4.18351	-3.93847	-1.21745	-0.931211	-1.93082	-1.72383	-2.04286	-1.70732	-1.55585	-1.80436		+	HAUb_Ctrl	0.619223	0.198651	-0.326768	-0.931592	2.72176	5.27578e-05	2.15949	4.23103	Q9NZL9	Q9NZL9	Homo sapiens	MAT2B_HUMAN	Methionine adenosyltransferase 2 subunit beta	MAT2B
-3.66296	-2.97746	-3.90129	-3.55097	-1.45204	-1.0862	-1.30957	-1.59899	-1.26031	-0.998309	-1.06765	-1.29905		+	HAUb_Ctrl	0.772077	0.216902	0.205372	0.887629	4.14474	9.30233e-05	2.16147	6.66333	Q9GZS3	Q9GZS3	Homo sapiens	SKI8_HUMAN	SKI8 subunit of superkiller complex protein	SKIC8
-0.868627	-3.78833	-5.30416	-0.669616	-0.690506	-0.465274	-0.458283	-0.366943	-1.71062	-0.0381241	-0.192622	0.147457		+	HAUb_Ctrl	0.0374891	0.877238	0.0467732	0.0879296	0.975905	0.0121764	2.16243	1.74922	Q04828	Q04828	Homo sapiens	AK1C1_HUMAN	Aldo-keto reductase family 1 member C1	AKR1C1
-2.60986	-3.9816	-3.68621	-5.75855	-1.71761	-2.65946	-1.33791	-1.65918	0.757469	1.08025	0.8859	0.764652	+	+	HAUb_Ctrl;HAUb_siZNF_HAUb	4.03875	0	2.71561	6.88694	1.64124	0.00147754	2.16552	2.66471	Q9H0U3	Q9H0U3	Homo sapiens	MAGT1_HUMAN	Magnesium transporter protein 1	MAGT1
-3.56347	-0.25198	-0.195798	-0.789964	0.764126	1.22237	1.06667	0.821504	0.897447	1.34845	1.10349	1.22128		+	HAUb_Ctrl	0.566457	0.305957	0.173999	0.714107	1.44335	0.00255836	2.16897	2.39358	O60488	O60488	Homo sapiens	ACSL4_HUMAN	Long-chain-fatty-acid--CoA ligase 4	ACSL4
-1.39022	-5.24392	-0.108415	-0.720544	0.64041	-0.250274	0.567534	0.278146	0.843877	0.616709	0.40624	0.416218		+	HAUb_Ctrl	0.533815	0.257354	0.261807	0.800759	0.945718	0.0137135	2.17473	1.70753	Q969T9	Q969T9	Homo sapiens	WBP2_HUMAN	WW domain-binding protein 2	WBP2
-3.99879	-3.05889	-5.18531	-4.5973	-1.76051	-2.11373	-2.32228	-1.90578	0.161041	0.336498	0.278008	-0.0059309	+	+	HAUb_Ctrl;HAUb_siZNF_HAUb	5.32477	0	2.21798	9.09013	2.4543	0.000105843	2.18449	3.83214	P35610	P35610	Homo sapiens	SOAT1_HUMAN	Sterol O-acyltransferase 1	SOAT1
-3.17108	-4.5859	-4.8988	-4.22904	-2.49911	-2.00729	-1.96759	-2.31025	-3.66289	-3.11635	-4.23957	-2.65208	+	+	HAUb_Ctrl;HAUb_siZNF_HAUb	1.80662	0.00584486	-1.22166	-2.62299	2.65595	5.09849e-05	2.02514	4.07787	P49454	P49454	Homo sapiens	CENPF_HUMAN	Centromere protein F	CENPF
-4.07791	-5.15053	-5.49655	-3.80813	-2.64397	-2.25855	-2.76534	-2.11991	-1.31929	-0.795341	-0.72609	-1.01549	+	+	HAUb_Ctrl;HAUb_siZNF_HAUb	3.4691	0.00061244	1.48289	4.88724	2.615	5.09259e-05	2.18634	4.07638	Q03519	Q03519	Homo sapiens	TAP2_HUMAN	Antigen peptide transporter 2	TAP2
0.235876	0.806953	0.645569	0.713735	2.81951	2.76566	2.81681	2.75288	2.52254	2.96599	3.06904	3.14534		+	HAUb_Ctrl	0.435594	0.401328	0.137011	0.569959	5.60834	0.000191304	2.18818	9.63356	P12268	P12268	Homo sapiens	IMDH2_HUMAN	Inosine-5'-monophosphate dehydrogenase 2	IMPDH2
0.362309	1.25594	0.881737	0.836302	2.09159	2.30001	2.1394	2.37673	1.2556	0.948489	0.961897	0.911054	+	+	HAUb_Ctrl;HAUb_siZNF_HAUb	4.61151	0.000289474	-1.20767	-5.92197	3.42016	5.85885e-05	1.39286	4.72064	P62280	P62280	Homo sapiens	RS11_HUMAN	40S ribosomal protein S11	RPS11
-4.01092	-3.49974	-2.78952	-3.76435	-1.8451	-1.04417	-1.51915	-0.877011	-1.55913	-0.827378	-1.74754	-1.31695		+	HAUb_Ctrl	0.0486902	0.855667	-0.0413933	-0.104098	3.15482	6.16246e-05	2.19478	4.94006	Q9H3M7	Q9H3M7	Homo sapiens	TXNIP_HUMAN	Thioredoxin-interacting protein	TXNIP
-3.46365	-5.53376	-3.91223	-3.23529	1.61665	1.61723	1.56661	1.6192	-0.130357	0.561147	0.450161	0.709843	+	+	HAUb_Ctrl;HAUb_siZNF_HAUb	3.21743	0.000501961	-1.20723	-4.24595	4.44559	0.000171875	5.64116	9.11696	P54105	P54105	Homo sapiens	ICLN_HUMAN	Methylosome subunit pICln	CLNS1A
-0.749593	-0.467869	-0.511191	-0.173827	-0.0152092	0.329984	0.120522	0.28048	-0.656943	-1.22875	-1.13561	-1.0858	+	+	HAUb_Ctrl;HAUb_siZNF_HAUb	3.71587	0.000600939	-1.20572	-4.83836	2.4383	0.00145455	0.654564	2.7057	O00148	O00148	Homo sapiens	DX39A_HUMAN	ATP-dependent RNA helicase DDX39A	DDX39A
-4.10701	-4.59331	-3.38922	-3.97807	-0.534068	-0.00424099	-2.7895	-3.88369	-2.38067	-4.9253	-1.9409	1.55066		+	HAUb_Ctrl	0.0256005	0.902423	-0.121175	-0.0705081	1.22869	0.00446199	2.21403	2.10385	O94966	O94966	Homo sapiens	UBP19_HUMAN	Ubiquitin carboxyl-terminal hydrolase 19	USP19
-4.83613	-2.62709	-1.92071	-2.10885	-0.851813	-0.435856	-0.860786	-0.481673	-1.35135	-0.93911	-0.913638	-0.80263		+	HAUb_Ctrl	1.07446	0.0921281	-0.344149	-1.29135	1.75986	0.00116028	2.21566	2.83714	P35249	P35249	Homo sapiens	RFC4_HUMAN	Replication factor C subunit 4	RFC4
-4.97017	-4.29967	-5.02235	-4.65401	-3.17699	-1.94273	-1.55995	-3.40213	-3.05047	-2.15561	-1.35576	-0.450173		+	HAUb_Ctrl	0.487473	0.195622	0.767448	0.939594	2.42765	0.000104689	2.2161	3.80166	Q15750	Q15750	Homo sapiens	TAB1_HUMAN	TGF-beta-activated kinase 1 and MAP3K7-binding protein 1	TAB1
-0.540962	0.485433	0.513342	0.6295	2.5041	2.6565	2.67283	2.75305	1.32077	1.45891	1.56036	1.45193	+	+	HAUb_Ctrl;HAUb_siZNF_HAUb	5.54055	0	-1.19863	-6.98851	3.8536	8.4453e-05	2.37479	6.28869	P18621	P18621	Homo sapiens	RL17_HUMAN	60S ribosomal protein L17	RPL17
-4.34546	-0.868085	-4.26143	-0.429467	-0.326025	-0.302095	-0.11219	-0.273171	-0.292841	-0.404523	-1.10748	-0.894646		+	HAUb_Ctrl	1.0956	0.0724791	-0.421502	-1.40261	1.09243	0.00734078	2.22274	1.91608	P24752	P24752	Homo sapiens	THIL_HUMAN	Acetyl-CoA acetyltransferase, mitochondrial	ACAT1
-5.2866	-5.30396	-2.0692	-5.06842	-3.14616	-2.29821	-2.41995	-0.967607	-1.37654	-0.595941	-0.587207	-1.34766	+	+	HAUb_Ctrl;HAUb_siZNF_HAUb	1.29439	0.0188157	1.23114	2.03338	1.29838	0.00377528	2.22407	2.20074	Q6NUK1	Q6NUK1	Homo sapiens	SCMC1_HUMAN	Calcium-binding mitochondrial carrier protein SCaMC-1	SLC25A24
-4.29772	2.26857	-4.38945	2.66743	1.24341	1.21396	1.61087	1.08332	1.77677	1.7715	1.71875	1.43919	+		HAUb_siZNF_HAUb	1.50781	0.0461589	0.388661	1.62837	0.519991	0.0732005	2.22568	1.07451	Q13315	Q13315	Homo sapiens	ATM_HUMAN	Serine-protein kinase ATM	ATM
-7.00366	-0.424202	-1.30677	-0.828537	0.0458899	-0.224803	0	-0.469366	-0.0958967	-0.207328	-0.287308	0.0378199		+	HAUb_Ctrl	0.0614819	0.861774	0.0238917	0.100495	0.696412	0.0368731	2.22872	1.34855	O95347	O95347	Homo sapiens	SMC2_HUMAN	Structural maintenance of chromosomes protein 2	SMC2
-5.13638	-3.49798	-4.04766	-4.63822	0.506208	-2.39223	-3.56014	-2.94387	-1.39364	-1.56231	-3.47048	-1.70026		+	HAUb_Ctrl	0.0219472	0.917427	0.0658358	0.0586871	1.21806	0.00454227	2.23255	2.09085	P49366	P49366	Homo sapiens	DHYS_HUMAN	Deoxyhypusine synthase	DHPS
1.23983	2.1293	1.82617	1.83862	2.84277	3.09237	3.00753	3.08264	2.09723	1.71485	1.72451	1.6975	+	+	HAUb_Ctrl;HAUb_siZNF_HAUb	4.39614	0.000261905	-1.19781	-5.64057	3.16058	5.25687e-05	1.24785	4.22634	Q00839	Q00839	Homo sapiens	HNRPU_HUMAN	Heterogeneous nuclear ribonucleoprotein U	HNRNPU
-3.78547	-4.49665	-4.48535	-3.48559	-1.76448	-1.92455	-1.78396	-1.84084	-0.758276	-0.786795	-1.05511	-1.36332	+	+	HAUb_Ctrl;HAUb_siZNF_HAUb	2.92176	0.00145869	0.837581	3.4117	3.89409	8.31758e-05	2.23481	6.26075	Q969X5	Q969X5	Homo sapiens	ERGI1_HUMAN	Endoplasmic reticulum-Golgi intermediate compartment protein 1	ERGIC1
-4.21285	-4.2794	-4.92906	-3.12397	-2.18783	-1.86311	-1.5923	-2.65197	-3.75966	-2.7807	-3.31893	-3.22077	+	+	HAUb_Ctrl;HAUb_siZNF_HAUb	2.11654	0.00289756	-1.19621	-2.9624	2.48162	0.00010596	2.06252	3.833	P82932	P82932	Homo sapiens	RT06_HUMAN	28S ribosomal protein S6, mitochondrial	MRPS6
-0.603218	-1.40608	-3.78766	-1.1527	0.381269	0.293554	0.38936	0.730697	-0.971446	-0.962735	-0.35102	-0.658116	+	+	HAUb_Ctrl;HAUb_siZNF_HAUb	3.27761	0.00050996	-1.18455	-4.28792	1.66319	0.0014521	2.18613	2.69814	Q12905	Q12905	Homo sapiens	ILF2_HUMAN	Interleukin enhancer-binding factor 2	ILF2
-1.78899	-0.75721	-0.891751	-0.1178	1.23258	1.30595	1.55991	1.33969	0.846241	1.2101	1.23577	1.34109		+	HAUb_Ctrl	0.771664	0.220626	-0.201232	-0.879586	3.16349	6.21469e-05	2.24847	4.98129	Q99832	Q99832	Homo sapiens	TCPH_HUMAN	T-complex protein 1 subunit eta	CCT7
-4.35457	-4.81312	-4.88393	-4.26542	-1.53672	-2.54162	-2.3169	-2.92245	-0.880414	-1.60472	-1.17119	-1.47661	+	+	HAUb_Ctrl;HAUb_siZNF_HAUb	1.69187	0.00845028	1.04619	2.4091	3.29783	6.56716e-05	2.24984	5.2094	Q8IVV7	Q8IVV7	Homo sapiens	GID4_HUMAN	Glucose-induced degradation protein 4 homolog	GID4
-2.22029	-3.93439	-1.58248	0.314804	0.529155	0.419497	0.270935	0.363572	-0.0485811	0.0196123	0.378905	-0.107683		+	HAUb_Ctrl	1.47812	0.0591111	-0.335227	-1.51095	1.36798	0.00314749	2.25138	2.29935	Q9BXP5	Q9BXP5	Homo sapiens	SRRT_HUMAN	Serrate RNA effector molecule homolog	SRRT
-4.3318	-5.50889	-3.8463	-3.19557	-1.13904	-2.27453	-2.66386	-1.77622	-3.23899	-2.09768	-3.10264	-2.53434		+	HAUb_Ctrl	0.942807	0.0608551	-0.780001	-1.49416	2.06326	0.000302326	2.25723	3.27548	P11802	P11802	Homo sapiens	CDK4_HUMAN	Cyclin-dependent kinase 4	CDK4
-3.15589	-3.85657	-3.54697	-0.0834341	-0.0303011	-0.302233	-0.374316	-0.901493	0.0706329	0.361862	0.489238	0.23379	+	+	HAUb_Ctrl;HAUb_siZNF_HAUb	1.84077	0.0108369	0.690967	2.28042	1.35475	0.00324175	2.25863	2.28185	Q9BVC6	Q9BVC6	Homo sapiens	TM109_HUMAN	Transmembrane protein 109	TMEM109
-1.90206	-1.88452	-1.79458	-1.34164	0.626314	0.491253	0.710955	0.2883	0.54948	0.651763	0.564441	0.551745		+	HAUb_Ctrl	0.209219	0.676743	0.0501521	0.256752	5.0911	0.000148649	2.2599	8.66413	P61289	P61289	Homo sapiens	PSME3_HUMAN	Proteasome activator complex subunit 3	PSME3
-3.78988	-3.64625	-4.76286	-5.28866	-3.41785	-2.50214	-1.0656	-1.46154	-2.3162	-1.63318	-0.668649	-0.799487		+	HAUb_Ctrl	0.534848	0.169914	0.757406	1.0025	1.85059	0.000797853	2.26013	2.97215	Q15555	Q15555	Homo sapiens	MARE2_HUMAN	Microtubule-associated protein RP/EB family member 2	MAPRE2
-5.31906	-2.63254	-4.41698	-2.54201	-1.68515	-1.59546	-0.966276	-1.61516	-1.8794	-1.6231	-2.28322	-1.56923		+	HAUb_Ctrl	0.792354	0.133233	-0.37322	-1.11859	1.73743	0.00122174	2.26214	2.81316	Q13126	Q13126	Homo sapiens	MTAP_HUMAN	S-methyl-5'-thioadenosine phosphorylase	MTAP
-4.83761	-3.39979	-4.35376	-3.97025	-1.82373	-2.33964	-1.75965	-1.56495	0.725533	0.607592	0.828562	0.627477	+	+	HAUb_Ctrl;HAUb_siZNF_HAUb	5.23289	0	2.56928	9.41361	3.2194	6.38607e-05	2.26836	5.08544	Q9H1Z9	Q9H1Z9	Homo sapiens	TSN10_HUMAN	Tetraspanin-10	TSPAN10
-3.88147	-4.20729	-5.07672	-4.08054	-2.47637	-2.09552	-1.88752	-1.71142	-2.03293	-2.69201	-1.86629	-3.78097		+	HAUb_Ctrl	0.551667	0.180936	-0.550344	-0.975168	3.47215	7.02875e-05	2.2688	5.52247	Q9NUP9	Q9NUP9	Homo sapiens	LIN7C_HUMAN	Protein lin-7 homolog C	LIN7C
-0.686607	-0.0389118	-0.372597	0.0197649	0.0772085	0.558167	0.381497	0.430659	-0.759796	-0.851364	-0.648985	-1.02823	+	+	HAUb_Ctrl;HAUb_siZNF_HAUb	4.01236	0.000659794	-1.18398	-5.15435	1.77139	0.00410089	0.631471	2.15655	P38919	P38919	Homo sapiens	IF4A3_HUMAN	Eukaryotic initiation factor 4A-III	EIF4A3
-4.45552	-5.32975	-2.75149	-1.48036	-0.942374	-1.5103	-1.15086	-1.31219	-1.03655	-0.608391	-0.940218	-2.01475		+	HAUb_Ctrl	0.0880516	0.758045	0.0789552	0.185508	1.40045	0.00284465	2.27535	2.34669	P61081	P61081	Homo sapiens	UBC12_HUMAN	NEDD8-conjugating enzyme Ubc12	UBE2M
-3.48048	-4.31248	-4.58174	-3.87634	-1.89116	-1.9471	-1.80001	-2.21726	-3.82356	-3.19355	-2.42059	-3.14663	+	+	HAUb_Ctrl;HAUb_siZNF_HAUb	2.1143	0.00284892	-1.1822	-2.95119	3.72687	7.52137e-05	2.09888	5.85391	Q96T88	Q96T88	Homo sapiens	UHRF1_HUMAN	E3 ubiquitin-protein ligase UHRF1	UHRF1
-0.00927734	-0.607086	-0.67612	-0.650725	1.78142	1.81103	1.88682	1.6997	2.04333	1.92718	1.89125	1.90575		+	HAUb_Ctrl	1.52615	0.184045	0.147135	0.968594	5.06311	0.000146667	2.28054	8.63503	O00303	O00303	Homo sapiens	EIF3F_HUMAN	Eukaryotic translation initiation factor 3 subunit F	EIF3F
-4.21344	-2.09702	-5.63798	-3.2236	-0.899353	-3.78794	-0.711447	-0.648991	-0.981901	-1.27281	-1.49864	-3.29959		+	HAUb_Ctrl	0.0998859	0.688372	-0.251301	-0.24566	1.11421	0.00658192	2.28108	1.95071	Q53G59	Q53G59	Homo sapiens	KLH12_HUMAN	Kelch-like protein 12	KLHL12
-4.16969	3.97342	-3.84339	2.55084	1.75034	3.06746	1.76277	1.05943	2.26571	2.33444	2.06076	2.87694				0.473225	0.230029	0.474459	0.856299	0.479562	0.0872192	2.28221	1.00964	Q70Z35	Q70Z35	Homo sapiens	PREX2_HUMAN	Phosphatidylinositol 3,4,5-trisphosphate-dependent Rac exchanger 2 protein	PREX2
-4.77558	-4.39841	-4.10708	-3.89158	-2.17752	-1.96947	-1.96232	-1.93042	-2.6318	-2.19098	-2.20398	-1.92419		+	HAUb_Ctrl	0.706371	0.217241	-0.227802	-0.886896	4.57235	0.000113695	2.28323	7.6213	O00186	O00186	Homo sapiens	STXB3_HUMAN	Syntaxin-binding protein 3	STXBP3
-4.65717	-4.87784	-3.18223	-3.89528	-1.23059	-1.4086	-1.7417	-2.08734	-4.24506	-2.02289	-2.48605	-2.43149	+	+	HAUb_Ctrl;HAUb_siZNF_HAUb	1.17224	0.0268563	-1.17931	-1.87541	2.97709	5.92194e-05	2.53607	4.78583	Q9P0M9	Q9P0M9	Homo sapiens	RM27_HUMAN	39S ribosomal protein L27, mitochondrial	MRPL27
-3.62854	-4.02443	-3.42081	-2.84102	-1.37192	-0.991572	-1.16054	-1.2341	-2.34099	-0.988065	-1.2903	-1.68656		+	HAUb_Ctrl	0.60476	0.187255	-0.386945	-0.960722	3.93255	8.54369e-05	2.28917	6.37491	P56192	P56192	Homo sapiens	SYMC_HUMAN	Methionine--tRNA ligase, cytoplasmic	MARS1
2.07869	2.17113	2.44243	2.49989	3.19601	3.27915	2.92587	3.24609	1.46992	2.02266	2.33547	2.13567	+	+	HAUb_Ctrl;HAUb_siZNF_HAUb	2.93692	0.000718644	-1.17085	-3.87654	3.24675	0.000169381	0.863744	3.75166	P84103	P84103	Homo sapiens	SRSF3_HUMAN	Serine/arginine-rich splicing factor 3	SRSF3
-0.314206	-0.884685	-1.28781	1.97299	2.13441	2.17577	2.08886	2.26439	1.76105	2.10832	1.96051	2.02974		+	HAUb_Ctrl	1.28233	0.139178	-0.200956	-1.0969	1.70063	0.00128669	2.29428	2.76639	Q14152	Q14152	Homo sapiens	EIF3A_HUMAN	Eukaryotic translation initiation factor 3 subunit A	EIF3A
0.386935	1.25529	0.936274	0.525551	2.39661	2.43488	2.29615	2.39549	1.54357	1.00775	1.12381	1.18153	+	+	HAUb_Ctrl;HAUb_siZNF_HAUb	4.18109	0.000695652	-1.16662	-5.31883	3.69853	6.80062e-05	1.60477	5.34899	P62244	P62244	Homo sapiens	RS15A_HUMAN	40S ribosomal protein S15a	RPS15A
-4.65367	-3.9881	-3.89455	-3.49148	-1.6024	-1.75551	-2.00675	-1.47099	-1.99364	-2.39916	-1.95292	-1.95698		+	HAUb_Ctrl	1.22711	0.0695671	-0.366766	-1.42187	3.8682	8.33333e-05	2.29804	6.26085	P43003	P43003	Homo sapiens	EAA1_HUMAN	Excitatory amino acid transporter 1	SLC1A3
-4.20537	-4.53971	-4.95724	-4.07706	-1.63401	-2.20326	-2.48342	-2.25668	-2.29524	-1.83443	-2.19494	-3.053		+	HAUb_Ctrl	0.262178	0.464862	-0.200058	-0.483964	3.87098	8.39695e-05	2.3005	6.26789	O95562	O95562	Homo sapiens	SFT2B_HUMAN	Vesicle transport protein SFT2B	SFT2D2
-3.98215	-3.90756	-4.08101	-5.16956	-3.00396	-1.5562	-1.5984	-1.77456	-2.06105	-2.38497	-4.24799	-3.42158		+	HAUb_Ctrl	0.868916	0.0627714	-1.04562	-1.48093	2.64024	5.18257e-05	2.30179	4.15435	Q9H5Q4	Q9H5Q4	Homo sapiens	TFB2M_HUMAN	Dimethyladenosine transferase 2, mitochondrial	TFB2M
-3.73726	-0.659264	-3.18399	-5.15272	0.663863	0.732314	0.714903	0.589513	0.207644	-0.654044	-0.318326	-1.19591	+	+	HAUb_Ctrl;HAUb_siZNF_HAUb	2.11405	0.00283532	-1.16531	-2.94028	2.20231	0.000167382	3.85846	3.71554	Q86TG7	Q86TG7	Homo sapiens	PEG10_HUMAN	Retrotransposon-derived protein PEG10	PEG10
-4.00806	-1.42034	-4.66409	-2.07972	-1.45332	-0.171481	-0.671045	-0.659419	-0.782729	-0.186152	-0.0800266	-0.697303		+	HAUb_Ctrl	0.420319	0.301277	0.302264	0.721441	1.52267	0.00211345	2.30423	2.51931	P25685	P25685	Homo sapiens	DNJB1_HUMAN	DnaJ homolog subfamily B member 1	DNAJB1
-3.36337	-1.44355	-4.93799	-5.33249	-0.904932	-1.70106	-1.77384	-1.48016	0.223351	0.0040226	0.0835838	0.157988	+	+	HAUb_Ctrl;HAUb_siZNF_HAUb	3.63524	0.000673684	1.58223	5.23121	1.3579	0.00313297	2.30435	2.29079	Q13438	Q13438	Homo sapiens	OS9_HUMAN	Protein OS-9	OS9
-4.70979	-3.02478	-3.99328	-3.04762	-0.805217	-0.815051	-3.92839	-0.00829506	0.614234	-0.0278368	0.0272703	0.182229	+	+	HAUb_Ctrl;HAUb_siZNF_HAUb	0.917513	0.047196	1.58821	1.62173	1.27673	0.00397614	2.30463	2.17838	P14314	P14314	Homo sapiens	GLU2B_HUMAN	Glucosidase 2 subunit beta	PRKCSH
-4.5942	-3.92481	-2.86718	-8.69002	-2.55647	-3.30282	-2.08354	-2.91069	-0.0777636	0.46889	0.412326	0.409755	+	+	HAUb_Ctrl;HAUb_siZNF_HAUb	4.34205	0	3.01668	7.7513	0.897614	0.016448	2.30567	1.64645	P49755	P49755	Homo sapiens	TMEDA_HUMAN	Transmembrane emp24 domain-containing protein 10	TMED10
-4.47754	-4.00275	-4.01762	-4.32066	-0.907939	-0.654854	-0.5958	-1.05224	-2.15512	-1.58724	-1.96573	-2.16134	+	+	HAUb_Ctrl;HAUb_siZNF_HAUb	3.29387	0.000505929	-1.16465	-4.28036	6.17472	0.000392857	3.40194	13.1574	Q9NQW6	Q9NQW6	Homo sapiens	ANLN_HUMAN	Anillin	ANLN
-1.5776	-0.804227	-3.22802	-2.10719	0.329349	0.342946	0.533896	0.331346	0.186116	0.386292	0.372389	0.208645		+	HAUb_Ctrl	0.62979	0.410522	-0.0960236	-0.556107	2.39816	0.000169935	2.31364	3.7845	O75694	O75694	Homo sapiens	NU155_HUMAN	Nuclear pore complex protein Nup155	NUP155
-1.44057	-2.24474	-2.63778	-1.60546	0.0373373	0.529017	0.332638	0.485104	-0.834191	-1.16426	-0.539856	-0.706116	+	+	HAUb_Ctrl;HAUb_siZNF_HAUb	3.26967	0.0005	-1.15713	-4.24231	3.61589	7.43243e-05	2.32816	5.81576	P46777	P46777	Homo sapiens	RL5_HUMAN	60S ribosomal protein L5	RPL5
-4.37086	-2.9852	-3.14181	-4.56673	-1.69714	-1.34834	-0.717774	-1.99794	-1.35644	-1.3056	-1.6552	-3.62438		+	HAUb_Ctrl	0.386582	0.278902	-0.545105	-0.760819	2.48708	0.000107987	2.32585	3.92379	P13995	P13995	Homo sapiens	MTDC_HUMAN	Bifunctional methylenetetrahydrofolate dehydrogenase/cyclohydrolase, mitochondrial	MTHFD2
-5.18645	-4.34944	-4.28311	-5.11464	-3.05266	-2.4841	-2.15315	-1.93342	-2.42944	-1.615	-2.0361	-2.24225		+	HAUb_Ctrl	0.495271	0.250792	0.325137	0.813373	3.29976	6.62651e-05	2.32758	5.25335	P08243	P08243	Homo sapiens	ASNS_HUMAN	Asparagine synthetase [glutamine-hydrolyzing]	ASNS
-4.56935	-4.2433	-5.3112	-5.34759	-0.902779	-1.65251	-2.16706	-1.8292	-2.61514	-2.79266	-3.23782	-2.514	+	+	HAUb_Ctrl;HAUb_siZNF_HAUb	1.99519	0.00414512	-1.15202	-2.79943	3.81717	9.34183e-05	3.22997	6.68306	P50851;Q8NFP9	P50851;Q8NFP9	Homo sapiens	LRBA_HUMAN;NBEA_HUMAN	Lipopolysaccharide-responsive and beige-like anchor protein;Neurobeachin	LRBA
0.530198	0.766768	0.402819	0.175933	1.295	1.62735	1.40707	1.64214	0.477341	0.30402	0.345852	0.247139	+	+	HAUb_Ctrl;HAUb_siZNF_HAUb	4.63035	0.00027673	-1.1493	-5.79963	3.31605	5.10441e-05	1.02396	4.09785	Q08211	Q08211	Homo sapiens	DHX9_HUMAN	ATP-dependent RNA helicase A	DHX9
-3.78033	-2.61899	-5.49971	-4.56783	-2.19252	-1.69689	-3.04871	-0.207799	-1.16177	-0.975499	-1.68548	-0.554446		+	HAUb_Ctrl	0.493326	0.19709	0.692182	0.935154	1.46724	0.00232536	2.33024	2.44522	Q9Y244	Q9Y244	Homo sapiens	POMP_HUMAN	Proteasome maturation protein	POMP
-4.90156	-5.09082	-4.92695	-5.29441	0.800265	0.930244	0.823859	0.983788	-0.50305	-0.184905	-0.0107403	-0.345201	+	+	HAUb_Ctrl;HAUb_siZNF_HAUb	4.24223	0.000711111	-1.14551	-5.34494	8.80094	0	5.93797	29.6127	Q9H0J9	Q9H0J9	Homo sapiens	PAR12_HUMAN	Protein mono-ADP-ribosyltransferase PARP12	PARP12
-3.11999	-3.84447	-1.38642	-3.7065	-1.10999	-2.80245	-1.7186	2.91696	-4.27584	-3.6766	-0.258141	-3.70096		+	HAUb_Ctrl	0.725207	0.0734689	-2.29936	-1.39425	0.856436	0.0191231	2.33582	1.58856	Q9C000	Q9C000	Homo sapiens	NLRP1_HUMAN	NACHT, LRR and PYD domains-containing protein 1	NLRP1
-4.13691	-5.11063	-4.05399	-4.09845	-1.42952	-1.68745	-0.911217	-4.00531	-0.0924406	-0.279655	-0.896263	-0.0401936	+	+	HAUb_Ctrl;HAUb_siZNF_HAUb	1.24925	0.0178129	1.68124	2.06903	1.73338	0.00122385	2.34162	2.81936	Q96S66	Q96S66	Homo sapiens	CLCC1_HUMAN	Chloride channel CLIC-like protein 1	CLCC1
-2.09902	-1.57491	-2.42968	-1.1308	0.578818	0.455333	0.517721	0.584762	0.643221	0.963812	0.949906	0.877501	+	+	HAUb_Ctrl;HAUb_siZNF_HAUb	2.16996	0.0311197	0.324452	1.80048	3.73199	7.91367e-05	2.34276	6.03847	Q10589	Q10589	Homo sapiens	BST2_HUMAN	Bone marrow stromal antigen 2	BST2
-0.75916	-0.855677	-0.360276	-1.9946	0.527278	0.49004	0.22942	0.372702	-0.853739	-0.651271	-0.627702	-0.797016	+	+	HAUb_Ctrl;HAUb_siZNF_HAUb	4.91278	0.000309859	-1.13729	-6.08694	2.10366	0.000615385	1.39729	3.05616	Q9BUJ2	Q9BUJ2	Homo sapiens	HNRL1_HUMAN	Heterogeneous nuclear ribonucleoprotein U-like protein 1	HNRNPUL1
-4.47048	-1.51512	-1.76342	-2.38814	-0.165099	-0.412844	-0.0299921	-0.135827	-0.183942	-0.0335388	0.0818272	-0.105691		+	HAUb_Ctrl	0.601264	0.358085	0.125604	0.631977	1.87839	0.000608145	2.34835	3.02666	P13489	P13489	Homo sapiens	RINI_HUMAN	Ribonuclease inhibitor	RNH1
-2.9292	-3.62255	-3.8952	-4.09793	-1.9151	-0.839319	-0.868502	-1.52667	-2.6321	-1.53069	-2.10823	-1.40699		+	HAUb_Ctrl	0.817249	0.0901788	-0.632105	-1.30155	3.16997	6.31277e-05	2.34882	5.03996	Q9Y6K9	Q9Y6K9	Homo sapiens	NEMO_HUMAN	NF-kappa-B essential modulator	IKBKG
-4.83405	-4.02399	-4.2391	-3.74602	-0.547981	-1.18771	-0.817194	-0.941127	-2.96437	-1.56386	-1.21606	-2.29821	+	+	HAUb_Ctrl;HAUb_siZNF_HAUb	1.48389	0.0129931	-1.13712	-2.22148	4.79922	0.000170543	3.33729	9.10457	Q15075	Q15075	Homo sapiens	EEA1_HUMAN	Early endosome antigen 1	EEA1
0.34971	0.958817	0.924078	0.702781	3.02451	3.06511	3.12748	3.13739	3.08801	2.68818	2.68891	2.75783		+	HAUb_Ctrl	1.53653	0.07	-0.282888	-1.42042	5.50323	0.00019469	2.35478	9.70805	P11940	P11940	Homo sapiens	PABP1_HUMAN	Polyadenylate-binding protein 1	PABPC1
1.48021	3.28696	-3.97566	3.53523	3.15769	3.38877	3.92308	3.30608	2.57123	3.18518	2.97641	3.62177		+	HAUb_Ctrl	0.61276	0.192397	-0.355258	-0.947388	0.64419	0.0447985	2.36222	1.27356	P49773	P49773	Homo sapiens	HINT1_HUMAN	Adenosine 5'-monophosphoramidase HINT1	HINT1
-2.45293	-4.17645	-2.36588	-4.36435	-0.113735	-0.496505	-0.768984	-0.358253	-0.817227	-1.39262	-0.761454	-3.27036	+	+	HAUb_Ctrl;HAUb_siZNF_HAUb	0.953879	0.0490471	-1.12605	-1.60117	2.70673	5.49313e-05	2.90553	4.4294	P20339;P51148;P61020	P20339;P51148;P61020	Homo sapiens	RAB5A_HUMAN;RAB5C_HUMAN;RAB5B_HUMAN	Ras-related protein Rab-5A;Ras-related protein Rab-5C;Ras-related protein Rab-5B	RAB5A
-4.29299	-3.47542	-2.42651	-4.57964	-1.04101	-1.35804	-1.60852	-1.31598	0.309579	0.517066	0.523753	-3.54261		+	HAUb_Ctrl	0.331515	0.308284	0.782834	0.707706	2.50394	4.98301e-05	2.36275	3.96027	Q86X83	Q86X83	Homo sapiens	COMD2_HUMAN	COMM domain-containing protein 2	COMMD2
0.941755	-1.06828	0.0450668	-3.55233	0.752601	1.59911	1.41179	2.05399	1.99916	2.7246	2.10214	-0.284851		+	HAUb_Ctrl	0.0924975	0.714607	0.180889	0.222523	1.23844	0.00430339	2.36282	2.13012	Q13023	Q13023	Homo sapiens	AKAP6_HUMAN	A-kinase anchor protein 6	AKAP6
-4.18859	-3.81784	-4.12729	-3.0639	-0.716139	-0.4745	-0.841519	-0.970345	-1.54715	-0.850534	-1.92061	-3.18425	+	+	HAUb_Ctrl;HAUb_siZNF_HAUb	1.18255	0.0270101	-1.12501	-1.87314	4.45754	0.000125	3.04878	8.04378	P11387	P11387	Homo sapiens	TOP1_HUMAN	DNA topoisomerase 1	TOP1
-4.55276	0.269282	-5.35463	-0.86185	-0.420575	-0.13544	-0.108208	-0.367665	2.16624	2.10918	2.26035	2.21848	+	+	HAUb_Ctrl;HAUb_siZNF_HAUb	6.90324	0	2.44654	13.153	0.865691	0.0183979	2.36702	1.6034	P04844	P04844	Homo sapiens	RPN2_HUMAN	Dolichyl-diphosphooligosaccharide--protein glycosyltransferase subunit 2	RPN2
-3.64537	-3.7368	-4.31495	-4.71053	-2.35522	-1.68864	-1.21605	-1.67233	-0.0653419	-0.154647	0.0416813	-0.272334	+	+	HAUb_Ctrl;HAUb_siZNF_HAUb	3.25148	0.000581818	1.6204	4.71296	3.33664	6.77966e-05	2.36886	5.33884	P05067	P05067	Homo sapiens	A4_HUMAN	Amyloid-beta precursor protein	APP
-5.27623	-3.58352	-5.18068	-3.97416	-1.56739	-2.19927	-2.25887	-2.49891	-2.6999	-2.31382	-1.99692	-3.70629		+	HAUb_Ctrl	0.618304	0.152007	-0.548124	-1.05177	2.62885	5.20095e-05	2.37253	4.15881	O43837	O43837	Homo sapiens	IDH3B_HUMAN	Isocitrate dehydrogenase [NAD] subunit beta, mitochondrial	IDH3B
-5.21114	-3.5061	-4.03932	-4.81893	-1.66887	-1.12545	-1.23867	-2.36761	-2.11835	-3.57527	-2.63559	-2.55608	+	+	HAUb_Ctrl;HAUb_siZNF_HAUb	1.44583	0.0146034	-1.12117	-2.17259	2.96839	6.03567e-05	2.79372	4.85518	P56545	P56545	Homo sapiens	CTBP2_HUMAN	C-terminal-binding protein 2	CTBP2
-3.68958	-2.93074	-1.37163	-2.57	-0.715451	-0.0985565	-0.118297	-0.13182	-0.936789	-0.397187	-0.440305	-0.170969		+	HAUb_Ctrl	0.448647	0.320801	-0.220281	-0.687771	2.47568	0.000107865	2.37446	3.91972	O60547	O60547	Homo sapiens	GMDS_HUMAN	GDP-mannose 4,6 dehydratase	GMDS
-3.47555	-2.83871	-4.25099	-4.34506	-1.92648	-2.01618	-1.76573	-2.29883	-2.76757	-3.19863	-3.18935	-3.32217	+	+	HAUb_Ctrl;HAUb_siZNF_HAUb	3.29875	0.000492308	-1.11763	-4.22065	2.45179	0.000166134	1.72578	3.65798	P55265	P55265	Homo sapiens	DSRAD_HUMAN	Double-stranded RNA-specific adenosine deaminase	ADAR
-3.38086	-4.24782	-5.33994	-3.97936	1.13013	1.28141	0.596461	-0.205328	-0.868365	0.00260258	-0.0517664	-0.704941	+	+	HAUb_Ctrl;HAUb_siZNF_HAUb	1.47483	0.0138425	-1.10629	-2.19935	4.06297	0.000119565	4.93767	7.839	P61129	P61129	Homo sapiens	ZC3H6_HUMAN	Zinc finger CCCH domain-containing protein 6	ZC3H6
-4.26711	0.621781	-0.308314	-4.69813	-0.0843468	0.140203	0.363524	0.462486	0.158849	0.200767	0.322289	-0.0604		+	HAUb_Ctrl	0.173396	0.670329	-0.0650909	-0.264876	0.884499	0.0170904	2.38341	1.63137	O43776	O43776	Homo sapiens	SYNC_HUMAN	Asparagine--tRNA ligase, cytoplasmic	NARS1
-1.58179	-5.02232	-3.38597	-1.13142	-0.231573	-0.74063	-0.218352	-0.386448	-0.489185	-0.422917	-0.260445	-0.594864		+	HAUb_Ctrl	0.127242	0.740557	-0.0476019	-0.198056	1.42013	0.00255232	2.38612	2.38545	Q16543	Q16543	Homo sapiens	CDC37_HUMAN	Hsp90 co-chaperone Cdc37	CDC37
-0.622752	-0.173802	0.418558	-4.5446	1.11804	1.18627	1.18285	1.16561	0.907907	1.3532	1.29795	1.52127		+	HAUb_Ctrl	0.351994	0.482069	0.106889	0.463372	1.11087	0.00659123	2.39384	1.95391	P54578	P54578	Homo sapiens	UBP14_HUMAN	Ubiquitin carboxyl-terminal hydrolase 14	USP14
-4.04982	-4.29156	-4.3531	-3.18959	-1.26715	-1.47262	-1.65542	-1.90626	-2.33088	-1.36355	-0.722456	-0.828823		+	HAUb_Ctrl	0.279221	0.424139	0.263934	0.536533	3.67934	7.80142e-05	2.39565	5.97459	Q969S3	Q969S3	Homo sapiens	ZN622_HUMAN	Cytoplasmic 60S subunit biogenesis factor ZNF622	ZNF622
-1.68074	-0.900958	-1.31187	-0.953542	1.19224	1.22727	1.17631	1.14582	0.913054	1.11785	1.01218	0.99706		+	HAUb_Ctrl	2.08237	0.108884	-0.175374	-1.20678	4.9298	0.000143322	2.39719	8.50617	P07814	P07814	Homo sapiens	SYEP_HUMAN	Bifunctional glutamate/proline--tRNA ligase	EPRS1
-4.62939	-4.62102	-3.63383	-5.09658	-2.16521	-1.78509	-2.08442	-2.35733	-3.79237	-2.26827	-2.51259	-2.64436		+	HAUb_Ctrl	1.01566	0.055421	-0.706385	-1.53991	3.46029	7.13128e-05	2.39719	5.57401	Q9BYD6	Q9BYD6	Homo sapiens	RM01_HUMAN	39S ribosomal protein L1, mitochondrial	MRPL1
-0.316776	0.393219	-0.0275755	0.0814552	0.982191	1.22797	1.31936	1.10609	-0.0689774	-0.0919762	0.303049	0.0687962	+	+	HAUb_Ctrl;HAUb_siZNF_HAUb	4.10668	0.00064	-1.10618	-5.10656	3.3287	5.3076e-05	1.12632	4.2668	P26599	P26599	Homo sapiens	PTBP1_HUMAN	Polypyrimidine tract-binding protein 1	PTBP1
-4.49276	-4.94665	-4.8895	-4.58562	-2.5193	-2.73156	-2.07959	-1.97953	-2.24132	-1.9559	-2.6132	-1.97053		+	HAUb_Ctrl	0.225359	0.545779	0.132259	0.39387	4.56424	0.000116711	2.40114	7.73131	Q7L7V1	Q7L7V1	Homo sapiens	DHX32_HUMAN	Putative pre-mRNA-splicing factor ATP-dependent RNA helicase DHX32	DHX32
-0.926674	-1.43248	-1.2645	-0.796083	1.25363	1.351	1.22852	1.36593	1.92082	2.02525	1.87925	1.85391	+	+	HAUb_Ctrl;HAUb_siZNF_HAUb	4.72105	0.000467153	0.620039	4.10394	5.4075	0.000186441	2.4047	9.57515	P11166	P11166	Homo sapiens	GTR1_HUMAN	Solute carrier family 2, facilitated glucose transporter member 1	SLC2A1
1.02819	0.857104	1.01929	1.26662	3.37205	3.36903	3.57481	3.52861	3.20888	3.28775	3.39398	3.29683		+	HAUb_Ctrl	1.34171	0.173675	-0.164264	-0.993816	6.49165	0.000318841	2.41833	12.1109	P50990	P50990	Homo sapiens	TCPQ_HUMAN	T-complex protein 1 subunit theta	CCT8
-4.08495	-4.34494	-4.64253	-4.12516	0.285488	0.639471	0.268618	0.410301	-0.400125	-1.14624	-0.262352	-0.984702	+	+	HAUb_Ctrl;HAUb_siZNF_HAUb	2.48949	0.00160665	-1.09932	-3.30485	7.08845	0	4.70036	18.5173	P41743	P41743	Homo sapiens	KPCI_HUMAN	Protein kinase C iota type	PRKCI
-4.02318	-4.59815	-5.01128	-3.32227	0.104674	-0.241637	0.21717	-0.102691	-1.2009	-0.968024	-1.12561	-1.10261	+	+	HAUb_Ctrl;HAUb_siZNF_HAUb	4.1407	0.000646465	-1.09366	-5.11729	4.50112	0.000154386	4.2331	8.80588	Q9H944	Q9H944	Homo sapiens	MED20_HUMAN	Mediator of RNA polymerase II transcription subunit 20	MED20
-5.13704	-3.98555	-3.68588	-3.49	-1.87518	-1.89483	-1.323	-1.49417	-1.08125	-1.07007	-0.874082	-0.884127	+	+	HAUb_Ctrl;HAUb_siZNF_HAUb	2.32988	0.00523207	0.669413	2.64688	3.07133	6.11111e-05	2.42782	4.90565	Q9NZ09	Q9NZ09	Homo sapiens	UBAP1_HUMAN	Ubiquitin-associated protein 1	UBAP1
-1.63692	-2.09405	-4.27243	-1.96946	0.0293837	-0.171772	-0.168233	0.0535975	-0.599518	-0.0864544	-0.0939159	-0.272491		+	HAUb_Ctrl	0.719645	0.234125	-0.198839	-0.846768	2.15824	0.000203666	2.42896	3.45032	P34932	P34932	Homo sapiens	HSP74_HUMAN	Heat shock 70 kDa protein 4	HSPA4
-4.54009	-3.21734	-3.38284	-4.152	-1.54074	-1.3545	-1.28834	-1.38382	-3.32371	-1.50619	-1.34282	-1.34304		+	HAUb_Ctrl	0.449786	0.241202	-0.487091	-0.831104	3.5788	7.4199e-05	2.43121	5.80925	O95271	O95271	Homo sapiens	TNKS1_HUMAN	Poly [ADP-ribose] polymerase tankyrase-1	TNKS
0.672535	-3.90769	-3.65025	-3.97171	-0.211898	-0.27058	-0.39392	-0.229349	0.466661	0.675296	0.694756	0.541727	+	+	HAUb_Ctrl;HAUb_siZNF_HAUb	4.84693	0.000663212	0.871047	5.17655	1.12667	0.00625553	2.43784	1.97906	P29317	P29317	Homo sapiens	EPHA2_HUMAN	Ephrin type-A receptor 2	EPHA2
-1.20866	-4.89562	-4.37268	-0.799711	-0.17549	-0.36017	-0.365105	-0.611273	-0.645302	0.154194	0.126332	-0.0965862		+	HAUb_Ctrl	0.603826	0.229001	0.262669	0.858996	1.21524	0.00445873	2.44116	2.10376	Q9UHV9	Q9UHV9	Homo sapiens	PFD2_HUMAN	Prefoldin subunit 2	PFDN2
-0.859883	-0.101017	-0.298517	-0.57805	0.348796	0.51292	0.356143	0.651611	-0.129848	-0.766623	-0.719509	-0.865243	+	+	HAUb_Ctrl;HAUb_siZNF_HAUb	3.01597	0.000711409	-1.08767	-3.8672	2.66719	0.000250244	0.926734	3.30312	P62906	P62906	Homo sapiens	RL10A_HUMAN	60S ribosomal protein L10a	RPL10A
-2.24029	-3.09013	-3.91845	-4.94068	-0.94589	-1.21158	-1.16038	-1.08943	1.658	1.55198	1.70647	1.59399	+	+	HAUb_Ctrl;HAUb_siZNF_HAUb	7.83318	0	2.72943	16.3398	2.25322	0.000209644	2.44557	3.59654	Q6EMK4	Q6EMK4	Homo sapiens	VASN_HUMAN	Vasorin	VASN
-4.3238	-1.84636	-4.15153	-3.92052	-1.12518	-1.06529	-0.940306	-1.29974	-1.16372	-0.896023	-1.04972	-0.772199		+	HAUb_Ctrl	0.563191	0.351466	0.137215	0.641706	2.25172	0.000209424	2.45292	3.59585	P19367	P19367	Homo sapiens	HXK1_HUMAN	Hexokinase-1	HK1
-4.88009	-4.47807	-0.293294	-2.9017	-1.3685	-0.251254	-0.523838	-0.578074	-0.782151	-0.916377	-0.859323	-0.866638		+	HAUb_Ctrl	0.305507	0.440636	-0.175705	-0.513994	1.21558	0.00446852	2.45787	2.10547	Q9NPD3	Q9NPD3	Homo sapiens	EXOS4_HUMAN	Exosome complex component RRP41	EXOSC4
-4.04221	-4.26353	-4.1156	-3.46371	-1.5522	-2.36038	-0.781148	-1.34944	-1.19587	-1.22086	-1.55144	-2.2044		+	HAUb_Ctrl	0.0275441	0.910428	-0.0323513	-0.0643853	3.24719	6.60661e-05	2.46047	5.225	O75175	O75175	Homo sapiens	CNOT3_HUMAN	CCR4-NOT transcription complex subunit 3	CNOT3
-4.63187	-5.81521	-4.0493	-4.55431	-2.85171	-3.21723	-2.25381	-1.46372	-3.74295	-4.12927	-3.07717	-3.18162	+	+	HAUb_Ctrl;HAUb_siZNF_HAUb	1.26348	0.0230552	-1.08614	-1.9545	2.30571	0.000165429	2.31605	3.64565	Q06787	Q06787	Homo sapiens	FMR1_HUMAN	Fragile X messenger ribonucleoprotein 1	FMR1
2.69733	2.34854	2.42991	2.32702	2.8839	2.8814	2.89165	2.69194	1.68958	1.71368	1.99954	1.62585	+	+	HAUb_Ctrl;HAUb_siZNF_HAUb	4.52997	0.000744186	-1.08006	-5.50984	2.12031	0.00658657	0.386522	1.95237	Q14103	Q14103	Homo sapiens	HNRPD_HUMAN	Heterogeneous nuclear ribonucleoprotein D0	HNRNPD
-4.60937	-3.56171	-5.14408	-4.79654	-1.94274	-2.36751	-2.39808	-1.53635	-2.13055	-1.97081	-2.03878	-2.49314		+	HAUb_Ctrl	0.159326	0.646375	-0.0971501	-0.290548	3.0972	6.17978e-05	2.46675	4.9659	Q15648	Q15648	Homo sapiens	MED1_HUMAN	Mediator of RNA polymerase II transcription subunit 1	MED1
-4.93935	-1.41678	-4.65989	-4.17533	-1.43931	-1.66946	-1.04719	-1.16748	-1.6287	-1.79988	-1.8323	-1.19158		+	HAUb_Ctrl	0.670086	0.198483	-0.282255	-0.931582	1.62202	0.00148123	2.46698	2.67812	Q92974	Q92974	Homo sapiens	ARHG2_HUMAN	Rho guanine nucleotide exchange factor 2	ARHGEF2
-4.04091	-3.76257	-3.49574	-4.57568	-2.06343	-1.1762	-1.01678	-1.26457	-3.41133	-1.48571	-2.01712	-2.88767	+	+	HAUb_Ctrl;HAUb_siZNF_HAUb	1.14349	0.0304577	-1.07021	-1.81246	3.65622	7.92793e-05	2.58848	6.04306	P54886	P54886	Homo sapiens	P5CS_HUMAN	Delta-1-pyrroline-5-carboxylate synthase	ALDH18A1
-3.87724	-3.24237	-4.41228	0.486202	-0.213312	-0.680397	-0.622245	0.372993	0.205583	-0.396739	-0.252341	0.13448		+	HAUb_Ctrl	0.309713	0.418456	0.208486	0.543378	1.1431	0.00586819	2.47568	2.00471	P43246	P43246	Homo sapiens	MSH2_HUMAN	DNA mismatch repair protein Msh2	MSH2
-0.898742	-0.201885	-0.944806	-0.566816	1.73529	1.76419	1.92315	1.87432	1.83002	1.71698	1.8414	1.7986		+	HAUb_Ctrl	0.207359	0.763842	-0.0274894	-0.180071	5.0666	0.00015942	2.4773	8.91061	P55884	P55884	Homo sapiens	EIF3B_HUMAN	Eukaryotic translation initiation factor 3 subunit B	EIF3B
-2.75027	-3.93749	-3.66428	-4.31345	-0.480895	-0.612337	-0.236335	-0.241077	-2.19988	-0.584494	-0.93782	-2.12594	+	+	HAUb_Ctrl;HAUb_siZNF_HAUb	1.35348	0.0184586	-1.06937	-2.04996	4.10193	0.000107056	3.27371	7.34348	O43847	O43847	Homo sapiens	NRDC_HUMAN	Nardilysin	NRDC
-4.20666	-4.20039	-3.76227	-4.10462	-1.33113	-1.6853	-1.8432	-1.48297	-1.22536	-0.932025	-0.934338	-1.1718	+	+	HAUb_Ctrl;HAUb_siZNF_HAUb	2.05186	0.0138771	0.519772	2.19814	5.44778	0.000199095	2.48284	9.79003	Q6P1M0	Q6P1M0	Homo sapiens	S27A4_HUMAN	Long-chain fatty acid transport protein 4	SLC27A4
-2.75289	-3.58168	-4.99909	-3.56072	-1.09063	-1.48984	-0.880313	-1.49081	-1.04454	-1.45119	-2.09007	-2.90349		+	HAUb_Ctrl	0.713867	0.113057	-0.634424	-1.1902	2.6374	5.2506e-05	2.4857	4.20601	Q13064;Q9UHC7	Q13064;Q9UHC7	Homo sapiens	MKRN3_HUMAN;MKRN1_HUMAN	Probable E3 ubiquitin-protein ligase makorin-3;E3 ubiquitin-protein ligase makorin-1	MKRN3
-4.64315	-3.50621	-3.74473	-3.28434	-1.37775	-1.16771	-1.87047	-0.818004	-0.405106	-0.601875	-0.530301	-0.331541	+	+	HAUb_Ctrl;HAUb_siZNF_HAUb	1.98852	0.0065071	0.841276	2.56261	3.27406	6.67678e-05	2.48613	5.28422	P07942	P07942	Homo sapiens	LAMB1_HUMAN	Laminin subunit beta-1	LAMB1
-3.30486	-3.53575	-4.36614	-3.53319	-1.19172	-1.23366	-1.22669	-1.14334	-1.193	-1.30803	-1.2563	-1.47269		+	HAUb_Ctrl	0.863005	0.336293	-0.108651	-0.665193	4.38416	0.000108911	2.48613	7.43625	Q9P2N5	Q9P2N5	Homo sapiens	RBM27_HUMAN	RNA-binding protein 27	RBM27
-4.20499	-1.3231	-3.46435	-4.26379	-0.857678	-0.378925	-1.19226	-0.862652	-1.28163	-0.834505	-0.765512	-0.820707		+	HAUb_Ctrl	0.19694	0.598519	-0.10271	-0.335923	1.90119	0.000482949	2.49118	3.08238	Q8WVY7	Q8WVY7	Homo sapiens	UBCP1_HUMAN	Ubiquitin-like domain-containing CTD phosphatase 1	UBLCP1
0.524182	0.663656	0.183015	0.445193	1.74785	1.27638	1.48667	1.72267	0.655954	0.202	0.544568	0.558459	+	+	HAUb_Ctrl;HAUb_siZNF_HAUb	3.43258	0.000512	-1.06815	-4.29316	3.49293	5.47264e-05	1.10438	4.41778	P62854;Q5JNZ5	P62854;Q5JNZ5	Homo sapiens	RS26_HUMAN;RS26L_HUMAN	40S ribosomal protein S26;Putative 40S ribosomal protein S26-like 1	RPS26
-2.56178	-4.5776	-1.04727	-2.81392	0.0480232	-0.109528	-0.395844	-0.564226	0.995123	0.846766	1.31392	1.25957	+	+	HAUb_Ctrl;HAUb_siZNF_HAUb	3.5971	0.000615385	1.35924	4.91207	1.83222	0.000679856	2.49475	2.98274	P48960	P48960	Homo sapiens	AGRE5_HUMAN	Adhesion G protein-coupled receptor E5	ADGRE5
-0.41105	-1.39174	-1.66637	-0.821713	1.10262	1.55287	1.47046	1.56535	0.990284	1.40873	1.50969	1.55531		+	HAUb_Ctrl	0.126267	0.725809	-0.0568225	-0.211476	3.76691	8.17844e-05	2.49554	6.20233	O95831	O95831	Homo sapiens	AIFM1_HUMAN	Apoptosis-inducing factor 1, mitochondrial	AIFM1
-3.94909	-3.94416	-3.26787	-4.13001	-1.02062	-0.698651	-2.2993	-1.28388	-0.219981	-0.0929165	-0.225924	-1.08463	+	+	HAUb_Ctrl;HAUb_siZNF_HAUb	1.16567	0.0323864	0.919749	1.78773	3.13763	6.34006e-05	2.49717	5.04844	P04920	P04920	Homo sapiens	B3A2_HUMAN	Anion exchange protein 2	SLC4A2
-4.24802	-3.45824	-5.13967	-3.62882	-2.25435	-1.56095	-1.13812	-1.53255	-1.02301	-0.650925	-1.16634	-3.83422		+	HAUb_Ctrl	0.0209369	0.923281	-0.0471306	-0.0544258	2.86228	5.70687e-05	2.4972	4.57828	Q9BU61	Q9BU61	Homo sapiens	NDUF3_HUMAN	NADH dehydrogenase [ubiquinone] 1 alpha subcomplex assembly factor 3	NDUFAF3
-7.70335	-1.38468	-3.01939	-3.05272	-1.33463	-2.22825	-1.53902	-0.67852	-2.38869	-2.00238	-2.05547	-3.55356	+	+	HAUb_Ctrl;HAUb_siZNF_HAUb	1.14706	0.0304931	-1.05492	-1.81212	0.840037	0.0204386	2.34493	1.56518	Q02543	Q02543	Homo sapiens	RL18A_HUMAN	60S ribosomal protein L18a	RPL18A
-4.44462	-3.69592	-4.84394	-3.97525	-2.12695	-2.0021	-1.69425	-1.13281	-1.43677	-2.47761	-2.82262	-4.10038		+	HAUb_Ctrl	0.816726	0.0725445	-0.970318	-1.40154	3.51234	7.28477e-05	2.50091	5.72436	Q13488	Q13488	Homo sapiens	VPP3_HUMAN	V-type proton ATPase 116 kDa subunit a 3	TCIRG1
-4.96003	-4.61721	-3.14048	0.118675	-0.851952	-0.548651	-0.594994	-0.596914	-1.35005	-0.481478	-0.284506	-0.414289		+	HAUb_Ctrl	0.0209756	0.93713	0.0155466	0.0441407	1.12735	0.00613009	2.50164	1.98413	Q16719	Q16719	Homo sapiens	KYNU_HUMAN	Kynureninase	KYNU
-2.85044	-3.56051	-3.61499	-2.04665	-0.514108	-0.498328	-0.403116	-0.641702	-0.717334	-0.231066	-0.230104	-0.343249		+	HAUb_Ctrl	0.485855	0.383718	0.133875	0.593997	3.28776	6.74847e-05	2.50384	5.31668	O00233	O00233	Homo sapiens	PSMD9_HUMAN	26S proteasome non-ATPase regulatory subunit 9	PSMD9
-4.28487	-3.87262	-4.02842	-3.07143	-1.43894	-1.23196	-1.31952	-1.24008	-1.1223	-1.13004	-1.52765	-1.45677		+	HAUb_Ctrl	0.00447579	0.989561	-0.00156689	-0.00722146	4.08897	9.73451e-05	2.50671	6.84559	O95551	O95551	Homo sapiens	TYDP2_HUMAN	Tyrosyl-DNA phosphodiesterase 2	TDP2
-4.92546	-1.30413	-1.30199	-1.60628	0.176377	0.364079	0.204491	0.150104	-0.0835247	0.4124	0.457972	0.0133638		+	HAUb_Ctrl	0.0574749	0.86557	-0.0237098	-0.0965133	1.52671	0.00196583	2.50823	2.54762	Q9P2J5	Q9P2J5	Homo sapiens	SYLC_HUMAN	Leucine--tRNA ligase, cytoplasmic	LARS1
-4.09605	-4.10165	-4.67662	-4.55589	-1.28152	-1.31169	-1.67936	-0.92665	-2.56149	-2.96517	-1.47008	-2.35963	+	+	HAUb_Ctrl;HAUb_siZNF_HAUb	1.59634	0.0105827	-1.03929	-2.30295	5.11246	0.00019214	3.05775	9.68275	O95229	O95229	Homo sapiens	ZWINT_HUMAN	ZW10 interactor	ZWINT
-5.14297	-4.2009	-3.2254	-3.81752	-3.6997	-0.145407	-3.84014	1.35767	2.74263	2.23008	2.11941	2.05974	+	+	HAUb_Ctrl;HAUb_siZNF_HAUb	1.59438	0.0045978	3.86986	2.7454	0.942445	0.0130771	2.5148	1.72114	P10619	P10619	Homo sapiens	PPGB_HUMAN	Lysosomal protective protein	CTSA
-2.28124	-0.408965	-4.30867	-4.47668	0.0699177	-0.379107	-0.400175	-0.706416	-0.0800495	0.0552626	0.10577	0.539581	+	+	HAUb_Ctrl;HAUb_siZNF_HAUb	1.29721	0.0437347	0.509086	1.64964	1.38187	0.00288075	2.51495	2.3438	P62820;Q92928;Q9H0U4	P62820;Q92928;Q9H0U4	Homo sapiens	RAB1A_HUMAN;RAB1C_HUMAN;RAB1B_HUMAN	Ras-related protein Rab-1A;Putative Ras-related protein Rab-1C;Ras-related protein Rab-1B	RAB1A
-0.784261	-1.84047	-0.889522	-1.1799	1.24836	1.39753	1.34888	1.37188	1.33089	1.47884	1.44925	1.22123		+	HAUb_Ctrl	0.162114	0.773134	0.0283878	0.169538	4.356	0.000108374	2.5152	7.40282	Q00325	Q00325	Homo sapiens	MPCP_HUMAN	Phosphate carrier protein, mitochondrial	SLC25A3
-1.69448	-1.86374	-4.76755	-2.06816	-0.000370026	0.0349836	-0.233821	-0.114581	-0.261336	-0.215943	-0.00942135	-0.0961494		+	HAUb_Ctrl	0.345421	0.57071	-0.0672655	-0.366495	1.86757	0.000611465	2.52004	3.0377	P19388	P19388	Homo sapiens	RPAB1_HUMAN	DNA-directed RNA polymerases I, II, and III subunit RPABC1	POLR2E
-4.02403	-3.85994	-3.93342	-3.80518	0.0995665	-1.86799	-1.78218	-1.96796	0.330931	0.546241	0.413939	0.686814	+	+	HAUb_Ctrl;HAUb_siZNF_HAUb	2.01851	0.00232124	1.87412	3.12024	2.64679	5.28211e-05	2.526	4.23261	Q5JTV8	Q5JTV8	Homo sapiens	TOIP1_HUMAN	Torsin-1A-interacting protein 1	TOR1AIP1
-2.94734	-2.05688	-1.21641	-2.57181	-1.23746	-1.19793	-1.19454	-0.880705	-2.05564	-2.28816	-2.00782	-2.31384	+	+	HAUb_Ctrl;HAUb_siZNF_HAUb	4.00407	0.000603774	-1.03871	-4.84979	1.50033	0.0037532	1.07045	2.21284	Q9BQG0	Q9BQG0	Homo sapiens	MBB1A_HUMAN	Myb-binding protein 1A	MYBBP1A
-3.55444	-4.14389	-3.11426	-4.75793	0.198623	0.787041	0.355964	0.345673	-0.707685	-0.550373	-0.498351	-0.670748	+	+	HAUb_Ctrl;HAUb_siZNF_HAUb	3.55361	0.000526749	-1.02861	-4.35515	4.55876	0.000161172	4.31446	9.00357	Q9H1I8	Q9H1I8	Homo sapiens	ASCC2_HUMAN	Activating signal cointegrator 1 complex subunit 2	ASCC2
-3.36179	-3.35145	-12.1015	-2.32982	-3.53543	-1.61166	-3.20583	-2.67495	-4.39135	-2.79644	-2.56426	-2.19695				0.135559	0.625983	-0.230285	-0.310591	0.497481	0.0792981	2.52917	1.04378	O00422	O00422	Homo sapiens	SAP18_HUMAN	Histone deacetylase complex subunit SAP18	SAP18
-3.15081	-1.57839	-1.95063	-2.52518	-0.0392618	0.276443	0.418296	0.268128	0.253758	0.23864	0.584013	0.109595		+	HAUb_Ctrl	0.183539	0.661072	0.0656004	0.273628	3.40462	7.07395e-05	2.53216	5.54148	O75746	O75746	Homo sapiens	S2512_HUMAN	Electrogenic aspartate/glutamate antiporter SLC25A12, mitochondrial	SLC25A12
-4.89796	-5.27946	-5.14498	-3.25109	-2.45982	-2.72232	-0.696287	-2.55479	-0.309107	-0.528664	-0.372315	-0.083827	+	+	HAUb_Ctrl;HAUb_siZNF_HAUb	1.99499	0.00256853	1.78483	3.06309	2.04504	0.00025	2.53507	3.30126	O15460	O15460	Homo sapiens	P4HA2_HUMAN	Prolyl 4-hydroxylase subunit alpha-2	P4HA2
-4.67757	-4.19015	-4.35927	-4.99373	2.59042	2.50113	2.21449	2.78525	1.93783	1.48562	1.10617	1.46051	+	+	HAUb_Ctrl;HAUb_siZNF_HAUb	2.58312	0.00162011	-1.02529	-3.33244	7.2978	0	7.078	22.5645	Q9BT67	Q9BT67	Homo sapiens	NFIP1_HUMAN	NEDD4 family-interacting protein 1	NDFIP1
-4.07415	-0.677377	-0.320786	-3.62534	-0.907455	4.93537	-1.39125	-1.18927	0.784694	0.798631	0.683901	0.656734		+	HAUb_Ctrl	0.0876914	0.709798	0.369143	0.226726	0.675472	0.0390676	2.53626	1.32652	P06756	P06756	Homo sapiens	ITAV_HUMAN	Integrin alpha-V	ITGAV
-5.23099	-4.38552	-3.05664	-5.19126	-2.59592	-1.72862	-1.71361	-1.68013	-0.971675	-0.446117	-0.68891	-1.22317	+	+	HAUb_Ctrl;HAUb_siZNF_HAUb	2.1128	0.00331294	1.0971	2.89351	2.4189	0.000106785	2.53653	3.87214	Q15262	Q15262	Homo sapiens	PTPRK_HUMAN	Receptor-type tyrosine-protein phosphatase kappa	PTPRK
-5.28671	-5.10048	-4.63539	-3.79936	-2.0686	-2.15232	-2.78484	-1.65814	-2.85738	-2.06264	-2.60465	-2.38228		+	HAUb_Ctrl	0.493047	0.256888	-0.310761	-0.801865	3.11545	6.29471e-05	2.53951	5.02661	P08237	P08237	Homo sapiens	PFKAM_HUMAN	ATP-dependent 6-phosphofructokinase, muscle type	PFKM
-3.25592	-3.13122	-4.29925	-3.90385	-1.33871	-1.29363	-0.791062	-1.00574	-1.82455	-1.15493	-2.89878	-1.17363		+	HAUb_Ctrl	0.751154	0.103433	-0.655691	-1.23927	3.79685	8.42912e-05	2.54028	6.28788	Q4ZIN3	Q4ZIN3	Homo sapiens	MBRL_HUMAN	Membralin	TMEM259
-4.35155	-4.11499	-0.751004	0.643878	0.41934	0.289178	0.773476	0.126556	-0.0412874	0.119027	0.252526	0.254018		+	HAUb_Ctrl	0.829492	0.169014	-0.256067	-1.00694	1.05784	0.00789182	2.54555	1.88804	P26196	P26196	Homo sapiens	DDX6_HUMAN	Probable ATP-dependent RNA helicase DDX6	DDX6
-4.06624	-4.92159	-3.69213	-3.75606	-1.41511	-1.90969	-1.68553	-1.24227	-0.843091	-0.962919	-1.16521	-1.50051		+	HAUb_Ctrl	1.13249	0.0655846	0.445219	1.45604	3.68639	8.0292e-05	2.54586	6.07734	Q9H6X2	Q9H6X2	Homo sapiens	ANTR1_HUMAN	Anthrax toxin receptor 1	ANTXR1
-3.58654	-2.3488	-4.05832	-4.73924	-1.44341	-0.860386	-0.470522	-0.977575	-2.49327	-2.2322	-1.41024	-1.69973	+	+	HAUb_Ctrl;HAUb_siZNF_HAUb	1.73868	0.00764885	-1.02089	-2.445	2.63771	5.32044e-05	2.74525	4.27491	Q12834	Q12834	Homo sapiens	CDC20_HUMAN	Cell division cycle protein 20 homolog	CDC20
-2.11785	-1.83003	-0.083766	-2.05008	0.921454	0.854914	1.03558	1.32221	0.666144	0.774145	0.787572	0.504298		+	HAUb_Ctrl	1.54495	0.0516162	-0.350499	-1.57723	2.68434	5.3528e-05	2.55397	4.30165	Q13617	Q13617	Homo sapiens	CUL2_HUMAN	Cullin-2	CUL2
0.091156	-0.6357	-0.362612	-0.302974	1.98998	1.84425	1.85777	1.92748	0.963871	0.836759	0.995169	0.759682	+	+	HAUb_Ctrl;HAUb_siZNF_HAUb	5.38055	0.000321168	-1.016	-6.17496	5.1477	0.000151203	2.2074	8.70303	O60506	O60506	Homo sapiens	HNRPQ_HUMAN	Heterogeneous nuclear ribonucleoprotein Q	SYNCRIP
-0.0366478	-3.08466	-0.840648	-3.66261	0.64349	0.526684	0.868199	0.590981	0.437341	0.839788	0.294271	0.442754		+	HAUb_Ctrl	0.508436	0.350117	-0.1538	-0.644154	1.58162	0.00172562	2.56348	2.6314	Q16891	Q16891	Homo sapiens	MIC60_HUMAN	MICOS complex subunit MIC60	IMMT
-2.31874	-1.54419	-4.12431	-4.69596	-0.803317	-0.599309	-0.461747	-0.558362	-0.800674	-0.852922	-0.648554	-1.63077		+	HAUb_Ctrl	0.811934	0.126938	-0.377547	-1.13855	1.86052	0.000610354	2.56512	3.03385	P61758	P61758	Homo sapiens	PFD3_HUMAN	Prefoldin subunit 3	VBP1
-6.00561	-5.01801	-4.31709	-3.78859	-0.645	-0.139349	-0.385162	-0.230112	-1.20353	-1.10845	-1.10383	-2.04441	+	+	HAUb_Ctrl;HAUb_siZNF_HAUb	2.15296	0.00328205	-1.01515	-2.87497	3.98089	0.000110553	4.43242	7.48913	Q9ULF5	Q9ULF5	Homo sapiens	S39AA_HUMAN	Zinc transporter ZIP10	SLC39A10
-4.60668	-3.7258	-4.19655	-5.27996	-1.15558	-1.55929	-1.75691	-1.12222	-2.15197	-1.95564	-3.01844	-2.4925	+	+	HAUb_Ctrl;HAUb_siZNF_HAUb	1.94214	0.00525424	-1.00614	-2.64902	3.8051	9.01639e-05	3.05375	6.57849	Q9H3P2	Q9H3P2	Homo sapiens	NELFA_HUMAN	Negative elongation factor A	NELFA
-0.999336	-1.59898	-1.53233	-1.5988	1.06597	1.09229	1.20208	1.22869	1.24823	1.05175	1.0856	0.894927		+	HAUb_Ctrl	0.411734	0.518769	-0.0771313	-0.421956	5.59584	0.000217822	2.57962	10.293	P45880	P45880	Homo sapiens	VDAC2_HUMAN	Voltage-dependent anion-selective channel protein 2	VDAC2
-4.85738	8.65761	8.33435	7.59486	7.16795	7.57882	7.6892	7.61248	7.22118	7.6047	7.55647	7.90648				0.122984	0.72512	0.0600996	0.212584	0.336704	0.160749	2.57975	0.764844	Q9HD67	Q9HD67	Homo sapiens	MYO10_HUMAN	Unconventional myosin-X	MYO10
-4.34974	-4.62117	-2.60675	-4.16969	-0.736424	-0.453427	-0.817378	-0.532728	-2.18673	-1.36603	-1.42189	-1.58319	+	+	HAUb_Ctrl;HAUb_siZNF_HAUb	2.55111	0.00172678	-1.00447	-3.27714	3.42784	7.61246e-05	3.30185	5.88673	P23921	P23921	Homo sapiens	RIR1_HUMAN	Ribonucleoside-diphosphate reductase large subunit	RRM1
-4.5237	-5.11212	-3.14813	-4.94023	-2.45537	-2.47679	-1.70973	-0.740508	-3.38656	-1.38536	-3.31701	-4.50198		+	HAUb_Ctrl	0.854093	0.0594098	-1.30213	-1.50413	2.28153	0.000166667	2.58545	3.66902	Q96Q45	Q96Q45	Homo sapiens	TM237_HUMAN	Transmembrane protein 237	TMEM237
0.0876284	-0.647581	-0.661546	0.57282	1.86273	1.96473	2.037	2.43912	1.35651	0.909651	0.936375	1.08872	+	+	HAUb_Ctrl;HAUb_siZNF_HAUb	3.07936	0.000701987	-1.00308	-3.81997	3.32419	6.61654e-05	2.23807	5.2481	P67809	P67809	Homo sapiens	YBOX1_HUMAN	Y-box-binding protein 1	YBX1
-1.66166	-3.4746	-2.44903	0.204787	0.706935	0.843605	0.447837	0.9876	0.325861	0.383253	0.553899	0.339511		+	HAUb_Ctrl	1.47091	0.057247	-0.345863	-1.52829	1.78339	0.000787986	2.59162	2.925	P63165	P63165	Homo sapiens	SUMO1_HUMAN	Small ubiquitin-related modifier 1	SUMO1
-2.7419	-3.46448	-4.34339	-2.2792	-0.80046	-1.46775	-1.73907	-1.87237	-1.81835	-2.53507	-2.99966	-2.53532	+	+	HAUb_Ctrl;HAUb_siZNF_HAUb	1.58479	0.010947	-1.00219	-2.27197	1.84336	0.00116535	1.73733	2.84954	P62491;Q15907	P62491;Q15907	Homo sapiens	RB11A_HUMAN;RB11B_HUMAN	Ras-related protein Rab-11A;Ras-related protein Rab-11B	RAB11A
-4.74862	-3.86497	-3.64	-5.23914	-1.3819	-2.33852	-1.44799	-1.94697	-2.78485	-2.65126	-1.22823	-3.40329		+	HAUb_Ctrl	0.700151	0.108895	-0.738064	-1.20615	2.98978	5.98639e-05	2.59434	4.82812	O60831	O60831	Homo sapiens	PRAF2_HUMAN	PRA1 family protein 2	PRAF2
-4.65338	-5.71483	-0.509994	-1.08	-0.34782	-0.494202	-0.241483	-0.478092	-0.489167	-0.135746	-0.131792	-0.579024		+	HAUb_Ctrl	0.16616	0.689787	0.0564668	0.244167	1.04122	0.0085383	2.59915	1.86715	O75489	O75489	Homo sapiens	NDUS3_HUMAN	NADH dehydrogenase [ubiquinone] iron-sulfur protein 3, mitochondrial	NDUFS3
-4.81724	-4.50598	-3.47755	-3.52183	-1.37388	-1.43041	-1.25613	-1.84544	-1.13404	-1.39869	-1.22736	-1.40277		+	HAUb_Ctrl	0.609699	0.279268	0.185746	0.760105	3.41958	7.15447e-05	2.60419	5.60301	P10644	P10644	Homo sapiens	KAP0_HUMAN	cAMP-dependent protein kinase type I-alpha regulatory subunit	PRKAR1A
1.55941	2.22033	1.62334	2.1234	4.02974	4.02651	3.77624	3.77187	3.64784	2.91442	2.84671	2.20855	+	+	HAUb_Ctrl;HAUb_siZNF_HAUb	1.77667	0.00721236	-0.996713	-2.47054	4.46251	0.000103044	2.01947	7.09947	P62851	P62851	Homo sapiens	RS25_HUMAN	40S ribosomal protein S25	RPS25
-5.24008	-2.60636	-2.78926	-2.43456	-0.774837	-0.437557	-0.55694	-0.875342	-1.22657	-0.554586	-1.11951	-0.746756		+	HAUb_Ctrl	0.643665	0.221984	-0.250687	-0.875452	2.09583	0.0002	2.60639	3.38944	Q07866	Q07866	Homo sapiens	KLC1_HUMAN	Kinesin light chain 1	KLC1
-4.85989	-4.80845	-3.35964	-3.38815	-0.991176	-1.79994	-1.44189	-1.73931	-1.83582	-1.4918	-1.28679	-2.19737		+	HAUb_Ctrl	0.327915	0.404893	-0.209867	-0.563839	2.88819	5.7971e-05	2.61096	4.65922	O43491	O43491	Homo sapiens	E41L2_HUMAN	Band 4.1-like protein 2	EPB41L2
-4.811	-4.02038	-11.9051	-5.47236	-3.98111	-3.1924	-3.32133	-5.25604	-1.40743	-1.64328	-1.65541	-1.16847	+	+	HAUb_Ctrl;HAUb_siZNF_HAUb	2.64493	0.000490421	2.46907	4.21333	0.674786	0.0389526	2.6145	1.32754	Q9UBV2	Q9UBV2	Homo sapiens	SE1L1_HUMAN	Protein sel-1 homolog 1	SEL1L
0.244987	-4.04983	0.984249	-3.79983	1.20123	1.07828	0.904686	0.669948	2.05158	1.82486	1.37512	2.0439	+	+	HAUb_Ctrl;HAUb_siZNF_HAUb	2.33536	0.00318868	0.86033	2.90659	1.01988	0.00938007	2.61864	1.83752	Q9NZS9	Q9NZS9	Homo sapiens	BFAR_HUMAN	Bifunctional apoptosis regulator	BFAR
-4.46734	-1.75359	-4.87031	-1.91245	-0.658093	-0.602052	-0.635468	-0.616692	-0.702365	-0.549931	-0.494498	-0.85785		+	HAUb_Ctrl	0.102763	0.826545	-0.0230849	-0.126415	1.72231	0.00116129	2.62284	2.84019	O15067	O15067	Homo sapiens	PUR4_HUMAN	Phosphoribosylformylglycinamidine synthase	PFAS
-4.1293	-1.41829	-3.19776	-4.32669	0.730432	0.785984	0.714949	0.627505	-0.200222	-0.383275	-0.348658	-0.188833	+	+	HAUb_Ctrl;HAUb_siZNF_HAUb	5.51956	0.000330827	-0.994964	-6.22428	3.01254	6.55738e-05	3.98273	5.2082	Q92922	Q92922	Homo sapiens	SMRC1_HUMAN	SWI/SNF complex subunit SMARCC1	SMARCC1
-1.79919	-1.39521	-3.86247	-4.69754	0.390763	0.69472	0.724386	0.850036	-0.39124	-0.449675	0.0680323	-0.540561	+	+	HAUb_Ctrl;HAUb_siZNF_HAUb	2.99587	0.000886076	-0.993337	-3.72032	2.38056	5.00569e-05	3.60358	3.98979	P30876	P30876	Homo sapiens	RPB2_HUMAN	DNA-directed RNA polymerase II subunit RPB2	POLR2B
-4.41382	-4.0729	-4.06725	-3.12837	-0.821223	-1.45851	-1.10174	-1.75844	-1.66885	-1.00718	-1.20804	-1.44517		+	HAUb_Ctrl	0.0674836	0.814595	-0.047332	-0.13523	3.589	7.74648e-05	2.63561	5.93852	Q13409	Q13409	Homo sapiens	DC1I2_HUMAN	Cytoplasmic dynein 1 intermediate chain 2	DYNC1I2
-3.99681	-2.50501	-3.35292	-3.95732	-0.77719	-0.629345	-0.90314	-0.952064	-0.995817	-0.397984	-0.550434	-1.05074		+	HAUb_Ctrl	0.142858	0.693718	0.0666921	0.24054	3.50734	7.38255e-05	2.63758	5.78358	Q9BT22	Q9BT22	Homo sapiens	ALG1_HUMAN	Chitobiosyldiphosphodolichol beta-mannosyltransferase	ALG1
-3.20319	-4.07265	-3.61853	-5.36963	-1.57506	-1.5539	-1.44373	-1.13843	-1.58575	-2.27396	-1.36848	-1.58428		+	HAUb_Ctrl	0.58553	0.229747	-0.275337	-0.857131	2.81774	5.65553e-05	2.63822	4.54801	P10586	P10586	Homo sapiens	PTPRF_HUMAN	Receptor-type tyrosine-protein phosphatase F	PTPRF
-4.4905	-3.10902	-3.89278	-4.90857	-1.45809	-1.68333	-0.907101	-1.795	-1.19942	-1.76442	-1.07006	-1.60013		+	HAUb_Ctrl	0.0731677	0.800125	0.0523739	0.146915	3.02701	6.12813e-05	2.63934	4.90849	O00116	O00116	Homo sapiens	ADAS_HUMAN	Alkyldihydroxyacetonephosphate synthase, peroxisomal	AGPS
0.183716	-0.899409	-3.59932	0.737437	1.86735	1.71152	1.775	1.62799	2.41858	2.14433	1.84757	1.85588		+	HAUb_Ctrl	1.16123	0.0879625	0.321128	1.30966	1.46953	0.00217685	2.63986	2.47896	P35613	P35613	Homo sapiens	BASI_HUMAN	Basigin	BSG
-3.58032	-4.37695	-3.83382	-4.91847	-2.25578	-1.48007	-1.41133	-0.997357	-2.15409	-1.49289	-1.51058	-1.92266		+	HAUb_Ctrl	0.321508	0.399062	-0.23392	-0.57268	3.25451	6.73813e-05	2.64126	5.31537	P83111	P83111	Homo sapiens	LACTB_HUMAN	Serine beta-lactamase-like protein LACTB, mitochondrial	LACTB
-0.0532742	0.547029	0.0380001	0.385294	2.80239	2.74307	2.86084	2.88202	1.83229	1.72626	1.8733	1.8887	+	+	HAUb_Ctrl;HAUb_siZNF_HAUb	6.07038	0	-0.991943	-6.69582	5.70047	0.000231579	2.59282	10.5686	P61247	P61247	Homo sapiens	RS3A_HUMAN	40S ribosomal protein S3a	RPS3A
-2.93966	-3.59557	-4.33679	-4.13113	-1.38258	-1.48978	-0.716794	-0.816833	-1.04209	-1.28296	-1.2163	-1.03713		+	HAUb_Ctrl	0.0754734	0.805059	-0.043124	-0.141311	3.43668	7.23684e-05	2.64929	5.65569	O43865;Q96HN2	O43865;Q96HN2	Homo sapiens	SAHH2_HUMAN;SAHH3_HUMAN	S-adenosylhomocysteine hydrolase-like protein 1;Adenosylhomocysteinase 3	AHCYL1
-4.14612	-2.95884	-2.22054	-4.13394	-0.592775	-1.11311	-0.651697	-0.996966	-1.78989	-1.6375	-1.13575	-2.75498	+	+	HAUb_Ctrl;HAUb_siZNF_HAUb	1.47059	0.0154343	-0.990893	-2.14505	2.68049	5.33981e-05	2.52622	4.28744	Q9Y315	Q9Y315	Homo sapiens	DEOC_HUMAN	Deoxyribose-phosphate aldolase	DERA
-3.84422	-2.65049	-4.28538	-5.31785	-1.73202	-1.19334	-1.24743	-1.30966	-1.88196	-1.10298	-0.933825	-1.24678		+	HAUb_Ctrl	0.123095	0.703498	0.0792277	0.232568	2.4736	5e-05	2.65387	3.98572	Q15437	Q15437	Homo sapiens	SC23B_HUMAN	Protein transport protein Sec23B	SEC23B
-0.477939	0.195562	-0.0556765	-0.295106	0.558601	0.906534	0.854468	0.823545	0.0394993	-0.115841	-0.651956	-0.0622215	+	+	HAUb_Ctrl;HAUb_siZNF_HAUb	2.89076	0.0013945	-0.983417	-3.59955	2.9003	0.000207254	0.944077	3.55487	Q9UMS4	Q9UMS4	Homo sapiens	PRP19_HUMAN	Pre-mRNA-processing factor 19	PRPF19
-4.59108	-3.99691	-4.46781	-4.33086	-0.571484	-0.720885	-0.40363	-0.776577	-1.62892	-1.93692	-1.90161	-0.909112	+	+	HAUb_Ctrl;HAUb_siZNF_HAUb	2.07873	0.00455357	-0.975998	-2.76712	6.50352	0	3.72852	14.7382	Q9NR28	Q9NR28	Homo sapiens	DBLOH_HUMAN	Diablo IAP-binding mitochondrial protein	DIABLO
-3.6113	-3.7675	-4.27148	-3.71251	-1.07956	-0.764274	-1.57644	-1.30965	-1.06008	-1.40289	-1.04602	-1.23418		+	HAUb_Ctrl	0.00577672	0.983905	-0.00331187	-0.0113479	4.63396	0.000126074	2.65822	8.13592	Q96K19	Q96K19	Homo sapiens	RN170_HUMAN	E3 ubiquitin-protein ligase RNF170	RNF170
-3.39768	0.163371	-4.48947	-0.205156	0.761289	0.600168	0.678269	0.682863	0.16103	0.50636	-1.16645	0.373395		+	HAUb_Ctrl	0.939651	0.0648073	-0.712063	-1.46403	1.21485	0.0043583	2.66288	2.11841	P19387	P19387	Homo sapiens	RPB3_HUMAN	DNA-directed RNA polymerase II subunit RPB3	POLR2C
-2.77868	-5.34898	-3.66113	-3.4994	-1.3154	-1.18415	-1.32321	-0.810879	-0.481369	-0.433863	-0.653098	-0.470737	+	+	HAUb_Ctrl;HAUb_siZNF_HAUb	2.61082	0.00378899	0.648643	2.82381	2.5147	5.07497e-05	2.66364	4.05405	P46926;Q8TDQ7	P46926;Q8TDQ7	Homo sapiens	GNPI1_HUMAN;GNPI2_HUMAN	Glucosamine-6-phosphate isomerase 1;Glucosamine-6-phosphate isomerase 2	GNPDA1
-4.8496	-5.34613	-4.54545	-3.82914	-0.582639	-0.550101	-0.72016	-1.62805	-1.83567	-0.981096	-2.4447	-2.06246	+	+	HAUb_Ctrl;HAUb_siZNF_HAUb	1.26905	0.0251148	-0.960744	-1.91569	4.04786	0.000108642	3.77234	7.43575	Q9BW61	Q9BW61	Homo sapiens	DDA1_HUMAN	DET1- and DDB1-associated protein 1	DDA1
-2.32345	-4.08745	-1.8525	-2.19455	-0.283916	0.192258	0.10344	0.18812	0.487831	0.797164	0.823168	1.10556	+	+	HAUb_Ctrl;HAUb_siZNF_HAUb	2.36068	0.00411712	0.753455	2.79519	2.69079	5.40541e-05	2.66446	4.34262	O15427	O15427	Homo sapiens	MOT4_HUMAN	Monocarboxylate transporter 4	SLC16A3
-3.14931	-3.53308	-3.17152	-6.22338	-2.02427	-1.11451	-1.06868	-1.20826	-3.33517	-2.0063	-1.41844	-1.50978		+	HAUb_Ctrl	0.698205	0.111566	-0.713492	-1.19711	1.86327	0.00061426	2.66539	3.05147	A5YKK6	A5YKK6	Homo sapiens	CNOT1_HUMAN	CCR4-NOT transcription complex subunit 1	CNOT1
-3.99604	-3.18445	-4.45774	-4.56975	-0.947625	-0.944506	-1.37378	-2.2775	-1.59115	-1.11568	-1.44517	-1.08445		+	HAUb_Ctrl	0.0821041	0.767891	0.076741	0.175355	3.01519	6.08575e-05	2.66614	4.89692	P31431	P31431	Homo sapiens	SDC4_HUMAN	Syndecan-4	SDC4
-3.6464	-4.53355	-6.10309	-4.22584	-2.23292	-1.97494	-1.88184	-1.73271	-1.77786	-1.96731	-1.53771	-1.59587		+	HAUb_Ctrl	0.823316	0.183054	0.235913	0.970641	2.60525	5.2381e-05	2.67162	4.20327	Q8WWC4	Q8WWC4	Homo sapiens	MAIP1_HUMAN	m-AAA protease-interacting protein 1, mitochondrial	MAIP1
-1.10109	-0.362042	-2.05641	-0.908189	1.53155	1.45677	1.66997	1.61775	2.60954	2.46561	2.35297	2.53664	+	+	HAUb_Ctrl;HAUb_siZNF_HAUb	4.85261	0.000719101	0.922179	5.35799	3.54077	7.53425e-05	2.67594	5.86583	P16070	P16070	Homo sapiens	CD44_HUMAN	CD44 antigen	CD44
-5.0456	-4.41934	-3.52589	-4.51753	-1.95765	-1.26915	-2.05404	-1.51273	-3.68997	-1.78725	-1.88985	-1.86278		+	HAUb_Ctrl	0.574332	0.162963	-0.609069	-1.01987	3.4801	7.33333e-05	2.67869	5.75122	Q99570	Q99570	Homo sapiens	PI3R4_HUMAN	Phosphoinositide 3-kinase regulatory subunit 4	PIK3R4
-4.27198	-5.23955	-4.80384	-4.71441	-2.21714	-1.92042	-1.75351	-2.40878	-1.08331	-0.32167	-0.20194	-1.01756	+	+	HAUb_Ctrl;HAUb_siZNF_HAUb	2.69975	0.000695082	1.41884	3.81043	4.44427	0.000117021	2.68248	7.73477	Q99615	Q99615	Homo sapiens	DNJC7_HUMAN	DnaJ homolog subfamily C member 7	DNAJC7
-3.32195	-2.54486	-2.4813	-4.00424	-0.641286	-0.356322	-0.315612	-0.287038	-0.519724	-0.120873	0.0517683	0.0969934		+	HAUb_Ctrl	0.857764	0.150324	0.277106	1.05619	3.46496	7.29685e-05	2.68802	5.72672	Q96J02	Q96J02	Homo sapiens	ITCH_HUMAN	E3 ubiquitin-protein ligase Itchy homolog	ITCH
-5.28952	-4.5238	-5.0379	-5.44633	-2.96646	-2.35293	-3.66398	-2.55541	-3.67266	-4.46262	-3.11081	-4.09385	+	+	HAUb_Ctrl;HAUb_siZNF_HAUb	1.22464	0.0275338	-0.950289	-1.86343	3.09264	6.00273e-05	2.1897	4.83505	Q6DD88	Q6DD88	Homo sapiens	ATLA3_HUMAN	Atlastin-3	ATL3
-3.55554	-5.75273	-3.76971	-3.94706	-0.940901	-1.61305	-1.8072	-1.85649	-3.21307	-1.01413	-1.3973	-1.70719		+	HAUb_Ctrl	0.210946	0.498282	-0.278509	-0.445146	2.58193	5.2071e-05	2.70185	4.1724	Q13685	Q13685	Homo sapiens	AAMP_HUMAN	Angio-associated migratory cell protein	AAMP
-4.43566	-4.29403	-4.2173	-3.82926	-0.788254	-3.69231	-0.751237	-0.72354	1.29106	1.43993	1.15628	1.19921	+	+	HAUb_Ctrl;HAUb_siZNF_HAUb	2.0188	0.00174105	2.76046	3.29691	1.95812	0.000420455	2.70523	3.19774	O96005	O96005	Homo sapiens	CLPT1_HUMAN	Putative lipid scramblase CLPTM1	CLPTM1
-5.82052	-1.6054	-3.76178	-4.75303	-1.41298	-0.898314	-1.26767	-1.52549	-1.00975	-0.993297	-0.50915	-0.853188		+	HAUb_Ctrl	1.28819	0.0532621	0.434766	1.55677	1.61029	0.00148868	2.70907	2.68739	Q8IXB1	Q8IXB1	Homo sapiens	DJC10_HUMAN	DnaJ homolog subfamily C member 10	DNAJC10
-0.444134	-0.185053	-0.662727	-0.326324	0.994251	0.865361	0.968751	0.877641	0.028389	0.0272923	-0.198997	0.0509539	+	+	HAUb_Ctrl;HAUb_siZNF_HAUb	5.10723	0.000266667	-0.949592	-5.68096	4.80487	8.78244e-05	1.33106	6.45913	P19484	P19484	Homo sapiens	TFEB_HUMAN	Transcription factor EB	TFEB
-4.48354	-4.42262	-4.77242	-3.2557	-1.59325	-1.79617	-1.47387	-1.23023	-1.82707	-1.63355	-1.18022	-2.22846		+	HAUb_Ctrl	0.333972	0.409117	-0.193944	-0.557732	3.57901	7.76014e-05	2.71019	5.95615	Q58WW2	Q58WW2	Homo sapiens	DCAF6_HUMAN	DDB1- and CUL4-associated factor 6	DCAF6
-4.49101	-4.04484	-4.66904	-5.33633	-2.88125	-1.71063	-1.66891	-1.42828	0.407945	0.477793	0.537958	0.109054	+	+	HAUb_Ctrl;HAUb_siZNF_HAUb	3.30339	0.000677249	2.30545	5.24828	3.17561	6.54762e-05	2.71304	5.19967	Q92692	Q92692	Homo sapiens	NECT2_HUMAN	Nectin-2	NECTIN2
0.580934	-4.18424	-4.81801	-4.60865	-0.248493	-0.853354	-0.673654	-0.400982	-0.815714	-0.849184	-0.973893	-2.10171		+	HAUb_Ctrl	0.978836	0.0637847	-0.641003	-1.47036	1.09307	0.00672496	2.71337	1.94735	Q9NZI8	Q9NZI8	Homo sapiens	IF2B1_HUMAN	Insulin-like growth factor 2 mRNA-binding protein 1	IGF2BP1
-4.25942	-3.96701	-3.61309	-4.37011	-1.58044	-0.99637	-0.94341	-1.80377	-1.24889	-1.27087	-1.54715	-1.90637		+	HAUb_Ctrl	0.251865	0.496804	-0.162322	-0.447042	4.23259	0.000106538	2.72141	7.30296	O94979	O94979	Homo sapiens	SC31A_HUMAN	Protein transport protein Sec31A	SEC31A
-5.27904	-4.65448	-3.68682	-3.24893	-2.02333	-1.30845	-1.7927	-0.850047	-2.62876	-2.41806	-0.598912	-0.652495		+	HAUb_Ctrl	0.0464575	0.843602	-0.0809252	-0.114219	2.67476	5.39216e-05	2.72369	4.33127	Q15021	Q15021	Homo sapiens	CND1_HUMAN	Condensin complex subunit 1	NCAPD2
-3.45796	-4.33053	-3.32657	-4.88044	-1.29586	-0.926624	-1.10041	-1.7571	-0.411564	-0.294019	-0.514462	-0.320007	+	+	HAUb_Ctrl;HAUb_siZNF_HAUb	2.50555	0.00260154	0.884986	3.09577	3.25543	6.81115e-05	2.72888	5.35165	Q12846	Q12846	Homo sapiens	STX4_HUMAN	Syntaxin-4	STX4
-6.04112	-4.59589	-4.28725	-4.73077	-2.50038	-2.35338	-2.01532	-1.86769	-2.91798	-1.34875	-1.08005	-1.31229		+	HAUb_Ctrl	0.539101	0.191486	0.519426	0.950217	3.23374	6.71756e-05	2.72956	5.31199	Q96SU4	Q96SU4	Homo sapiens	OSBL9_HUMAN	Oxysterol-binding protein-related protein 9	OSBPL9
-5.56962	-5.03292	-3.81772	-5.19185	-0.539857	0.0604906	-0.759302	-0.835353	-1.54434	-1.47723	-1.2098	-1.6146	+	+	HAUb_Ctrl;HAUb_siZNF_HAUb	2.27403	0.00282185	-0.942988	-2.93442	4.28666	0.000131343	4.38452	8.27602	P09038	P09038	Homo sapiens	FGF2_HUMAN	Fibroblast growth factor 2	FGF2
-1.18874	-0.583361	-0.920274	-1.90768	1.40045	1.6097	1.6	1.71521	1.3379	1.47233	1.53034	1.54138		+	HAUb_Ctrl	0.661033	0.369552	-0.110851	-0.613737	4.09901	0.000101382	2.73135	7.02413	P78527	P78527	Homo sapiens	PRKDC_HUMAN	DNA-dependent protein kinase catalytic subunit	PRKDC
-2.63695	-2.91382	-3.12069	-3.75398	2.09637	2.1871	2.03042	1.88984	1.12381	1.05167	1.40053	0.872987	+	+	HAUb_Ctrl;HAUb_siZNF_HAUb	3.5169	0.000475836	-0.938684	-4.14971	6.11896	0	5.15729	14.9215	O00762	O00762	Homo sapiens	UBE2C_HUMAN	Ubiquitin-conjugating enzyme E2 C	UBE2C
-5.18484	-5.54536	-4.22982	-4.50467	-2.20679	-1.86082	-2.25965	-2.17056	-2.28405	-2.19352	-2.46016	-4.07523		+	HAUb_Ctrl	0.668443	0.127288	-0.628785	-1.13682	3.8914	9.12863e-05	2.74172	6.5972	Q86W92	Q86W92	Homo sapiens	LIPB1_HUMAN	Liprin-beta-1	PPFIBP1
-2.45753	-1.66102	-2.50027	-2.57238	0.393867	0.425749	0.512776	0.443399	0.0526257	0.480228	0.463719	0.423717		+	HAUb_Ctrl	0.368557	0.505211	-0.0888755	-0.43444	4.84494	0.000150685	2.74175	8.70252	Q13620	Q13620	Homo sapiens	CUL4B_HUMAN	Cullin-4B	CUL4B
-4.40726	-3.78908	-4.94925	-4.4701	-1.61394	-1.78234	-1.80521	-1.44426	-1.56171	-1.19429	-1.01711	-1.38022		+	HAUb_Ctrl	1.38115	0.0573716	0.373106	1.52648	4.44352	0.00011828	2.74249	7.78218	P08581	P08581	Homo sapiens	MET_HUMAN	Hepatocyte growth factor receptor	MET
-4.15511	-3.33434	-1.11818	-4.3516	-0.521008	-0.108112	-0.67445	-0.679427	-0.710866	-0.296082	-0.470292	-1.24333		+	HAUb_Ctrl	0.317066	0.426906	-0.184392	-0.532916	1.96781	0.000422053	2.74406	3.21767	O95299	O95299	Homo sapiens	NDUAA_HUMAN	NADH dehydrogenase [ubiquinone] 1 alpha subcomplex subunit 10, mitochondrial	NDUFA10
-3.88393	-4.65753	-3.78109	-3.02517	-0.583046	-0.890074	-1.07817	-0.857533	-1.38255	-1.36997	-1.95683	-2.44373	+	+	HAUb_Ctrl;HAUb_siZNF_HAUb	1.82585	0.00716732	-0.936063	-2.4811	3.85229	9.2437e-05	2.98472	6.64569	Q15170	Q15170	Homo sapiens	TCAL1_HUMAN	Transcription elongation factor A protein-like 1	TCEAL1
-3.80684	-1.83077	-4.89921	-4.9827	-1.59276	-0.984081	-0.970251	-0.986379	-0.967031	-0.616781	-0.743384	-0.631703		+	HAUb_Ctrl	1.19768	0.0670079	0.393642	1.44083	1.97785	0.000345489	2.74651	3.2331	Q15154	Q15154	Homo sapiens	PCM1_HUMAN	Pericentriolar material 1 protein	PCM1
0.264269	-4.15926	-4.44575	-2.97359	-0.0738249	-0.407295	0.15715	0	0.414088	0.745596	0.512317	0.448324	+	+	HAUb_Ctrl;HAUb_siZNF_HAUb	2.31719	0.00667735	0.611074	2.54143	1.35043	0.00308217	2.74759	2.31746	Q9Y6M5	Q9Y6M5	Homo sapiens	ZNT1_HUMAN	Proton-coupled zinc antiporter SLC30A1	SLC30A1
-3.1408	-3.99089	-4.16225	-4.70626	-0.190002	0.209638	0.160306	0.421175	-0.403934	-0.79544	-0.970631	-0.957478	+	+	HAUb_Ctrl;HAUb_siZNF_HAUb	2.64955	0.00173626	-0.932149	-3.2927	4.67426	0.000176	4.15033	9.25673	Q9NZB2	Q9NZB2	Homo sapiens	F120A_HUMAN	Constitutive coactivator of PPAR-gamma-like protein 1	FAM120A
-6.05939	-4.44742	-0.471414	-3.23666	-0.643976	-0.802696	-1.14582	-0.60481	-0.960338	-0.739949	-0.71673	-0.632629		+	HAUb_Ctrl	0.0952478	0.792681	0.0369129	0.152778	1.22807	0.00418907	2.7544	2.14294	Q12796	Q12796	Homo sapiens	PNRC1_HUMAN	Proline-rich nuclear receptor coactivator 1	PNRC1
-0.608293	-0.123553	-0.763608	-0.412392	2.08979	2.3894	2.4565	2.18649	2.63741	2.70637	2.56859	2.61992	+	+	HAUb_Ctrl;HAUb_siZNF_HAUb	2.10061	0.0278009	0.352529	1.85287	5.57361	0.000227979	2.75751	10.5084	P31689	P31689	Homo sapiens	DNJA1_HUMAN	DnaJ homolog subfamily A member 1	DNAJA1
-2.76474	-2.07668	-2.58341	-4.9989	-0.645132	-0.178481	-0.325493	-0.204489	0.137834	0.205609	0.578691	0.206953	+	+	HAUb_Ctrl;HAUb_siZNF_HAUb	2.2609	0.00698614	0.62067	2.51652	2.25311	0.000166311	2.76754	3.65896	P67812	P67812	Homo sapiens	SC11A_HUMAN	Signal peptidase complex catalytic subunit SEC11A	SEC11A
-4.3719	-3.79072	-3.97687	-3.76102	-1.0831	-1.37634	-1.07128	-1.2863	-0.678534	-1.40266	-0.808147	-1.81869		+	HAUb_Ctrl	0.0340241	0.899912	0.0272479	0.0724154	5.62933	0.000236559	2.77087	10.6702	Q9Y343	Q9Y343	Homo sapiens	SNX24_HUMAN	Sorting nexin-24	SNX24
-9.94587	-5.15179	-4.03474	-1.73515	-2.95244	-2.2429	-2.93866	-1.63661	-1.73793	-3.60808	-2.24674	-2.54265		+	HAUb_Ctrl	0.0641133	0.795609	-0.091195	-0.150629	0.780915	0.0256454	2.77423	1.4932	Q8WW12	Q8WW12	Homo sapiens	PCNP_HUMAN	PEST proteolytic signal-containing nuclear protein	PCNP
-2.97689	-3.60121	-4.7534	-5.20484	-1.61136	-1.2323	-1.03958	-1.54945	-1.8105	-1.48544	-1.43234	-2.32794		+	HAUb_Ctrl	0.824008	0.11826	-0.405879	-1.17328	2.71142	5.45906e-05	2.77591	4.406	P82650	P82650	Homo sapiens	RT22_HUMAN	28S ribosomal protein S22, mitochondrial	MRPS22
-3.57339	-3.92956	-4.87554	-4.25859	-1.59326	-1.46307	-1.02651	-1.43666	-0.166	-0.196157	0.209692	-0.094347	+	+	HAUb_Ctrl;HAUb_siZNF_HAUb	3.85681	0.000670157	1.31817	5.19171	4.02681	9.90991e-05	2.77939	6.90199	Q8IWB1	Q8IWB1	Homo sapiens	IPRI_HUMAN	Inositol 1,4,5-trisphosphate receptor-interacting protein	ITPRIP
-4.33612	-5.23079	-4.86692	-4.83757	-0.676826	0.106888	0.263843	-0.358674	-2.04451	-0.880016	-0.784764	-0.676005	+	+	HAUb_Ctrl;HAUb_siZNF_HAUb	1.28346	0.0247653	-0.930133	-1.91857	5.48853	0.000328358	4.65166	12.1378	Q15646	Q15646	Homo sapiens	OASL_HUMAN	2'-5'-oligoadenylate synthase-like protein	OASL
-3.96293	-3.94026	-3.02446	-0.850883	-0.569382	-0.0239553	-0.295317	0.249968	-0.241457	-0.137928	0.280044	0.024209		+	HAUb_Ctrl	0.278537	0.488574	0.140888	0.455001	1.99726	0.000347826	2.78496	3.26771	P11233	P11233	Homo sapiens	RALA_HUMAN	Ras-related protein Ral-A	RALA
-0.759857	0.380493	-0.560414	0.765883	1.49829	1.42105	1.38908	1.96705	1.05417	0.558133	0.73597	0.212856	+	+	HAUb_Ctrl;HAUb_siZNF_HAUb	2.24344	0.00330516	-0.928586	-2.89022	2.20913	0.000303502	1.61234	3.28495	P15880	P15880	Homo sapiens	RS2_HUMAN	40S ribosomal protein S2	RPS2
-3.49711	-1.37282	-1.33256	-1.69636	-0.53431	-0.116535	-0.438938	-0.191598	-1.57406	-0.97138	-1.12064	-1.29645	+	+	HAUb_Ctrl;HAUb_siZNF_HAUb	2.87703	0.00151032	-0.920287	-3.49811	1.70886	0.00151827	1.65437	2.65364	O75643	O75643	Homo sapiens	U520_HUMAN	U5 small nuclear ribonucleoprotein 200 kDa helicase	SNRNP200
-3.83569	-3.27645	-4.0098	-4.36709	1.05453	1.14783	1.25119	1.2767	0.41894	0.30633	0.148491	0.199547	+	+	HAUb_Ctrl;HAUb_siZNF_HAUb	4.60969	0.000643216	-0.914235	-5.11503	6.20364	0	5.05482	15.1813	Q9H0H5	Q9H0H5	Homo sapiens	RGAP1_HUMAN	Rac GTPase-activating protein 1	RACGAP1
-4.08549	-5.69891	-3.80773	-5.07425	-2.82866	-1.84347	-1.54164	-1.27753	-2.53967	-2.44804	-3.2279	-1.57994		+	HAUb_Ctrl	0.562158	0.172784	-0.576064	-0.995614	2.62811	5.31401e-05	2.79377	4.27046	Q9NVC6	Q9NVC6	Homo sapiens	MED17_HUMAN	Mediator of RNA polymerase II transcription subunit 17	MED17
-0.931752	-2.16341	-3.49739	-4.22574	-0.0361185	0.00217342	0.221501	0.182514	0.113744	0.277058	0.00262356	0.527369		+	HAUb_Ctrl	0.477485	0.38218	0.137681	0.596537	2.05838	0.000198807	2.79709	3.36239	O15372	O15372	Homo sapiens	EIF3H_HUMAN	Eukaryotic translation initiation factor 3 subunit H	EIF3H
-4.37431	-3.90181	-2.28919	-5.23756	-0.936049	-0.894585	-1.36851	-1.38908	-0.78452	-1.33643	-1.40442	-1.14482		+	HAUb_Ctrl	0.0366955	0.903076	-0.0204906	-0.0698953	2.35258	0.000105148	2.80366	3.82283	Q9HCN4	Q9HCN4	Homo sapiens	GPN1_HUMAN	GPN-loop GTPase 1	GPN1
-5.36502	-4.55048	-3.29687	-4.03086	0.389449	0.912915	0.879673	1.12405	-0.706008	0.0977859	0.17085	0.125144	+	+	HAUb_Ctrl;HAUb_siZNF_HAUb	1.87282	0.00699608	-0.90458	-2.50478	4.49948	0.000173228	5.13733	9.13563	Q9Y5Q9	Q9Y5Q9	Homo sapiens	TF3C3_HUMAN	General transcription factor 3C polypeptide 3	GTF3C3
-4.07459	-3.24986	-4.92196	-4.24704	-0.879841	-1.26184	-0.699482	-0.832148	-1.84307	-1.65813	-1.55476	-2.19513	+	+	HAUb_Ctrl;HAUb_siZNF_HAUb	2.53379	0.00206789	-0.894444	-3.13419	3.92162	9.88764e-05	3.20504	6.90181	O95208	O95208	Homo sapiens	EPN2_HUMAN	Epsin-2	EPN2
-3.5046	-3.57782	-4.12785	-3.48251	-0.453845	-1.00757	-0.777625	-1.22538	-1.5869	-1.11134	-0.849072	-1.29556		+	HAUb_Ctrl	0.746778	0.150882	-0.344612	-1.0551	4.79034	0.000147157	2.80709	8.63735	Q01085	Q01085	Homo sapiens	TIAR_HUMAN	Nucleolysin TIAR	TIAL1
-5.71698	-4.67603	-3.29977	-4.47853	-1.02851	-0.79278	-0.511813	-0.587326	-2.48623	-1.29374	-1.27923	-1.43846	+	+	HAUb_Ctrl;HAUb_siZNF_HAUb	1.54513	0.0145541	-0.894308	-2.17158	3.53464	8.34915e-05	3.81272	6.26253	Q9Y2A7	Q9Y2A7	Homo sapiens	NCKP1_HUMAN	Nck-associated protein 1	NCKAP1
-4.92043	-4.15555	-3.34809	-2.46691	-1.61034	-1.65211	-1.58683	-1.50645	-1.82408	-2.32005	-2.64944	-3.12922	+	+	HAUb_Ctrl;HAUb_siZNF_HAUb	1.74442	0.0093037	-0.891766	-2.36872	2.16645	0.000200401	2.13381	3.39561	O60518	O60518	Homo sapiens	RNBP6_HUMAN	Ran-binding protein 6	RANBP6
-4.03484	-2.049	-3.70803	-4.45524	0.896627	1.04056	1.1469	0.776201	0.162018	0.0404291	0.186608	-0.0937376	+	+	HAUb_Ctrl;HAUb_siZNF_HAUb	3.86735	0.00053112	-0.891243	-4.37731	3.83558	0.000103774	4.52685	7.14965	Q13185	Q13185	Homo sapiens	CBX3_HUMAN	Chromobox protein homolog 3	CBX3
1.34564	2.07364	1.52397	1.58377	2.4012	2.78758	2.42611	2.84987	2.0165	1.71693	1.54523	1.62267	+	+	HAUb_Ctrl;HAUb_siZNF_HAUb	2.8956	0.00149708	-0.890853	-3.47223	2.62873	0.000252465	0.984435	3.33448	P62701	P62701	Homo sapiens	RS4X_HUMAN	40S ribosomal protein S4, X isoform	RPS4X
-3.94501	-1.05688	-2.06176	-4.5877	1.90077	1.8266	1.94855	1.99087	1.17618	1.07975	1.0631	0.809543	+	+	HAUb_Ctrl;HAUb_siZNF_HAUb	4.3118	0.000592593	-0.884556	-4.75994	2.97552	6.6365e-05	4.82953	5.25369	Q9BQA1	Q9BQA1	Homo sapiens	MEP50_HUMAN	Methylosome protein 50	WDR77
-4.67376	-4.78289	-1.58613	-4.02146	-0.534159	-1.12847	-0.950777	-1.14178	0.38887	0.0371666	0.293987	0.223145	+	+	HAUb_Ctrl;HAUb_siZNF_HAUb	3.48469	0.000556522	1.17459	4.51636	2.00857	0.000304094	2.82726	3.29066	O15118	O15118	Homo sapiens	NPC1_HUMAN	NPC intracellular cholesterol transporter 1	NPC1
-4.33952	-2.86116	-4.25423	-11.1246	-2.31021	-2.81658	-2.58955	-3.55409	-0.84883	-0.839873	-0.849059	-0.639163	+	+	HAUb_Ctrl;HAUb_siZNF_HAUb	3.5224	0.000735632	2.02337	5.44777	0.738352	0.0307726	2.82727	1.43026	Q9NYU2	Q9NYU2	Homo sapiens	UGGG1_HUMAN	UDP-glucose:glycoprotein glucosyltransferase 1	UGGT1
-4.05086	-4.85729	-4.71946	-3.67406	-1.79435	-1.79663	-1.07152	-1.30766	-0.873684	-1.34615	-1.19033	-2.24846		+	HAUb_Ctrl	0.081211	0.768057	0.0778849	0.174568	3.83834	8.92495e-05	2.83288	6.53841	P07093	P07093	Homo sapiens	GDN_HUMAN	Glia-derived nexin	SERPINE2
-4.40976	-4.2085	-3.74002	-3.55197	-0.852757	-0.515763	-1.72226	-1.4661	-0.980957	-0.747683	-0.915428	-0.90799		+	HAUb_Ctrl	0.391852	0.339808	0.251208	0.659465	3.78747	8.69565e-05	2.83834	6.43641	P61106	P61106	Homo sapiens	RAB14_HUMAN	Ras-related protein Rab-14	RAB14
-5.7737	-3.30792	-3.46312	-4.96168	1.06457	1.04469	0.971477	0.84236	0.886906	-0.188648	-0.0249281	-0.286504	+	+	HAUb_Ctrl;HAUb_siZNF_HAUb	1.748	0.00928651	-0.884066	-2.36677	3.96366	0.000115183	5.35738	7.66779	Q15773	Q15773	Homo sapiens	MLF2_HUMAN	Myeloid leukemia factor 2	MLF2
-3.43554	-3.00496	-0.92273	-1.65189	-0.865625	-0.753899	-0.61055	-0.146142	-1.98141	-1.16393	-1.4108	-1.34257	+	+	HAUb_Ctrl;HAUb_siZNF_HAUb	2.00277	0.00591701	-0.880623	-2.6117	1.47335	0.00275528	1.65973	2.3536	Q7Z7L7	Q7Z7L7	Homo sapiens	ZER1_HUMAN	Protein zer-1 homolog	ZER1
-0.703835	-0.574268	-4.75782	-3.93133	0.385087	0.57727	0.176432	0.264235	2.20662	1.67484	1.8664	1.95	+	+	HAUb_Ctrl;HAUb_siZNF_HAUb	4.52253	0	1.57371	6.54816	1.39999	0.00251618	2.84257	2.39534	Q9Y5M8	Q9Y5M8	Homo sapiens	SRPRB_HUMAN	Signal recognition particle receptor subunit beta	SRPRB
-3.45873	-2.71711	-4.77408	-3.40824	-0.859652	-1.08216	-0.486291	-0.558588	0.0693092	0.0844498	0.0426865	-0.108739	+	+	HAUb_Ctrl;HAUb_siZNF_HAUb	2.73853	0.0020733	0.768599	3.1377	3.12787	6.48012e-05	2.84287	5.15779	P19022	P19022	Homo sapiens	CADH2_HUMAN	Cadherin-2	CDH2
0.11662	1.16603	0.604716	0.647436	1.03579	0.989664	1.02073	1.0837	0.198239	0.211367	0.167431	0.0386353	+	+	HAUb_Ctrl;HAUb_siZNF_HAUb	5.9835	0.000312057	-0.878553	-6.09662	0.94507	0.0458331	0.398771	1.26464	Q92841	Q92841	Homo sapiens	DDX17_HUMAN	Probable ATP-dependent RNA helicase DDX17	DDX17
-5.03995	-4.85128	-4.14035	-4.34826	-1.92931	-2.0108	-1.3546	-1.70413	-1.9825	-1.46261	-1.11195	-2.76671		+	HAUb_Ctrl	0.0750799	0.776022	-0.0812308	-0.166334	4.49465	0.000123249	2.84525	7.97979	P23634	P23634	Homo sapiens	AT2B4_HUMAN	Plasma membrane calcium-transporting ATPase 4	ATP2B4
-4.53475	-4.95688	-3.64282	-4.14503	-1.32201	-1.16623	-1.24936	-2.13937	-2.13536	-1.29859	-1.34694	-1.4896		+	HAUb_Ctrl	0.12382	0.686746	-0.0983801	-0.247643	3.66943	8.16327e-05	2.85062	6.20226	Q14157	Q14157	Homo sapiens	UBP2L_HUMAN	Ubiquitin-associated protein 2-like	UBAP2L
-4.52754	-4.32837	-3.16055	-0.206181	0.267626	0.0430098	0.186924	0.271796	-1.33394	-0.557698	-0.255794	-0.594414	+	+	HAUb_Ctrl;HAUb_siZNF_HAUb	2.01236	0.00580833	-0.8778	-2.61842	1.76032	0.000795718	3.248	2.95821	Q9BRJ6	Q9BRJ6	Homo sapiens	CG050_HUMAN	Uncharacterized protein C7orf50	C7orf50
-4.74443	-3.0551	-0.992112	-4.26339	-1.77807	-1.56529	-1.59769	-1.67743	-2.3634	-2.49014	-2.27982	-2.98813	+	+	HAUb_Ctrl;HAUb_siZNF_HAUb	2.73371	0.00174586	-0.875752	-3.29816	0.986471	0.0132992	1.60914	1.7159	Q9NWF9	Q9NWF9	Homo sapiens	RN216_HUMAN	E3 ubiquitin-protein ligase RNF216	RNF216
-0.546066	-0.280667	-0.441244	0.217764	1.16983	1.09893	1.06402	1.2337	0.526015	0.250751	0.0683565	0.229966	+	+	HAUb_Ctrl;HAUb_siZNF_HAUb	3.85031	0.000518219	-0.872847	-4.31718	3.72202	6.45161e-05	1.40417	5.13755	P62316	P62316	Homo sapiens	SMD2_HUMAN	Small nuclear ribonucleoprotein Sm D2	SNRPD2
-4.93533	-1.05302	-3.60513	-0.56158	0.866466	0.5892	0.591918	0.566026	-0.462991	0.0270567	-0.36587	-0.0705519	+	+	HAUb_Ctrl;HAUb_siZNF_HAUb	3.15301	0.00101863	-0.871491	-3.68009	1.6532	0.00125342	3.19217	2.7924	P05455	P05455	Homo sapiens	LA_HUMAN	Lupus La protein	SSB
-4.87567	-3.76527	-5.40818	-4.53902	-1.89424	-1.91515	-1.32115	-1.94079	-1.08112	-1.46858	-1.07634	-1.88545		+	HAUb_Ctrl	0.794507	0.127502	0.389957	1.13499	3.59248	8e-05	2.8792	6.06088	P51553	P51553	Homo sapiens	IDH3G_HUMAN	Isocitrate dehydrogenase [NAD] subunit gamma, mitochondrial	IDH3G
-3.75037	-4.9783	-5.41737	-4.62752	-2.52852	-1.99294	-2.86889	-1.97413	-3.35876	-2.62505	-2.83176	-4.02359	+	+	HAUb_Ctrl;HAUb_siZNF_HAUb	1.20323	0.0308824	-0.868668	-1.80723	2.88597	5.69211e-05	2.35227	4.5659	P09661	P09661	Homo sapiens	RU2A_HUMAN	U2 small nuclear ribonucleoprotein A'	SNRPA1
-1.99074	-4.66218	-4.07674	-4.06546	-0.96706	-0.796777	-0.960528	-0.540248	-0.515607	-0.460591	-0.739924	-0.906226		+	HAUb_Ctrl	0.513633	0.339863	0.160566	0.658969	2.54393	5.16432e-05	2.88263	4.1499	O14980	O14980	Homo sapiens	XPO1_HUMAN	Exportin-1	XPO1
-4.04128	-4.77053	-3.23224	-4.10244	-1.27988	-1.12263	-0.92987	-1.27379	0.410465	0.357768	0.0143604	0.56129	+	+	HAUb_Ctrl;HAUb_siZNF_HAUb	4.35427	0.000318841	1.48751	6.14937	3.94032	9.54447e-05	2.88508	6.78046	Q13641	Q13641	Homo sapiens	TPBG_HUMAN	Trophoblast glycoprotein	TPBG
-4.46688	-4.19249	-3.95552	-4.17762	-1.02259	-1.14702	-1.2248	-1.82664	-3.56839	-1.67173	-1.39097	-1.53115		+	HAUb_Ctrl	0.649199	0.125327	-0.735298	-1.14397	5.07585	0.000181818	2.89287	9.41926	P26640	P26640	Homo sapiens	SYVC_HUMAN	Valine--tRNA ligase	VARS1
-3.66103	-3.34199	-4.74723	-2.36195	-1.20715	-1.4199	-1.18097	-0.990529	-2.2271	-2.21548	-1.74146	-2.08002	+	+	HAUb_Ctrl;HAUb_siZNF_HAUb	3.03283	0.00137349	-0.866377	-3.56072	2.46169	0.000106904	2.32841	3.88548	Q9NVI1	Q9NVI1	Homo sapiens	FANCI_HUMAN	Fanconi anemia group I protein	FANCI
-3.76159	-4.63742	-0.855248	-3.49955	-0.496003	-0.370127	-0.329845	0.022356	-0.809584	-0.394095	-0.389488	-0.362268		+	HAUb_Ctrl	0.598233	0.274671	-0.195454	-0.768591	1.90252	0.000451493	2.89505	3.13852	O75592	O75592	Homo sapiens	MYCB2_HUMAN	E3 ubiquitin-protein ligase MYCBP2	MYCBP2
-4.78534	-2.90744	-2.86914	-3.56657	-2.9668	-2.17759	-1.93015	-1.82016	-2.90068	-3.18543	-3.14929	-3.12051	+	+	HAUb_Ctrl;HAUb_siZNF_HAUb	1.75563	0.00937269	-0.865299	-2.36051	1.35099	0.00433848	1.30845	2.12138	Q12802	Q12802	Homo sapiens	AKP13_HUMAN	A-kinase anchor protein 13	AKAP13
-3.7904	0.398876	-4.8095	-4.15874	-0.375106	0.000617981	-0.158625	-0.234321	0.244607	0.292802	0.176417	0.296845	+	+	HAUb_Ctrl;HAUb_siZNF_HAUb	2.75656	0.00831002	0.444526	2.42706	1.30094	0.00335061	2.89808	2.25627	Q9UHD9	Q9UHD9	Homo sapiens	UBQL2_HUMAN	Ubiquilin-2	UBQLN2
-1.44073	-5.0878	-1.72773	-4.35897	-0.388009	-0.197812	-0.271213	-0.146754	-2.79997	-0.513844	-0.619832	-0.561669		+	HAUb_Ctrl	0.766752	0.0859143	-0.872881	-1.31939	1.70275	0.00116332	2.90286	2.84126	Q00796	Q00796	Homo sapiens	DHSO_HUMAN	Sorbitol dehydrogenase	SORD
-3.65388	-2.42234	-3.77752	-4.93652	-0.178092	-0.277301	0.312574	-0.0947342	-1.49996	-0.62992	-0.748568	-0.806803	+	+	HAUb_Ctrl;HAUb_siZNF_HAUb	1.97787	0.0065336	-0.861924	-2.57131	3.32723	7.37018e-05	3.63818	5.77497	O14874	O14874	Homo sapiens	BCKD_HUMAN	[3-methyl-2-oxobutanoate dehydrogenase [lipoamide]] kinase, mitochondrial	BCKDK
-5.90897	-4.43134	-3.84348	-4.10781	-2.2184	-1.48089	-1.66014	-1.30974	-2.16734	-1.63637	-1.34743	-1.92096		+	HAUb_Ctrl	0.144449	0.658929	-0.100737	-0.275903	2.93567	5.99455e-05	2.90561	4.82939	Q8TCY9	Q8TCY9	Homo sapiens	URGCP_HUMAN	Up-regulator of cell proliferation	URGCP
-4.3499	-3.40355	-5.63979	-4.61824	-1.49878	-1.63588	-1.51088	-1.73483	-1.8613	-1.17882	-1.24275	-2.01756		+	HAUb_Ctrl	0.0311927	0.912391	0.0199838	0.0623781	3.119	6.49926e-05	2.90778	5.16239	Q8TCB0	Q8TCB0	Homo sapiens	IFI44_HUMAN	Interferon-induced protein 44	IFI44
-4.21005	-3.77432	-5.37424	-3.58128	-1.1755	-1.60219	-1.52575	-1.00157	-1.22468	-0.640929	-0.77262	-0.74105	+	+	HAUb_Ctrl;HAUb_siZNF_HAUb	1.33078	0.0444467	0.481435	1.6444	3.31229	7.04e-05	2.90872	5.52533	Q8N5G2	Q8N5G2	Homo sapiens	MACOI_HUMAN	Macoilin	MACO1
-2.91381	-3.24612	-4.54154	-4.80354	-1.28571	-1.6624	-0.528032	-0.808721	-1.50359	-2.11051	-1.43195	-2.6309	+	+	HAUb_Ctrl;HAUb_siZNF_HAUb	1.18097	0.0329568	-0.848022	-1.77488	2.72976	5.51378e-05	2.80504	4.44441	Q9H201	Q9H201	Homo sapiens	EPN3_HUMAN	Epsin-3	EPN3
-2.9877	-4.27613	-4.40873	-3.80296	-2.61867	-1.74391	-2.06495	-2.53654	-3.42027	-2.60527	-3.84206	-2.46444	+	+	HAUb_Ctrl;HAUb_siZNF_HAUb	1.13553	0.0362642	-0.841993	-1.72452	2.27752	0.0001998	1.62786	3.38107	Q460N5	Q460N5	Homo sapiens	PAR14_HUMAN	Protein mono-ADP-ribosyltransferase PARP14	PARP14
-3.31377	-3.25705	-3.71889	-0.511118	-0.111827	0.237072	-0.0323944	0.0259409	-0.886961	-1.05285	-0.659724	-0.632659	+	+	HAUb_Ctrl;HAUb_siZNF_HAUb	3.2816	0.000897436	-0.837746	-3.73263	1.9888	0.000346487	2.72991	3.24726	O43504	O43504	Homo sapiens	LTOR5_HUMAN	Ragulator complex protein LAMTOR5	LAMTOR5
-4.0885	-3.45721	-3.74049	-4.49762	-0.232655	-0.192145	-0.150026	-0.628834	-1.16307	-1.18035	-1.03373	-1.17607	+	+	HAUb_Ctrl;HAUb_siZNF_HAUb	3.44548	0.000716216	-0.837392	-3.87643	5.18073	0.000221106	3.64504	10.4019	Q9UHI6	Q9UHI6	Homo sapiens	DDX20_HUMAN	Probable ATP-dependent RNA helicase DDX20	DDX20
-3.37357	-3.4737	-3.73769	-4.20281	-1.55881	-0.658486	-0.752696	-0.12855	0.0256929	0.490278	0.295508	-0.255372	+	+	HAUb_Ctrl;HAUb_siZNF_HAUb	1.45543	0.0165342	0.913663	2.0909	3.80455	8.90688e-05	2.92231	6.51422	Q5ZPR3	Q5ZPR3	Homo sapiens	CD276_HUMAN	CD276 antigen	CD276
-1.52639	-1.36425	-7.2162	-2.70849	-0.362747	-0.422384	-0.23268	-0.0906	-0.661976	-0.417379	-0.432056	-0.258295		+	HAUb_Ctrl	0.727694	0.266582	-0.165324	-0.783264	1.1137	0.00613448	2.92673	1.98749	Q92616	Q92616	Homo sapiens	GCN1_HUMAN	eIF-2-alpha kinase activator GCN1	GCN1
-4.70851	-3.16385	-4.75391	-3.85693	-0.303246	-0.50516	-0.826069	-0.545825	-1.9259	-0.894524	-1.25521	-1.44421	+	+	HAUb_Ctrl;HAUb_siZNF_HAUb	1.879	0.00754789	-0.834888	-2.45402	3.99302	0.000105263	3.57573	7.22625	Q96RL1	Q96RL1	Homo sapiens	UIMC1_HUMAN	BRCA1-A complex subunit RAP80	UIMC1
-4.23137	-4.97174	-4.32127	-5.6399	-1.66285	-1.62354	-2.39553	-1.73298	0.148997	-0.0095787	-0.351671	-0.173419	+	+	HAUb_Ctrl;HAUb_siZNF_HAUb	3.78389	0.000263473	1.75731	5.6428	3.64273	8.14815e-05	2.93735	6.18796	P50897	P50897	Homo sapiens	PPT1_HUMAN	Palmitoyl-protein thioesterase 1	PPT1
-4.47985	-4.04312	-4.51286	-4.49289	-1.00644	-2.01208	-1.44821	-1.29555	-0.956169	-1.6053	-0.902077	-1.79764		+	HAUb_Ctrl	0.154851	0.631325	0.125271	0.305593	4.74777	0.000148148	2.94161	8.65705	Q9BVJ7	Q9BVJ7	Homo sapiens	DUS23_HUMAN	Dual specificity protein phosphatase 23	DUSP23
-4.53059	-4.46217	-4.58102	-4.27811	-1.50965	-1.99263	-1.56514	-1.00686	-0.183435	-0.241179	-0.403522	0.214904	+	+	HAUb_Ctrl;HAUb_siZNF_HAUb	2.88785	0.000453901	1.36526	4.00639	5.05648	0.000182573	2.9444	9.42424	Q9Y639	Q9Y639	Homo sapiens	NPTN_HUMAN	Neuroplastin	NPTN
-0.847384	-1.87471	-1.5762	-0.0174198	-0.0603514	-0.937816	-0.291976	0.0328522	-0.333078	-1.05344	-1.14742	-2.02847	+	+	HAUb_Ctrl;HAUb_siZNF_HAUb	1.04188	0.0476587	-0.82628	-1.6185	0.812816	0.0371439	0.764606	1.34467	P47914	P47914	Homo sapiens	RL29_HUMAN	60S ribosomal protein L29	RPL29
-4.30481	-4.07037	-4.02524	-3.831	-1.00561	-1.56216	-1.16267	-0.714717	0.396402	0.520499	0.784146	0.598736	+	+	HAUb_Ctrl;HAUb_siZNF_HAUb	3.88748	0.000269939	1.68624	5.72755	5.1904	0.000198198	2.94656	9.76762	O00468	O00468	Homo sapiens	AGRIN_HUMAN	Agrin	AGRN
1.39927	2.63502	1.76633	2.71804	4.10238	3.7909	3.68724	3.85996	3.44166	2.98236	2.87028	2.85151	+	+	HAUb_Ctrl;HAUb_siZNF_HAUb	2.62159	0.00232727	-0.823669	-3.12131	2.67014	4.98866e-05	1.73045	3.96253	P62861	P62861	Homo sapiens	RS30_HUMAN	FAU ubiquitin-like and ribosomal protein S30	FAU
-4.66144	-1.09099	-3.94244	-3.80887	0.22589	0.0787811	0.254111	-0.336187	-1.12814	-0.428486	-0.704342	-0.791389	+	+	HAUb_Ctrl;HAUb_siZNF_HAUb	2.21066	0.00458772	-0.818737	-2.74461	2.29816	0.000105611	3.43158	3.82969	O96019	O96019	Homo sapiens	ACL6A_HUMAN	Actin-like protein 6A	ACTL6A
-1.23184	-3.59346	-4.43724	-4.78364	0.9804	-1.12503	-1.13025	-0.926744	-1.65765	-0.760624	-1.20432	-0.941275		+	HAUb_Ctrl	0.491077	0.207916	-0.590562	-0.911011	1.68476	0.00122597	2.96114	2.8201	P43007	P43007	Homo sapiens	SATT_HUMAN	Neutral amino acid transporter A	SLC1A4
-5.51831	-3.6872	-3.98551	-4.63135	-1.57639	-3.10179	-1.38535	0.100218	-0.467469	-0.629083	-0.486257	-2.9339		+	HAUb_Ctrl	0.155799	0.570895	0.361651	0.365335	2.07254	0.000201005	2.96476	3.40736	O00743	O00743	Homo sapiens	PPP6_HUMAN	Serine/threonine-protein phosphatase 6 catalytic subunit	PPP6C
-3.80355	-3.12494	-4.63063	-3.02267	-0.839055	-0.257133	-1.03412	-0.583956	0.539409	0.817374	0.541544	0.563381	+	+	HAUb_Ctrl;HAUb_siZNF_HAUb	3.42195	0.000561404	1.29399	4.60372	3.46589	7.49574e-05	2.96688	5.84558	Q96KA5	Q96KA5	Homo sapiens	CLP1L_HUMAN	Lipid scramblase CLPTM1L	CLPTM1L
-4.52068	-0.474257	-4.46897	-5.02762	-0.547074	-0.734762	-0.51913	-0.811911	-0.687749	-0.600346	-0.591789	-0.731751		+	HAUb_Ctrl	0.00130723	0.997712	0.000310421	0.00173361	1.50802	0.00197224	2.96966	2.56119	Q9UJS0	Q9UJS0	Homo sapiens	S2513_HUMAN	Electrogenic aspartate/glutamate antiporter SLC25A13, mitochondrial	SLC25A13
-4.55107	-1.20948	-3.06446	-4.48259	-0.105172	-0.352279	-0.302979	-0.64625	0.266022	-0.067523	0.00152493	-0.515603		+	HAUb_Ctrl	0.666231	0.204726	0.272775	0.918121	2.02402	0.000252217	2.97523	3.33363	P00403	P00403	Homo sapiens	COX2_HUMAN	Cytochrome c oxidase subunit 2	MT-CO2
-5.16108	-3.78129	2.60188	-4.00911	0.108755	0.733461	0.473163	0.251467	1.138	1.05421	1.23891	1.16454	+	+	HAUb_Ctrl;HAUb_siZNF_HAUb	2.75733	0.0020625	0.757203	3.13417	0.848662	0.0185997	2.97911	1.60063	Q9BTV4	Q9BTV4	Homo sapiens	TMM43_HUMAN	Transmembrane protein 43	TMEM43
-4.46982	-4.56913	-3.94605	-3.34759	-1.05018	-0.979475	-1.09449	-1.28893	-1.27233	-1.2708	-0.850629	-0.815764		+	HAUb_Ctrl	0.134202	0.727587	0.0508866	0.209389	4.31812	0.000115486	2.97988	7.6718	P54577	P54577	Homo sapiens	SYYC_HUMAN	Tyrosine--tRNA ligase, cytoplasmic	YARS1
-3.80882	-4.6466	-4.31943	-5.24626	-1.82758	-1.10651	-0.727319	-2.43342	-0.680076	-0.477403	-0.437305	-0.517348	+	+	HAUb_Ctrl;HAUb_siZNF_HAUb	1.38977	0.0179042	0.995674	2.06052	3.0736	6.42336e-05	2.98157	5.10111	P23229	P23229	Homo sapiens	ITA6_HUMAN	Integrin alpha-6	ITGA6
-3.26394	-2.63273	-2.92759	-3.62569	-0.287665	-0.639273	-1.02802	-0.791129	-1.59414	-1.63679	-1.47719	-1.30706	+	+	HAUb_Ctrl;HAUb_siZNF_HAUb	2.50377	0.00265012	-0.817271	-3.00698	4.02401	9.2827e-05	2.42596	6.6555	O75964	O75964	Homo sapiens	ATP5L_HUMAN	ATP synthase subunit g, mitochondrial	ATP5MG
-2.3267	-4.07535	-2.67467	-2.04802	0.0809326	0.153548	0.284539	0.309092	0.309047	0.445493	0.450074	0.462918		+	HAUb_Ctrl	1.74344	0.0961475	0.209855	1.27109	3.23267	6.89655e-05	2.98821	5.40096	Q14677	Q14677	Homo sapiens	EPN4_HUMAN	Clathrin interactor 1	CLINT1
-4.55193	-1.9508	-4.87148	-4.08435	0.301944	0.565357	0.351258	0.472839	-0.330361	-0.50835	-0.476183	-0.26222	+	+	HAUb_Ctrl;HAUb_siZNF_HAUb	4.18174	0.000547009	-0.817128	-4.45145	3.19568	7.18954e-05	4.28749	5.63558	Q15393	Q15393	Homo sapiens	SF3B3_HUMAN	Splicing factor 3B subunit 3	SF3B3
-5.18922	-2.58992	-3.78177	-3.35889	-0.704441	-0.677367	-0.388581	-1.15918	-1.32019	-0.414891	-0.314241	-1.37937		+	HAUb_Ctrl	0.145237	0.646236	-0.124781	-0.292359	2.72756	5.57668e-05	2.99756	4.48628	Q9Y4W6	Q9Y4W6	Homo sapiens	AFG32_HUMAN	AFG3-like protein 2	AFG3L2
-3.92136	-3.16257	-3.9102	-2.72659	-2.08382	-2.00456	-2.36249	-2.20396	-2.16506	-3.7097	-3.04773	-2.99279	+	+	HAUb_Ctrl;HAUb_siZNF_HAUb	1.33313	0.0252006	-0.815111	-1.91405	2.22683	0.000450233	1.26647	3.13251	Q14203	Q14203	Homo sapiens	DCTN1_HUMAN	Dynactin subunit 1	DCTN1
-3.52393	-4.01339	-4.4409	-3.02341	-1.17139	-0.210844	-1.0671	-0.529048	-1.37332	-1.13294	-0.893025	-2.44808		+	HAUb_Ctrl	0.880132	0.0726388	-0.717246	-1.40286	3.65703	8.25516e-05	3.00581	6.24718	Q9H061	Q9H061	Homo sapiens	T126A_HUMAN	Transmembrane protein 126A	TMEM126A
-4.4176	-3.98702	-4.31176	-3.13058	-1.19842	-3.14724	-0.14965	0.688132	-0.548765	-4.08938	-3.01897	-0.125426		+	HAUb_Ctrl	0.335153	0.298224	-0.993843	-0.727687	1.85531	0.000482061	3.00995	3.07993	Q8NEY1	Q8NEY1	Homo sapiens	NAV1_HUMAN	Neuron navigator 1	NAV1
-3.3128	-4.77866	-3.88457	-4.40716	-2.56016	-1.5218	-1.86495	-1.50256	-3.19349	-2.67263	-2.08419	-2.74213	+	+	HAUb_Ctrl;HAUb_siZNF_HAUb	1.28096	0.0274335	-0.810746	-1.8595	2.83407	5.50688e-05	2.23343	4.43621	Q96KR1	Q96KR1	Homo sapiens	ZFR_HUMAN	Zinc finger RNA-binding protein	ZFR
-0.0483313	0.0348129	-0.233809	-0.311852	0.670872	0.627322	0.802562	0.744703	-0.0145292	0.0333128	-0.207153	-0.164096	+	+	HAUb_Ctrl;HAUb_siZNF_HAUb	4.58037	0.000579186	-0.799481	-4.71219	4.12206	5.59085e-05	0.85116	4.49931	O75533	O75533	Homo sapiens	SF3B1_HUMAN	Splicing factor 3B subunit 1	SF3B1
-1.41108	-1.60052	-2.03507	-2.20588	1.19816	1.17906	1.26141	1.20396	1.28755	1.15178	1.06297	1.15289		+	HAUb_Ctrl	0.418684	0.623889	-0.0468481	-0.313161	5.46567	0.000232804	3.02378	10.5811	Q13347	Q13347	Homo sapiens	EIF3I_HUMAN	Eukaryotic translation initiation factor 3 subunit I	EIF3I
-4.51974	-3.15872	-4.43651	-4.07043	-1.21317	-0.878295	-0.931575	-1.06361	-1.649	-1.21403	-0.912713	-1.44084		+	HAUb_Ctrl	0.804308	0.160151	-0.282484	-1.0285	4.09494	0.000104265	3.02469	7.19474	Q9Y6C9	Q9Y6C9	Homo sapiens	MTCH2_HUMAN	Mitochondrial carrier homolog 2	MTCH2
-4.77789	-1.52456	-3.95709	-5.20301	-1.29403	-0.710668	-0.723191	-0.63433	-0.94397	-0.5026	-0.780461	-0.42205		+	HAUb_Ctrl	0.403012	0.374852	0.178286	0.604778	1.95381	0.000344828	3.02508	3.23161	P42224	P42224	Homo sapiens	STAT1_HUMAN	Signal transducer and activator of transcription 1-alpha/beta	STAT1
-0.840641	-4.32771	-0.0731983	-4.68181	0.580564	-0.425288	0.937374	1.12474	-0.865513	-0.487356	1.03509	-0.421355		+	HAUb_Ctrl	0.653718	0.123412	-0.73913	-1.15043	1.31245	0.00323926	3.03518	2.28094	Q9UPU5	Q9UPU5	Homo sapiens	UBP24_HUMAN	Ubiquitin carboxyl-terminal hydrolase 24	USP24
-3.15225	-4.23926	-3.29229	-2.45117	-0.069808	-0.17871	-0.406467	-0.31636	-0.610034	-0.0797138	-0.0859709	-0.00520134		+	HAUb_Ctrl	0.1116	0.758644	0.0476065	0.184499	3.72255	8.59375e-05	3.04091	6.39849	P16298;Q08209	P16298;Q08209	Homo sapiens	PP2BB_HUMAN;PP2BA_HUMAN	Serine/threonine-protein phosphatase 2B catalytic subunit beta isoform;Protein phosphatase 3 catalytic subunit alpha	PPP3CB
-5.38104	-3.13878	-4.84765	-4.73409	-1.04177	-1.6625	-1.7718	-1.45927	-0.97949	-0.931797	-1.10834	-0.950225	+	+	HAUb_Ctrl;HAUb_siZNF_HAUb	1.59909	0.0278414	0.49137	1.84856	3.00487	6.25e-05	3.04156	4.99158	Q96ER3	Q96ER3	Homo sapiens	SAAL1_HUMAN	Protein SAAL1	SAAL1
-5.1997	-2.31699	-4.83201	-0.624071	-0.161638	0.00146198	0.218327	-0.0413237	-1.00536	-0.793015	-0.879252	-0.492667	+	+	HAUb_Ctrl;HAUb_siZNF_HAUb	2.98103	0.00144633	-0.79678	-3.39293	1.6146	0.00142494	3.2474	2.73877	Q9Y295	Q9Y295	Homo sapiens	DRG1_HUMAN	Developmentally-regulated GTP-binding protein 1	DRG1
-3.62761	-4.7007	-3.08339	-3.5915	-0.826632	-0.689625	-0.525614	-0.779252	-1.39933	-1.215	-0.689809	-0.965439		+	HAUb_Ctrl	1.12955	0.080953	-0.362115	-1.35246	3.91957	9.62801e-05	3.04552	6.82037	Q96GG9	Q96GG9	Homo sapiens	DCNL1_HUMAN	DCN1-like protein 1	DCUN1D1
1.25864	1.02831	0.639199	0.760239	2.96434	3.07682	3.05721	2.87778	2.29463	2.15358	2.20202	2.13923	+	+	HAUb_Ctrl;HAUb_siZNF_HAUb	5.04443	0.000633663	-0.796674	-5.0502	5.11585	0.000138365	2.07244	8.42241	P25398	P25398	Homo sapiens	RS12_HUMAN	40S ribosomal protein S12	RPS12
-4.90335	-4.05924	-4.01117	-3.78168	-1.20991	-0.976243	-1.04329	-0.662439	-2.28304	-1.57335	-1.30973	-1.91155	+	+	HAUb_Ctrl;HAUb_siZNF_HAUb	1.79485	0.00967883	-0.796447	-2.34238	4.663	0.000149153	3.21589	8.66494	P19447	P19447	Homo sapiens	ERCC3_HUMAN	General transcription and DNA repair factor IIH helicase subunit XPB	ERCC3
-4.29587	-1.79032	-3.4607	-3.91315	-0.986386	0.0426512	-0.135479	-0.183955	-1.98094	-0.293239	0.392443	-0.0520124		+	HAUb_Ctrl	0.109294	0.683795	-0.167644	-0.25128	2.65484	5.4321e-05	3.04922	4.37175	O15131;O60684;P52294	O15131;O60684;P52294	Homo sapiens	IMA6_HUMAN;IMA7_HUMAN;IMA5_HUMAN	Importin subunit alpha-6;Importin subunit alpha-7;Importin subunit alpha-5	KPNA5
-4.73017	-4.42084	-2.95889	-2.79278	-0.759205	-1.38927	-0.974878	-1.45383	-2.71142	-1.45154	-1.47067	-2.1172	+	+	HAUb_Ctrl;HAUb_siZNF_HAUb	1.2187	0.0323706	-0.793413	-1.78789	2.58217	5.15826e-05	2.58138	4.14293	Q8WU90	Q8WU90	Homo sapiens	ZC3HF_HUMAN	Zinc finger CCCH domain-containing protein 15	ZC3H15
1.16084	2.10324	0.970156	1.2097	3.23428	2.73586	2.67242	2.71438	2.4771	2.00932	1.83605	1.87721	+	+	HAUb_Ctrl;HAUb_siZNF_HAUb	2.1421	0.00526539	-0.789315	-2.64981	2.68785	0.000106077	1.47825	3.83654	P62081	P62081	Homo sapiens	RS7_HUMAN	40S ribosomal protein S7	RPS7
-5.12906	-3.93811	-4.54582	-3.76001	-1.8586	-1.45305	-1.2997	-0.536194	-1.97451	-1.27916	-2.2034	-3.45701		+	HAUb_Ctrl	0.896148	0.0612326	-0.94163	-1.49038	3.4852	7.65217e-05	3.05636	5.9182	Q9Y2T2	Q9Y2T2	Homo sapiens	AP3M1_HUMAN	AP-3 complex subunit mu-1	AP3M1
-4.15302	-3.06491	-3.11103	-2.50444	0.476984	0.591899	0.55414	0.554713	-0.00512695	-0.518124	-0.301313	-0.154602	+	+	HAUb_Ctrl;HAUb_siZNF_HAUb	3.3892	0.000888889	-0.789226	-3.72307	4.44928	0.000138801	3.75278	8.44096	Q5VTB9	Q5VTB9	Homo sapiens	RN220_HUMAN	E3 ubiquitin-protein ligase RNF220	RNF220
-4.72754	-2.71532	-3.40804	-4.42982	-1.56255	-1.40016	-1.85116	-1.35336	-3.05384	-2.21156	-2.18581	-1.86159	+	+	HAUb_Ctrl;HAUb_siZNF_HAUb	1.52063	0.0170809	-0.786391	-2.07837	2.50962	4.96054e-05	2.27837	3.94454	O15357	O15357	Homo sapiens	SHIP2_HUMAN	Phosphatidylinositol 3,4,5-trisphosphate 5-phosphatase 2	INPPL1
-4.54609	-0.935672	-1.81043	-1.63563	0.172985	0.428901	0.586899	0.674567	-0.522544	-0.250997	-0.247171	-0.246783	+	+	HAUb_Ctrl;HAUb_siZNF_HAUb	3.02945	0.00145455	-0.782712	-3.40803	1.81987	0.000680468	2.6978	2.99163	Q6P2Q9	Q6P2Q9	Homo sapiens	PRP8_HUMAN	Pre-mRNA-processing-splicing factor 8	PRPF8
-2.93655	2.04774	-2.77045	-4.25852	1.0083	1.02402	1.21025	1.08359	1.09944	1.27984	1.30573	0.986936		+	HAUb_Ctrl	0.43544	0.485748	0.086447	0.458354	1.16144	0.00496372	3.06098	2.06291	Q96TA2	Q96TA2	Homo sapiens	YMEL1_HUMAN	ATP-dependent zinc metalloprotease YME1L1	YME1L1
-1.50457	-2.5434	-1.19102	-0.146725	1.59702	1.76934	1.78311	1.7254	2.77413	2.76944	2.83454	2.78514	+	+	HAUb_Ctrl;HAUb_siZNF_HAUb	6.4478	0	1.0721	7.39643	3.08685	6.47059e-05	3.06514	5.14971	P05556	P05556	Homo sapiens	ITB1_HUMAN	Integrin beta-1	ITGB1
-5.49877	-2.98411	-3.61136	-5.42676	-1.19586	-1.21561	-1.42146	-1.39084	-0.323115	-1.59017	-0.442582	-1.04742		+	HAUb_Ctrl	0.74829	0.126174	0.455119	1.14127	2.52171	5.17039e-05	3.07431	4.14998	Q9NR31;Q9Y6B6	Q9NR31;Q9Y6B6	Homo sapiens	SAR1A_HUMAN;SAR1B_HUMAN	GTP-binding protein SAR1a;GTP-binding protein SAR1b	SAR1A
-4.97815	-4.15412	-3.63828	-4.37365	-1.90384	-0.755465	-1.23644	-0.930832	-1.81992	-1.4334	-1.48311	-2.14088		+	HAUb_Ctrl	0.85347	0.0951399	-0.512683	-1.27641	3.75259	8.85312e-05	3.07941	6.47873	Q96QE5	Q96QE5	Homo sapiens	TEFM_HUMAN	Transcription elongation factor, mitochondrial	TEFM
-4.39326	-4.40681	-1.08543	-1.3489	0.35513	0.167125	0.115142	0.454507	0.810339	1.00161	0.83945	1.0545	+	+	HAUb_Ctrl;HAUb_siZNF_HAUb	3.22284	0.00184196	0.653499	3.27491	1.80423	0.000606498	3.08157	3.00988	P57088	P57088	Homo sapiens	TMM33_HUMAN	Transmembrane protein 33	TMEM33
1.09894	0.759602	-0.00911522	0.432817	2.89719	3.01403	2.88961	3.00697	2.64196	2.0939	1.95181	2.02988	+	+	HAUb_Ctrl;HAUb_siZNF_HAUb	2.52854	0.00276773	-0.772563	-2.96551	4.23143	0.000101617	2.38139	7.03115	P62841	P62841	Homo sapiens	RS15_HUMAN	40S ribosomal protein S15	RPS15
0.434214	0.800766	1.1038	0.72528	1.41555	1.33331	1.48782	1.26537	0.827266	0.567987	0.58874	0.432783	+	+	HAUb_Ctrl;HAUb_siZNF_HAUb	3.72139	0.000444444	-0.771318	-3.95086	2.23536	0.0021786	0.609497	2.47937	Q14444	Q14444	Homo sapiens	CAPR1_HUMAN	Caprin-1	CAPRIN1
-4.74734	-3.89742	-3.65635	-5.00439	0.0555124	0.204211	0.25183	0.270404	-0.485299	-0.786078	-0.379794	-0.63974	+	+	HAUb_Ctrl;HAUb_siZNF_HAUb	3.56136	0.000697368	-0.768217	-3.81478	5.03566	0.000229167	4.52187	10.5423	Q92900	Q92900	Homo sapiens	RENT1_HUMAN	Regulator of nonsense transcripts 1	UPF1
-4.00725	-4.40694	-4.3014	-4.18948	-0.978408	-1.07946	-1.11245	-1.35269	-1.25781	-1.89188	-1.29558	-2.23772		+	HAUb_Ctrl	1.12426	0.0559037	-0.539996	-1.53769	6.72543	0	3.09552	14.294	P46019	P46019	Homo sapiens	KPB2_HUMAN	Phosphorylase b kinase regulatory subunit alpha, liver isoform	PHKA2
-4.15909	-4.24487	-4.11554	-2.4601	-0.583955	-1.08533	-0.426702	-0.496532	-0.989862	-0.414833	-0.255207	-0.745286		+	HAUb_Ctrl	0.0756239	0.801194	0.0468318	0.145261	3.31066	7.14286e-05	3.09677	5.58662	O95772	O95772	Homo sapiens	STR3N_HUMAN	STARD3 N-terminal-like protein	STARD3NL
-0.228192	-1.67823	-3.38799	-3.53998	0.885767	1.18463	0.954181	0.541183	1.35629	1.07881	0.830357	0.0831051		+	HAUb_Ctrl	0.0634201	0.815296	-0.0542974	-0.134393	2.09811	0.00020429	3.10004	3.46471	Q14956	Q14956	Homo sapiens	GPNMB_HUMAN	Transmembrane glycoprotein NMB	GPNMB
-4.78936	-4.02133	-3.76919	-4.42073	-1.53811	-0.846973	-1.04974	-1.16396	-1.52614	-1.55058	-2.08969	-1.36424		+	HAUb_Ctrl	1.1856	0.0560721	-0.482966	-1.53606	4.60874	0.000139241	3.10046	8.44541	P09960	P09960	Homo sapiens	LKHA4_HUMAN	Leukotriene A-4 hydrolase	LTA4H
-2.84746	-3.13498	-3.03527	-4.75196	0.374968	0.283865	0.422617	0.226076	0.218455	-0.534839	-0.48207	-0.963628	+	+	HAUb_Ctrl;HAUb_siZNF_HAUb	1.66767	0.0138662	-0.767402	-2.20098	3.84191	0.0001	3.7693	6.94443	Q13610	Q13610	Homo sapiens	PWP1_HUMAN	Periodic tryptophan protein 1 homolog	PWP1
-3.76735	-1.00892	-4.49288	-3.77199	-0.617057	-0.107375	-0.116168	0.23735	0.192866	0.154047	0.30281	0.168749		+	HAUb_Ctrl	1.02514	0.0955195	0.35543	1.27365	2.11727	0.000204918	3.10947	3.49611	Q9NZ01	Q9NZ01	Homo sapiens	TECR_HUMAN	Very-long-chain enoyl-CoA reductase	TECR
-4.53852	-2.99577	-4.68098	-4.4981	-1.39941	-0.686475	-1.50326	-0.684929	-0.590382	-0.902509	-0.662593	-1.35866		+	HAUb_Ctrl	0.27969	0.453428	0.189983	0.497712	3.32156	7.16612e-05	3.10983	5.61221	Q9P035	Q9P035	Homo sapiens	HACD3_HUMAN	Very-long-chain (3R)-3-hydroxyacyl-CoA dehydratase 3	HACD3
-4.05723	-3.59454	-4.0674	-3.47879	-0.641525	-0.676999	-1.08544	-1.4211	-2.55315	-1.46421	-1.49513	-1.364	+	+	HAUb_Ctrl;HAUb_siZNF_HAUb	1.20038	0.0343592	-0.762855	-1.75371	4.65703	0.000134557	2.84323	8.35535	P61225	P61225	Homo sapiens	RAP2B_HUMAN	Ras-related protein Rap-2b	RAP2B
-4.28909	-3.68088	-3.43014	-3.89455	-1.08569	-0.889997	-0.57112	-0.705457	-1.79763	-1.80651	-1.38961	-1.30852	+	+	HAUb_Ctrl;HAUb_siZNF_HAUb	2.34447	0.00410787	-0.7625	-2.79365	5.0995	0.000188841	3.0106	9.60156	Q9BXW9	Q9BXW9	Homo sapiens	FACD2_HUMAN	Fanconi anemia group D2 protein	FANCD2
-4.84107	-4.85179	-4.13874	-3.45032	-0.902114	-0.439545	-1.65252	-1.83425	-2.58723	-1.03133	-0.827587	-2.46192		+	HAUb_Ctrl	0.404615	0.268126	-0.519911	-0.780421	3.25863	6.98413e-05	3.11338	5.49069	Q9Y5U2	Q9Y5U2	Homo sapiens	TSSC4_HUMAN	Protein TSSC4	TSSC4
1.05391	1.01487	1.32951	0.920451	2.21601	2.47918	2.25125	2.37733	1.73207	1.4338	1.53914	1.57736	+	+	HAUb_Ctrl;HAUb_siZNF_HAUb	3.92383	0.000465455	-0.760352	-4.0799	4.63726	7.9566e-05	1.25126	6.05693	P08708	P08708	Homo sapiens	RS17_HUMAN	40S ribosomal protein S17	RPS17
-3.46872	-4.4055	-3.84164	-4.20239	-0.92168	-1.02305	-1.00967	-0.447522	-0.852863	-1.34536	-0.710052	-0.503473		+	HAUb_Ctrl	0.00364002	0.990055	-0.00245357	-0.00754907	4.82625	0.000162362	3.12908	9.01085	Q6ZS30	Q6ZS30	Homo sapiens	NBEL1_HUMAN	Neurobeachin-like protein 1	NBEAL1
-4.77171	-4.48038	-3.55666	-4.19524	-0.95299	-1.30002	-1.1535	-1.07154	-3.06539	-0.675707	-1.08938	-1.06926		+	HAUb_Ctrl	0.269686	0.413302	-0.355422	-0.552286	4.60976	0.000140575	3.13149	8.47078	Q8N4Q1	Q8N4Q1	Homo sapiens	MIA40_HUMAN	Mitochondrial intermembrane space import and assembly protein 40	CHCHD4
-3.39486	-3.83022	-4.25626	-3.50092	-0.70765	-0.770943	-0.470628	-0.496621	-1.05965	-1.06367	-0.630903	-0.929065		+	HAUb_Ctrl	1.30218	0.0788	-0.309363	-1.36687	5.27031	0.00021256	3.13411	10.1799	Q9BYD2	Q9BYD2	Homo sapiens	RM09_HUMAN	39S ribosomal protein L9, mitochondrial	MRPL9
-1.3443	-1.03012	-0.993671	-1.64672	1.76348	1.88478	1.91401	1.96981	1.64986	1.66617	1.6983	1.68743		+	HAUb_Ctrl	2.44319	0.0677681	-0.207577	-1.43254	5.95991	0.000321168	3.13672	12.1146	Q99613	Q99613	Homo sapiens	EIF3C_HUMAN	Eukaryotic translation initiation factor 3 subunit C	EIF3C
-4.12275	-2.21202	-5.21597	-3.97249	-1.06551	-0.635254	-0.61251	-0.662594	-0.345416	-0.0716543	-0.176561	-0.529662	+	+	HAUb_Ctrl;HAUb_siZNF_HAUb	1.70163	0.0269855	0.463143	1.87396	2.59894	5.34629e-05	3.13684	4.29286	Q13637	Q13637	Homo sapiens	RAB32_HUMAN	Ras-related protein Rab-32	RAB32
-4.49991	-2.19685	-10.2221	-1.83502	-1.84925	-1.43501	-1.80678	-1.85317	-2.46676	-2.88171	-1.98571	-2.6418	+	+	HAUb_Ctrl;HAUb_siZNF_HAUb	1.90738	0.00843446	-0.757943	-2.40806	0.747812	0.0291436	2.95243	1.44778	O43809	O43809	Homo sapiens	CPSF5_HUMAN	Cleavage and polyadenylation specificity factor subunit 5	NUDT21
-3.35088	-4.48987	-2.41153	-4.83239	-0.422883	-0.632871	-0.716828	-0.730083	-0.637087	-0.313803	-0.557606	-0.357829		+	HAUb_Ctrl	0.741391	0.270895	0.159085	0.775108	2.87704	5.91398e-05	3.1455	4.78474	P51610	P51610	Homo sapiens	HCFC1_HUMAN	Host cell factor 1	HCFC1
0.0789185	-0.172295	-0.124028	0.167653	1.28369	0.59572	0.862737	1.49548	0.878666	0.0263338	0.152632	0.15836	+	+	HAUb_Ctrl;HAUb_siZNF_HAUb	1.44365	0.0219227	-0.755408	-1.98418	2.56924	0.000199005	1.07184	3.36524	P62753	P62753	Homo sapiens	RS6_HUMAN	40S ribosomal protein S6	RPS6
-0.571692	-0.615262	-0.520452	-0.134904	2.66515	2.75631	2.64684	2.69078	4.41163	4.29011	4.43774	4.67838	+	+	HAUb_Ctrl;HAUb_siZNF_HAUb	6.09823	0	1.7647	9.55296	6.85477	0	3.15035	14.8013	P04439	P04439	Homo sapiens	HLAA_HUMAN	HLA class I histocompatibility antigen, A alpha chain	HLA-A
-3.14326	-4.99283	-5.28872	-4.28047	-0.923082	-1.25866	-1.6322	-1.28479	0.344096	-0.393393	-0.263358	-0.174363	+	+	HAUb_Ctrl;HAUb_siZNF_HAUb	2.74231	0.00121846	1.15293	3.63622	3.13489	6.66667e-05	3.15164	5.26446	Q17RY6	Q17RY6	Homo sapiens	LY6K_HUMAN	Lymphocyte antigen 6K	LY6K
-2.60389	-3.41158	-4.32277	-5.38089	-1.91345	-0.119961	-1.69324	0.638087	-2.78879	-2.89189	1.04498	0.203266		+	HAUb_Ctrl	0.104148	0.673575	-0.335968	-0.260908	1.98408	0.000249756	3.15764	3.29311	Q9HAV0	Q9HAV0	Homo sapiens	GBB4_HUMAN	Guanine nucleotide-binding protein subunit beta-4	GNB4
-4.42056	-3.73092	-0.733736	-3.66338	-0.338583	0.281138	0.0556164	0.087657	-0.21907	0.500387	-0.0601053	0.204748		+	HAUb_Ctrl	0.160008	0.656454	0.0850327	0.27938	2.05144	0.000200602	3.15861	3.3984	P21399	P21399	Homo sapiens	ACOHC_HUMAN	Cytoplasmic aconitate hydratase	ACO1
-4.64753	-4.08253	-3.79148	-3.58012	-0.879032	-0.518862	-0.844904	-1.18211	-1.09354	-1.67659	-0.486183	-0.669683		+	HAUb_Ctrl	0.162458	0.621625	-0.125274	-0.315503	4.65248	0.000145695	3.16919	8.60439	O00483	O00483	Homo sapiens	NDUA4_HUMAN	Cytochrome c oxidase subunit NDUFA4	NDUFA4
-4.72033	-3.41419	-4.69573	-5.11331	-0.288449	-1.75989	-1.94696	-1.20627	-0.858301	-2.14179	-1.78805	-1.44939		+	HAUb_Ctrl	0.225423	0.483964	-0.258994	-0.46115	3.04272	6.41399e-05	3.1855	5.09955	Q14558	Q14558	Homo sapiens	KPRA_HUMAN	Phosphoribosyl pyrophosphate synthase-associated protein 1	PRPSAP1
-4.02991	-4.44746	-3.0993	-4.64146	-0.75221	-0.705637	-0.950978	-1.05288	-0.551737	-0.461926	-0.224707	-0.429093	+	+	HAUb_Ctrl;HAUb_siZNF_HAUb	2.23618	0.014593	0.44856	2.16405	3.98909	0.000101852	3.18911	7.04464	O43617	O43617	Homo sapiens	TPPC3_HUMAN	Trafficking protein particle complex subunit 3	TRAPPC3
-0.71359	0.964401	-0.125245	-0.0773592	0.786292	1.09916	0.97288	0.897054	0.374644	0.0433178	0.198202	0.122821	+	+	HAUb_Ctrl;HAUb_siZNF_HAUb	3.63281	0.000706667	-0.754102	-3.83588	1.39706	0.0053526	0.926796	2.03694	Q9UN86	Q9UN86	Homo sapiens	G3BP2_HUMAN	Ras GTPase-activating protein-binding protein 2	G3BP2
-0.108782	-0.000580788	0.163393	0.626015	1.48141	1.73022	1.50691	1.3817	1.06997	1.00429	0.824951	0.209689	+	+	HAUb_Ctrl;HAUb_siZNF_HAUb	1.92881	0.00839098	-0.747835	-2.41654	3.574	6.06061e-05	1.35505	4.87642	Q04837	Q04837	Homo sapiens	SSBP_HUMAN	Single-stranded DNA-binding protein, mitochondrial	SSBP1
-4.59852	-3.57848	-4.49768	-4.57161	-0.701307	-1.18048	-1.12953	-1.45953	-1.38372	-1.15332	-1.00874	-1.2099		+	HAUb_Ctrl	0.15629	0.675399	-0.0712123	-0.259194	4.46849	0.000127536	3.19386	8.16797	O15162	O15162	Homo sapiens	PLS1_HUMAN	Phospholipid scramblase 1	PLSCR1
-4.19551	-4.655	-5.1443	-3.29337	-1.132	-0.933582	-0.986635	-1.45728	-1.87214	-1.46374	-1.44662	-1.34535		+	HAUb_Ctrl	1.29965	0.0577286	-0.404588	-1.52384	3.62209	8.27068e-05	3.19467	6.25142	Q08752	Q08752	Homo sapiens	PPID_HUMAN	Peptidyl-prolyl cis-trans isomerase D	PPID
-4.10649	-3.27146	-4.77827	-4.75801	-3.55711	-0.101235	-0.459991	-0.00310326	0.387374	0.560356	0.677557	0.582724	+	+	HAUb_Ctrl;HAUb_siZNF_HAUb	0.950738	0.0417761	1.58236	1.66546	1.88073	0.000451072	3.1982	3.13759	O43615	O43615	Homo sapiens	TIM44_HUMAN	Mitochondrial import inner membrane translocase subunit TIM44	TIMM44
-4.24352	-2.76988	-3.82098	-5.17306	-0.846311	-0.819505	-0.80367	-0.733593	-0.842895	-0.548649	-0.544586	-0.796531		+	HAUb_Ctrl	0.685844	0.351114	0.117604	0.64275	3.16949	6.79012e-05	3.20109	5.34442	Q9Y263	Q9Y263	Homo sapiens	PLAP_HUMAN	Phospholipase A-2-activating protein	PLAA
-5.4321	-1.26562	-3.08233	-5.14538	-0.653347	-0.506083	-0.687749	-0.310995	-1.36179	-1.07977	-1.28188	-1.42002	+	+	HAUb_Ctrl;HAUb_siZNF_HAUb	3.22715	0.00150588	-0.746324	-3.49605	1.76493	0.000796429	3.19181	2.96045	Q5T9A4	Q5T9A4	Homo sapiens	ATD3B_HUMAN	ATPase family AAA domain-containing protein 3B	ATAD3B
-3.2515	-3.16736	-5.40468	-3.3951	-0.707662	-0.739919	-0.721498	-0.229317	-0.147578	-0.294119	0.13479	-0.437919		+	HAUb_Ctrl	1.25985	0.0591661	0.413392	1.50931	2.9515	6.15385e-05	3.20506	4.93473	O75695	O75695	Homo sapiens	XRP2_HUMAN	Protein XRP2	RP2
-4.19642	-5.3267	-4.25032	-4.71409	-1.03121	-1.50797	-1.61194	-1.49642	-2.03742	-1.35409	-1.14626	-1.42839		+	HAUb_Ctrl	0.12948	0.693358	-0.0796537	-0.240507	4.46968	0.000127907	3.21	8.18138	Q9NXH9	Q9NXH9	Homo sapiens	TRM1_HUMAN	tRNA (guanine(26)-N(2))-dimethyltransferase	TRMT1
-2.65638	-3.83884	-4.55434	-2.52358	-0.221218	-0.350951	-0.049367	-0.109711	0.801867	0.857618	0.804082	0.813731	+	+	HAUb_Ctrl;HAUb_siZNF_HAUb	5.22509	0.000297297	1.00214	5.97725	3.21121	6.91824e-05	3.21047	5.42767	Q13740	Q13740	Homo sapiens	CD166_HUMAN	CD166 antigen	ALCAM
-4.39135	-4.45448	-3.4879	-5.50066	-1.13399	-1.33492	-1.24523	-1.27028	-1.0077	-2.30176	-1.03749	0.730387		+	HAUb_Ctrl	0.2193	0.473478	0.341964	0.472236	3.61993	8.28625e-05	3.2125	6.25369	Q9UQ35	Q9UQ35	Homo sapiens	SRRM2_HUMAN	Serine/arginine repetitive matrix protein 2	SRRM2
-4.79414	-3.86274	-2.72416	-4.47635	-0.83928	-0.803574	-0.680273	-0.67768	-0.584332	-0.445731	-0.464335	-0.425777	+	+	HAUb_Ctrl;HAUb_siZNF_HAUb	2.57575	0.0346454	0.270158	1.744	3.37781	7.34558e-05	3.21415	5.75744	Q5VTR2	Q5VTR2	Homo sapiens	BRE1A_HUMAN	E3 ubiquitin-protein ligase BRE1A	RNF20
2.64619	2.9129	2.97522	2.61902	4.42126	4.57664	4.48985	4.82367	4.12999	3.70164	3.7809	3.72228	+	+	HAUb_Ctrl;HAUb_siZNF_HAUb	2.8534	0.00192593	-0.744154	-3.19012	5.10837	0.000121547	1.78952	7.90094	P23396	P23396	Homo sapiens	RS3_HUMAN	40S ribosomal protein S3	RPS3
-4.22011	-5.12022	-1.0414	-4.45973	-0.73846	-0.596308	-0.290906	-0.348607	0.173588	0.277182	-0.441141	-0.0419092	+	+	HAUb_Ctrl;HAUb_siZNF_HAUb	1.36043	0.0409767	0.4855	1.67101	1.89845	0.000455744	3.21679	3.16665	P00491	P00491	Homo sapiens	PNPH_HUMAN	Purine nucleoside phosphorylase	PNP
-0.226574	-0.13867	-0.215718	-0.607779	0.715851	0.678997	0.702738	0.6408	0.0125675	-0.162642	-0.00303555	-0.0829601	+	+	HAUb_Ctrl;HAUb_siZNF_HAUb	5.58438	0.000666667	-0.743614	-5.1779	4.03323	5.89023e-05	0.981782	4.75109	P52597	P52597	Homo sapiens	HNRPF_HUMAN	Heterogeneous nuclear ribonucleoprotein F	HNRNPF
-2.82355	-3.35726	-3.59634	-3.59994	-0.154688	-0.137281	-0.0515146	-0.133361	-0.884919	-0.190753	-0.361901	-0.650915		+	HAUb_Ctrl	1.38588	0.0515528	-0.402911	-1.57713	5.65407	0.000269939	3.22506	11.353	Q9NPJ6	Q9NPJ6	Homo sapiens	MED4_HUMAN	Mediator of RNA polymerase II transcription subunit 4	MED4
-2.75056	-4.01736	-4.80028	-3.93172	0.0987921	0.233929	0.0245829	0.047842	-0.74208	-0.816764	-0.34481	-0.655201	+	+	HAUb_Ctrl;HAUb_siZNF_HAUb	3.20413	0.00149271	-0.741	-3.46605	4.07126	0.000111675	3.97627	7.56985	Q02241	Q02241	Homo sapiens	KIF23_HUMAN	Kinesin-like protein KIF23	KIF23
-3.36119	-3.64911	-4.67234	-3.85882	-1.01052	-1.09803	-0.713799	-1.44462	-2.48358	-1.58814	-1.76211	-1.39626	+	+	HAUb_Ctrl;HAUb_siZNF_HAUb	1.41161	0.0232534	-0.740779	-1.94404	3.9317	9.46237e-05	2.81862	6.725	Q10567	Q10567	Homo sapiens	AP1B1_HUMAN	AP-1 complex subunit beta-1	AP1B1
-3.82649	-4.6603	-3.45589	-4.25939	-0.595765	-1.00578	-0.71529	-0.930753	0.111718	-0.235271	-0.175874	-0.574948	+	+	HAUb_Ctrl;HAUb_siZNF_HAUb	1.88886	0.0138188	0.593302	2.19909	4.6185	0.000145215	3.23862	8.56919	O75396	O75396	Homo sapiens	SC22B_HUMAN	Vesicle-trafficking protein SEC22b	SEC22B
-3.10094	-4.0891	0.257447	-0.931873	1.1473	1.57184	1.06245	1.31738	0.893054	1.3768	1.47858	1.70641		+	HAUb_Ctrl	0.16794	0.646186	0.0889671	0.291808	1.75576	0.000794301	3.24086	2.95069	Q16186	Q16186	Homo sapiens	ADRM1_HUMAN	Proteasomal ubiquitin receptor ADRM1	ADRM1
-4.03939	-4.52943	-5.07287	-0.185483	-0.253897	-0.153701	-0.246387	-0.208688	-0.431987	-0.381747	0.0212107	-0.53395		+	HAUb_Ctrl	0.413877	0.438325	-0.11595	-0.517795	1.57322	0.00147877	3.24113	2.6766	Q9NP97	Q9NP97	Homo sapiens	DLRB1_HUMAN	Dynein light chain roadblock-type 1	DYNLRB1
-4.68729	-3.64827	-5.23457	-3.06066	-1.21179	-0.937963	-0.763722	-0.731546	-0.0304813	0.222322	-0.390381	-0.111814	+	+	HAUb_Ctrl;HAUb_siZNF_HAUb	2.6018	0.00247028	0.833668	3.11768	3.17878	6.875e-05	3.24644	5.37487	P21580	P21580	Homo sapiens	TNAP3_HUMAN	Tumor necrosis factor alpha-induced protein 3	TNFAIP3
-1.68074	-0.760443	-0.857762	-0.986217	0.250566	0.0891762	-0.0021925	0.191739	-0.46332	-0.634812	-0.452028	-0.867692	+	+	HAUb_Ctrl;HAUb_siZNF_HAUb	3.22532	0.00150147	-0.736785	-3.47353	2.85179	0.000104918	1.20361	3.81244	P51114	P51114	Homo sapiens	FXR1_HUMAN	RNA-binding protein FXR1	FXR1
-3.60486	-4.07321	-3.64437	-3.37692	-1.55581	-1.52147	-1.2623	-1.46964	-1.68939	-3.12045	-1.99941	-1.94265	+	+	HAUb_Ctrl;HAUb_siZNF_HAUb	1.19321	0.0357772	-0.73567	-1.73191	5.07038	0.000144737	2.22254	8.56561	Q5SRE5	Q5SRE5	Homo sapiens	NU188_HUMAN	Nucleoporin NUP188	NUP188
-4.66092	-4.64962	-3.91322	-3.97227	-1.41873	-1.38801	-0.939201	-0.458096	-1.28932	-0.957844	-1.41406	-1.63205		+	HAUb_Ctrl	0.460938	0.290609	-0.272311	-0.743371	4.38671	0.000123596	3.248	8.00353	Q9Y575	Q9Y575	Homo sapiens	ASB3_HUMAN	Ankyrin repeat and SOCS box protein 3	ASB3
1.49551	2.12097	1.83557	1.4651	2.64609	2.62467	2.60848	2.61639	2.11629	1.68382	1.78077	1.97363	+	+	HAUb_Ctrl;HAUb_siZNF_HAUb	3.55669	0.000894569	-0.735282	-3.72819	2.92133	0.000205339	0.894621	3.50226	P52272	P52272	Homo sapiens	HNRPM_HUMAN	Heterogeneous nuclear ribonucleoprotein M	HNRNPM
-4.46263	-4.49758	-5.54923	-4.37118	-1.39538	-1.14274	-1.20226	-1.2525	-2.60089	-1.6273	-1.54319	-2.15316	+	+	HAUb_Ctrl;HAUb_siZNF_HAUb	1.56422	0.0171086	-0.732915	-2.07869	4.74949	0.000167939	3.47194	9.06909	Q9Y312	Q9Y312	Homo sapiens	AAR2_HUMAN	Protein AAR2 homolog	AAR2
-4.04531	-5.62119	-5.45464	-1.7251	-0.984357	-0.74719	-1.02469	-1.09198	-1.31045	-0.500888	-0.699431	-1.2828		+	HAUb_Ctrl	0.0212898	0.938223	0.0136626	0.0429041	1.94124	0.000346154	3.24951	3.23607	Q13303	Q13303	Homo sapiens	KCAB2_HUMAN	Voltage-gated potassium channel subunit beta-2	KCNAB2
-5.34011	-5.04601	-3.72937	-4.00231	-1.35198	-1.45896	-1.60043	-0.702209	-1.5217	-0.82616	-0.763064	-2.0473		+	HAUb_Ctrl	0.0103	0.965687	-0.0111604	-0.0240304	3.50499	7.85714e-05	3.25106	6.02838	Q14166	Q14166	Homo sapiens	TTL12_HUMAN	Tubulin--tyrosine ligase-like protein 12	TTLL12
-5.07975	-5.00699	-4.30371	-5.44635	-1.44472	-1.81418	-1.92071	-1.63369	-1.84143	-1.18124	-1.11416	-1.30333		+	HAUb_Ctrl	0.887314	0.12022	0.343287	1.16171	4.79369	0.000162963	3.25587	9.02858	Q9BSJ8	Q9BSJ8	Homo sapiens	ESYT1_HUMAN	Extended synaptotagmin-1	ESYT1
-5.02971	-4.14253	-4.98622	-4.4693	-0.474359	-0.70085	-3.51803	-0.906298	-0.0860739	-0.505665	-0.651956	-4.31729		+	HAUb_Ctrl	0.00264842	0.989804	0.00963837	0.00733784	2.33287	0.000106548	3.25705	3.86415	Q15392	Q15392	Homo sapiens	DHC24_HUMAN	Delta(24)-sterol reductase	DHCR24
-5.01527	-3.44443	-3.82228	-4.57081	-0.951896	-0.840294	-0.678418	-1.32846	-1.48409	-0.61625	-0.850098	-0.129957		+	HAUb_Ctrl	0.231151	0.505332	0.179667	0.434604	3.85542	9.56522e-05	3.26343	6.78141	P25054	P25054	Homo sapiens	APC_HUMAN	Adenomatous polyposis coli protein	APC
-4.39135	-2.43573	-2.10544	-4.72369	-0.834496	-0.877743	-1.79903	-2.01411	-2.42377	-1.82351	-1.87775	-2.29113	+	+	HAUb_Ctrl;HAUb_siZNF_HAUb	1.10626	0.0451559	-0.722694	-1.63909	1.4885	0.00232166	2.03271	2.43692	P48729;Q8N752	P48729;Q8N752	Homo sapiens	KC1A_HUMAN;KC1AL_HUMAN	Casein kinase I isoform alpha;Casein kinase I isoform alpha-like	CSNK1A1
[truncated: 533 more rows]
