# Supplementary material for: TFEB coordinates autophagosome biogenesis and ribophagy during starvation via SQSTM1
Source: Sci Adv. 2026 Jan 1;12(1):eaea9302. doi: 10.1126/sciadv.aea9302 (PMC12757066; doi:10.1126/sciadv.aea9302)
Supplement: Supplementary file 2 — Tables S1 to S6 [file sciadv.aea9302_tables_s1_to_s6.zip › aea9302_table_s4.xlsx]

## Sheet: TFEB_UBQ_WT_interactors
Gene names	log2 FC(TFEB_UBQ_WT)
RPS7	8.42741
SQSTM1	7.0167
UBB	6.63669
HUWE1	6.59607
VCP	5.83396
UBE2L3	5.42195
USP5	5.32313
UBE2N	5.18094
SLC1A5	3.76452
PSMD4	3.64895
C1QBP	3.04988
HNRNPL	2.94372
RPS10	2.84472
PSMC6	2.80639
RPS14	2.77338
PSMC4	2.75562
DDX17	2.71871
PSMC1	2.59759
PSMC3	2.52245
SLC39A14	2.51772
EIF5A	2.44976
RPS16	2.43951
PFAS	2.36758
SLC3A2	2.26482
RPL17	2.22952
RPL7	2.22114
NSFL1C	2.19206
CCT5	2.11275
UBE2K	2.04356
PSMC2	2.03477
S100A4	2.01882
RPL22	1.97206
UBE2S	1.96078
BAG2	1.91951
IGKV A18	1.90839
FASN	1.90786
WARS	1.80457
RPS20	1.79379
RPS3A	1.72908
RPS2	1.71738
FEN1	1.69741
EPS15	1.64648
TFRC	1.61389
CANX	1.56861
EIF4A1	1.56352
UBA6	1.5508
RPS3	1.55024
CCT7	1.54428
CLINT1	1.52342
PTRF	1.52205
HNRNPF	1.47052
CPS1	1.4027
RPL11	1.37741
CCT4	1.34645
FAF2	1.34281
RAD23B	1.33796
RPL18	1.31526
SRM	1.18474
CCDC50	1.16613
CCT8	1.16252
EEF1G	1.08574
HNRNPK	1.07068
CCT6A	1.05928
PABPC1	1.05508
CCT3	1.0418
ANKRD13D	1.02444

## Sheet: KEGG
Enrichment FDR	nGenes	Pathway Genes	Fold Enrichment	Pathway	KEGG terms	Genes
1.13908e-15	13	134	36.9966	Path:hsa03010 Ribosome	hsa03010	RPL7 RPL11 RPL17 RPL18 RPL22 RPS2 RPS3 RPS3A RPS7 RPS10 RPS14 RPS16 RPS20
7.67561e-13	13	232	21.3687	Path:hsa05171 Coronavirus disease-COVID-19	hsa05171	RPL7 RPL11 RPL17 RPL18 RPL22 RPS2 RPS3 RPS3A RPS7 RPS10 RPS14 RPS16 RPS20
1.58417e-06	7	142	18.7989	Path:hsa04120 Ubiquitin mediated proteolysis	hsa04120	HUWE1 UBE2S UBE2K UBA6 UBB UBE2L3 UBE2N
1.74899e-06	5	46	41.4511	Path:hsa03050 Proteasome	hsa03050	PSMC1 PSMC2 PSMC3 PSMC6 PSMD4
4.82954e-06	8	266	11.4692	Path:hsa05012 Parkinson disease	hsa05012	SLC39A14 PSMC1 PSMC2 PSMC3 PSMC6 PSMD4 UBB UBE2L3
0.000269576	5	142	13.4278	Path:hsa05017 Spinocerebellar ataxia	hsa05017	PSMC1 PSMC2 PSMC3 PSMC6 PSMD4
0.000269576	8	476	6.40924	Path:hsa05022 Pathways of neurodegeneration-multiple diseases	hsa05022	PSMC1 PSMC2 PSMC3 PSMC6 PSMD4 UBB UBE2L3 VCP
0.00110672	3	41	27.9037	Path:hsa04216 Ferroptosis	hsa04216	SLC39A14 SLC3A2 TFRC
0.00110672	5	202	9.43936	Path:hsa05169 Epstein-Barr virus infection	hsa05169	PSMC1 PSMC2 PSMC3 PSMC6 PSMD4
0.00200132	6	364	6.28599	Path:hsa05014 Amyotrophic lateral sclerosis	hsa05014	PSMC1 PSMC2 PSMC3 PSMC6 PSMD4 VCP
0.00241382	6	384	5.95859	Path:hsa05010 Alzheimer disease	hsa05010	SLC39A14 PSMC1 PSMC2 PSMC3 PSMC6 PSMD4
0.00329095	5	273	6.98443	Path:hsa05020 Prion disease	hsa05020	PSMC1 PSMC2 PSMC3 PSMC6 PSMD4
0.0041376	4	169	9.02604	Path:hsa04141 Protein processing in endoplasmic reticulum	hsa04141	NSFL1C RAD23B VCP BAG2
0.00469201	5	306	6.23121	Path:hsa05016 Huntington disease	hsa05016	PSMC1 PSMC2 PSMC3 PSMC6 PSMD4
0.0347603	2	57	13.3807	Path:hsa05134 Legionellosis	hsa05134	EEF1G VCP
0.0993385	2	103	7.40485	Path:hsa04974 Protein digestion and absorption	hsa04974	SLC1A5 SLC3A2

## Sheet: GO BP
Enrichment FDR	nGenes	Pathway Genes	Fold Enrichment	Pathway	GO BP terms	Genes
7.69402e-16	15	178	32.1362	GO:0002181 cytoplasmic translation	GO:0002181	RPL22 EIF4A1 RPL17 RPS20 RPL18 RPS16 RPS10 RPS2 RPL11 RPS3A RPL7 RPS3 RPS14 RPS7 PABPC1
1.30346e-12	20	761	10.0223	GO:0019941 modification-dependent protein catabolic process	GO:0019941	UBA6 UBE2K HUWE1 NSFL1C PSMC6 PSMC1 UBE2S FAF2 RAD23B PSMD4 PSMC2 VCP PSMC3 UBB UBE2L3 RPS7 USP5 RPL11 UBE2N SQSTM1
1.30346e-12	20	772	9.87953	GO:0043632 modification-dependent macromolecule catabolic process	GO:0043632	UBA6 UBE2K HUWE1 NSFL1C PSMC6 PSMC1 UBE2S FAF2 RAD23B PSMD4 PSMC2 VCP PSMC3 UBB UBE2L3 RPS7 USP5 RPL11 UBE2N SQSTM1
1.30346e-12	21	880	9.1004	GO:0051603 proteolysis involved in cellular protein catabolic process	GO:0051603	UBA6 UBE2K HUWE1 NSFL1C PSMC6 PSMC1 UBE2S FAF2 RAD23B PSMD4 PSMC2 VCP PSMC3 UBB UBE2L3 RPS7 USP5 BAG2 RPL11 UBE2N SQSTM1
1.76047e-12	21	910	8.80038	GO:0044257 cellular protein catabolic process	GO:0044257	UBA6 UBE2K HUWE1 NSFL1C PSMC6 PSMC1 UBE2S FAF2 RAD23B PSMD4 PSMC2 VCP PSMC3 UBB UBE2L3 RPS7 USP5 BAG2 RPL11 UBE2N SQSTM1
6.87346e-12	19	751	9.648	GO:0006511 ubiquitin-dependent protein catabolic process	GO:0006511	UBA6 UBE2K HUWE1 NSFL1C PSMC6 PSMC1 UBE2S FAF2 RAD23B PSMD4 PSMC2 VCP PSMC3 UBE2L3 RPS7 USP5 RPL11 UBE2N SQSTM1
6.87346e-12	23	1263	6.94462	GO:0044265 cellular macromolecule catabolic process	GO:0044265	UBA6 UBE2K HUWE1 NSFL1C PSMC6 PSMC1 UBE2S FAF2 RAD23B PSMD4 PSMC2 VCP PSMC3 UBB UBE2L3 PABPC1 FEN1 RPS7 USP5 BAG2 RPL11 UBE2N SQSTM1
1.01053e-11	6	10	228.81	GO:1904851 positive regulation of establishment of protein localization to telomere	GO:1904851	CCT4 CCT7 CCT6A CCT5 CCT8 CCT3
1.61358e-11	6	11	208.009	GO:0070203 regulation of establishment of protein localization to telomere	GO:0070203	CCT4 CCT7 CCT6A CCT5 CCT8 CCT3
1.61358e-11	6	11	208.009	GO:1904869 regulation of protein localization to Cajal body	GO:1904869	CCT4 CCT7 CCT6A CCT5 CCT8 CCT3
1.61358e-11	6	11	208.009	GO:1904871 positive regulation of protein localization to Cajal body	GO:1904871	CCT4 CCT7 CCT6A CCT5 CCT8 CCT3
2.36179e-11	6	12	190.675	GO:0070202 regulation of establishment of protein localization to chromosome	GO:0070202	CCT4 CCT7 CCT6A CCT5 CCT8 CCT3
2.36179e-11	13	270	18.3613	GO:1903320 regulation of protein modification by small protein conjugation or removal	GO:1903320	HUWE1 UBE2S BAG2 RPS2 RPL11 RPS3 SQSTM1 VCP UBB RPS7 UBE2N RPS20 UBE2L3
2.36179e-11	6	12	190.675	GO:1903405 protein localization to nuclear body	GO:1903405	CCT4 CCT7 CCT6A CCT5 CCT8 CCT3
2.36179e-11	6	12	190.675	GO:1904867 protein localization to Cajal body	GO:1904867	CCT4 CCT7 CCT6A CCT5 CCT8 CCT3
3.37753e-11	21	1124	7.12487	GO:0030163 protein catabolic process	GO:0030163	UBA6 UBE2K HUWE1 NSFL1C PSMC6 PSMC1 UBE2S FAF2 RAD23B PSMD4 PSMC2 VCP PSMC3 UBB UBE2L3 RPS7 USP5 BAG2 RPL11 UBE2N SQSTM1
3.86233e-11	6	13	176.008	GO:1904816 positive regulation of protein localization to chromosome telomeric region	GO:1904816	CCT4 CCT7 CCT6A CCT5 CCT8 CCT3
5.64546e-11	12	228	20.0711	GO:0031396 regulation of protein ubiquitination	GO:0031396	HUWE1 UBE2S BAG2 RPS2 RPS3 SQSTM1 UBB RPS7 UBE2N RPS20 UBE2L3 RPL11
6.03536e-11	6	14	163.436	GO:1990173 protein localization to nucleoplasm	GO:1990173	CCT4 CCT7 CCT6A CCT5 CCT8 CCT3
6.46748e-11	18	784	8.75548	GO:0006412 translation	GO:0006412	RPL22 WARS1 RPS2 EIF4A1 RPS14 EEF1G RPL17 RPS20 RPL18 RPS16 RPS10 RPL11 RPS3A RPL7 RPS3 RPS7 PABPC1 C1QBP
9.08253e-11	6	15	152.54	GO:1904814 regulation of protein localization to chromosome telomeric region	GO:1904814	CCT4 CCT7 CCT6A CCT5 CCT8 CCT3
9.65442e-11	23	1514	5.7933	GO:0009057 macromolecule catabolic process	GO:0009057	UBA6 UBE2K HUWE1 NSFL1C PSMC6 PSMC1 UBE2S FAF2 RAD23B PSMD4 PSMC2 VCP PSMC3 UBB UBE2L3 PABPC1 FEN1 RPS7 USP5 BAG2 RPL11 UBE2N SQSTM1
9.65442e-11	16	585	10.4301	GO:0010498 proteasomal protein catabolic process	GO:0010498	UBE2K HUWE1 NSFL1C PSMC6 PSMC1 FAF2 RAD23B PSMD4 PSMC2 VCP PSMC3 UBE2S UBB BAG2 RPL11 USP5
1.01139e-10	18	814	8.4328	GO:0043043 peptide biosynthetic process	GO:0043043	RPL22 WARS1 RPS2 EIF4A1 RPS14 EEF1G RPL17 RPS20 RPL18 RPS16 RPS10 RPL11 RPS3A RPL7 RPS3 RPS7 PABPC1 C1QBP
1.21822e-10	6	16	143.006	GO:1904874 positive regulation of telomerase RNA localization to Cajal body	GO:1904874	CCT4 CCT7 CCT6A CCT5 CCT8 CCT3
1.3355e-10	19	959	7.55542	GO:0043604 amide biosynthetic process	GO:0043604	RPL22 WARS1 RPS2 EIF4A1 RPS14 EEF1G RPL17 RPS20 RPL18 RPS16 RPS10 RPL11 RPS3A RPL7 RPS3 RPS7 PABPC1 CPS1 C1QBP
1.362e-10	8	58	52.6	GO:0051438 regulation of ubiquitin-protein transferase activity	GO:0051438	UBE2S BAG2 RPS2 RPS7 RPS20 UBE2L3 RPL11 UBE2N
1.61974e-10	6	17	134.594	GO:0070200 establishment of protein localization to telomere	GO:0070200	CCT4 CCT7 CCT6A CCT5 CCT8 CCT3
1.61974e-10	12	259	17.6687	GO:1903050 regulation of proteolysis involved in cellular protein catabolic process	GO:1903050	PSMC6 PSMC2 PSMC3 RAD23B VCP UBB RPS7 UBE2K PSMC1 BAG2 RPL11 USP5
3.08275e-10	12	275	16.6407	GO:1903362 regulation of cellular protein catabolic process	GO:1903362	PSMC6 PSMC2 PSMC3 RAD23B VCP UBB RPS7 UBE2K PSMC1 BAG2 RPL11 USP5
4.71679e-10	6	20	114.405	GO:1904872 regulation of telomerase RNA localization to Cajal body	GO:1904872	CCT4 CCT7 CCT6A CCT5 CCT8 CCT3
5.6897e-10	11	223	18.811	GO:0061136 regulation of proteasomal protein catabolic process	GO:0061136	PSMC6 PSMC2 PSMC3 RAD23B VCP UBB UBE2K PSMC1 BAG2 RPL11 USP5
5.6897e-10	6	21	108.957	GO:0090670 RNA localization to Cajal body	GO:0090670	CCT4 CCT7 CCT6A CCT5 CCT8 CCT3
5.6897e-10	6	21	108.957	GO:0090671 telomerase RNA localization to Cajal body	GO:0090671	CCT4 CCT7 CCT6A CCT5 CCT8 CCT3
5.6897e-10	6	21	108.957	GO:0090672 telomerase RNA localization	GO:0090672	CCT4 CCT7 CCT6A CCT5 CCT8 CCT3
5.6897e-10	6	21	108.957	GO:0090685 RNA localization to nucleus	GO:0090685	CCT4 CCT7 CCT6A CCT5 CCT8 CCT3
1.22625e-09	14	496	10.7639	GO:0043161 proteasome-mediated ubiquitin-dependent protein catabolic process	GO:0043161	UBE2K HUWE1 NSFL1C PSMC6 PSMC1 FAF2 RAD23B PSMD4 PSMC2 VCP PSMC3 UBE2S RPL11 USP5
1.89238e-09	18	999	6.87117	GO:0006518 peptide metabolic process	GO:0006518	RPL22 WARS1 RPS2 EIF4A1 RPS14 EEF1G RPL17 RPS20 RPL18 RPS16 RPS10 RPL11 RPS3A RPL7 RPS3 RPS7 PABPC1 C1QBP
2.82299e-09	6	27	84.7444	GO:0070199 establishment of protein localization to chromosome	GO:0070199	CCT4 CCT7 CCT6A CCT5 CCT8 CCT3
3.60321e-09	21	1510	5.30354	GO:1901565 organonitrogen compound catabolic process	GO:1901565	UBA6 UBE2K HUWE1 NSFL1C PSMC6 PSMC1 UBE2S FAF2 RAD23B PSMD4 PSMC2 VCP PSMC3 UBB UBE2L3 RPS7 USP5 BAG2 RPL11 UBE2N SQSTM1
4.78685e-09	13	451	10.9924	GO:0042176 regulation of protein catabolic process	GO:0042176	HUWE1 PSMC6 PSMC2 PSMC3 RAD23B VCP UBB RPS7 UBE2K PSMC1 BAG2 RPL11 USP5
7.94402e-09	6	32	71.5031	GO:0070198 protein localization to chromosome telomeric region	GO:0070198	CCT4 CCT7 CCT6A CCT5 CCT8 CCT3
1.51494e-08	19	1301	5.56929	GO:0043603 cellular amide metabolic process	GO:0043603	RPL22 WARS1 RPS2 EIF4A1 RPS14 EEF1G RPL17 RPS20 RPL18 RPS16 RPS10 RPL11 RPS3A RPL7 RPS3 RPS7 PABPC1 CPS1 C1QBP
1.92576e-08	6	37	61.8405	GO:0032212 positive regulation of telomere maintenance via telomerase	GO:0032212	CCT4 CCT7 CCT6A CCT5 CCT8 CCT3
2.90204e-08	22	1888	4.4437	GO:1901566 organonitrogen compound biosynthetic process	GO:1901566	RPL22 SRM WARS1 RPS2 EIF4A1 RPS14 EEF1G RPL17 RPS20 RPL18 RPS16 RPS10 RPL11 RPS3A RPL7 RPS3 RPS7 PABPC1 PFAS CPS1 VCP C1QBP
3.02289e-08	6	40	57.2025	GO:1904358 positive regulation of telomere maintenance via telomere lengthening	GO:1904358	CCT4 CCT7 CCT6A CCT5 CCT8 CCT3
4.98025e-08	16	937	6.51185	GO:0016567 protein ubiquitination	GO:0016567	UBA6 UBE2K HUWE1 UBE2S UBB UBE2N UBE2L3 BAG2 RPS2 RPS3 SQSTM1 VCP RPS7 RPS20 RPL11 USP5
5.71699e-08	22	1964	4.27174	GO:0006508 proteolysis	GO:0006508	UBA6 UBE2K HUWE1 NSFL1C PSMC6 PSMC1 UBE2S USP5 FAF2 RAD23B PSMD4 PSMC2 VCP PSMC3 UBB UBE2L3 RPS7 BAG2 RPL11 UBE2N RPS3 SQSTM1
6.07971e-08	18	1259	5.45218	GO:0034645 cellular macromolecule biosynthetic process	GO:0034645	RPL22 WARS1 RPS2 EIF4A1 RPS14 EEF1G RPL17 RPS20 RPL18 RPS16 RPS10 RPL11 RPS3A RPL7 RPS3 RPS7 PABPC1 C1QBP
1.25057e-07	7	91	29.3346	GO:1900182 positive regulation of protein localization to nucleus	GO:1900182	CCT4 CCT7 CCT6A CCT5 CCT8 CCT3 TFRC
1.36098e-07	16	1011	6.03521	GO:0032446 protein modification by small protein conjugation	GO:0032446	UBA6 UBE2K HUWE1 UBE2S UBB UBE2N UBE2L3 BAG2 RPS2 RPL11 RPS3 SQSTM1 VCP RPS7 RPS20 USP5
1.39227e-07	19	1504	4.81759	GO:0032270 positive regulation of cellular protein metabolic process	GO:0032270	PSMC6 PSMC2 PSMC3 PABPC1 UBE2K HUWE1 UBE2S RPS2 VCP UBB UBE2N PSMC1 BAG2 SQSTM1 UBE2L3 TFRC USP5 RPS3 C1QBP
1.92082e-07	5	26	73.3365	GO:1904666 regulation of ubiquitin protein ligase activity	GO:1904666	UBE2S BAG2 RPS7 RPS20 RPL11
2.61818e-07	6	58	39.45	GO:0032210 regulation of telomere maintenance via telomerase	GO:0032210	CCT4 CCT7 CCT6A CCT5 CCT8 CCT3
4.32809e-07	19	1618	4.47815	GO:0051247 positive regulation of protein metabolic process	GO:0051247	HUWE1 PSMC6 PSMC2 PSMC3 PABPC1 UBE2K UBE2S RPS2 VCP UBB UBE2N PSMC1 BAG2 SQSTM1 UBE2L3 TFRC USP5 RPS3 C1QBP
4.34279e-07	9	247	13.8953	GO:0050821 protein stabilization	GO:0050821	BAG2 CCT4 CCT7 RPL11 CCT6A CCT5 CCT8 CCT3 RPS7
6.00516e-07	6	67	34.1507	GO:1904356 regulation of telomere maintenance via telomere lengthening	GO:1904356	CCT4 CCT7 CCT6A CCT5 CCT8 CCT3
7.47032e-07	7	120	22.2454	GO:2001252 positive regulation of chromosome organization	GO:2001252	CCT4 CCT7 CCT6A CCT5 CCT8 CCT3 FEN1
7.72079e-07	7	121	22.0616	GO:0034502 protein localization to chromosome	GO:0034502	VCP CCT4 CCT7 CCT6A CCT5 CCT8 CCT3
7.72079e-07	4	13	117.338	GO:1904667 negative regulation of ubiquitin protein ligase activity	GO:1904667	BAG2 RPS7 RPS20 RPL11
8.46292e-07	16	1166	5.23293	GO:0070647 protein modification by small protein conjugation or removal	GO:0070647	UBA6 UBE2K HUWE1 UBE2S USP5 UBB UBE2N UBE2L3 BAG2 RPS2 RPL11 RPS3 SQSTM1 VCP RPS7 RPS20
9.30372e-07	6	73	31.3438	GO:0007004 telomere maintenance via telomerase	GO:0007004	CCT4 CCT7 CCT6A CCT5 CCT8 CCT3
9.94377e-07	6	74	30.9203	GO:0006278 RNA-templated DNA biosynthetic process	GO:0006278	CCT4 CCT7 CCT6A CCT5 CCT8 CCT3
1.24518e-06	6	77	29.7156	GO:0032206 positive regulation of telomere maintenance	GO:0032206	CCT4 CCT7 CCT6A CCT5 CCT8 CCT3
1.43155e-06	6	79	28.9633	GO:2000573 positive regulation of DNA biosynthetic process	GO:2000573	CCT4 CCT7 CCT6A CCT5 CCT8 CCT3
1.55909e-06	7	136	19.6283	GO:1901800 positive regulation of proteasomal protein catabolic process	GO:1901800	PSMC6 PSMC2 PSMC3 VCP PSMC1 BAG2 USP5
1.87068e-06	6	83	27.5675	GO:0061077 chaperone-mediated protein folding	GO:0061077	CCT4 CCT7 CCT6A CCT5 CCT8 CCT3
1.93961e-06	7	141	18.9323	GO:1903322 positive regulation of protein modification by small protein conjugation or removal	GO:1903322	HUWE1 UBE2S RPS2 VCP UBB UBE2N UBE2L3
2.08673e-06	5	43	44.343	GO:1901998 toxin transport	GO:1901998	CCT4 CCT7 CCT5 CCT8 CCT3
2.21678e-06	6	86	26.6058	GO:0010833 telomere maintenance via telomere lengthening	GO:0010833	CCT4 CCT7 CCT6A CCT5 CCT8 CCT3
2.47219e-06	7	147	18.1595	GO:1900180 regulation of protein localization to nucleus	GO:1900180	CCT4 CCT7 CCT6A CCT5 CCT8 CCT3 TFRC
2.86272e-06	9	317	10.827	GO:0051054 positive regulation of DNA metabolic process	GO:0051054	TFRC RPS3 UBE2N CCT4 CCT7 CCT6A CCT5 CCT8 CCT3
3.11799e-06	5	47	40.5691	GO:0007339 binding of sperm to zona pellucida	GO:0007339	CCT4 CCT7 CCT5 CCT8 CCT3
3.52553e-06	6	94	24.3415	GO:0031397 negative regulation of protein ubiquitination	GO:0031397	BAG2 RPS3 SQSTM1 RPS7 RPS20 RPL11
3.52553e-06	7	156	17.1119	GO:1903052 positive regulation of proteolysis involved in cellular protein catabolic process	GO:1903052	PSMC6 PSMC2 PSMC3 VCP PSMC1 BAG2 USP5
3.61961e-06	9	328	10.4639	GO:0034504 protein localization to nucleus	GO:0034504	CCT4 CCT7 CCT6A CCT5 CCT8 CCT3 RPL11 SQSTM1 TFRC
3.71879e-06	13	831	5.96576	GO:0030162 regulation of proteolysis	GO:0030162	PSMC6 PSMC2 PSMC3 RAD23B VCP UBB RPS7 UBE2K PSMC1 BAG2 RPL11 USP5 RPS3
4.94877e-06	7	165	16.1785	GO:1903364 positive regulation of cellular protein catabolic process	GO:1903364	PSMC6 PSMC2 PSMC3 VCP PSMC1 BAG2 USP5
5.30283e-06	7	167	15.9847	GO:0000723 telomere maintenance	GO:0000723	CCT4 CCT7 CCT6A CCT5 CCT8 CCT3 FEN1
6.34983e-06	5	55	34.6682	GO:0035036 sperm-egg recognition	GO:0035036	CCT4 CCT7 CCT5 CCT8 CCT3
6.94548e-06	4	23	66.3217	GO:0051444 negative regulation of ubiquitin-protein transferase activity	GO:0051444	BAG2 RPS7 RPS20 RPL11
6.97138e-06	6	107	21.3841	GO:1903321 negative regulation of protein modification by small protein conjugation or removal	GO:1903321	BAG2 RPL11 RPS3 SQSTM1 RPS7 RPS20
7.42271e-06	9	361	9.50734	GO:0031647 regulation of protein stability	GO:0031647	BAG2 CCT4 CCT7 RPL11 CCT6A CCT5 CCT8 CCT3 RPS7
8.14712e-06	10	480	7.94479	GO:1903829 positive regulation of protein localization	GO:1903829	HUWE1 CCT4 CCT7 CCT6A CCT5 CCT8 CCT3 UBE2L3 SQSTM1 TFRC
8.51448e-06	8	267	11.4262	GO:0045732 positive regulation of protein catabolic process	GO:0045732	HUWE1 PSMC6 PSMC2 PSMC3 VCP PSMC1 BAG2 USP5
9.18061e-06	6	113	20.2487	GO:0032204 regulation of telomere maintenance	GO:0032204	CCT4 CCT7 CCT6A CCT5 CCT8 CCT3
1.0191e-05	14	1082	4.93429	GO:0006396 RNA processing	GO:0006396	DDX17 RPS16 C1QBP RPL7 RPS14 HNRNPK HNRNPF RPS7 PABPC1 RPS20 RPS3 EIF4A1 RPL17 RPL11
1.0191e-05	13	918	5.40038	GO:0031329 regulation of cellular catabolic process	GO:0031329	PSMC6 PSMC2 PSMC3 PABPC1 RAD23B VCP UBB RPS7 UBE2K PSMC1 BAG2 RPL11 USP5
1.07664e-05	14	1088	4.90708	GO:0009894 regulation of catabolic process	GO:0009894	HUWE1 PSMC6 PSMC2 PSMC3 PABPC1 RAD23B VCP UBB RPS7 UBE2K PSMC1 BAG2 RPL11 USP5
1.37814e-05	6	122	18.7549	GO:0031398 positive regulation of protein ubiquitination	GO:0031398	HUWE1 UBE2S RPS2 UBB UBE2N UBE2L3
1.50251e-05	7	199	13.4143	GO:0032200 telomere organization	GO:0032200	CCT4 CCT7 CCT6A CCT5 CCT8 CCT3 FEN1
1.59606e-05	3	8	143.006	GO:1902255 positive regulation of intrinsic apoptotic signaling pathway by p53 class mediator	GO:1902255	UBB RPL11 RPS7
1.73601e-05	7	204	13.0855	GO:0071897 DNA biosynthetic process	GO:0071897	CCT4 CCT7 CCT6A CCT5 CCT8 CCT3 VCP
1.89525e-05	13	977	5.07426	GO:0033365 protein localization to organelle	GO:0033365	HUWE1 CCT4 CCT7 CCT6A CCT5 CCT8 CCT3 UBE2L3 VCP RPL11 SQSTM1 NSFL1C TFRC
1.89525e-05	6	130	17.6008	GO:2000278 regulation of DNA biosynthetic process	GO:2000278	CCT4 CCT7 CCT6A CCT5 CCT8 CCT3
2.04999e-05	4	31	49.2065	GO:1901798 positive regulation of signal transduction by p53 class mediator	GO:1901798	RPS20 UBB RPL11 RPS7
2.31416e-05	4	32	47.6688	GO:0051443 positive regulation of ubiquitin-protein transferase activity	GO:0051443	UBE2S RPS2 UBE2L3 UBE2N
2.63945e-05	5	76	25.0888	GO:0009988 cell-cell recognition	GO:0009988	CCT4 CCT7 CCT5 CCT8 CCT3
2.76742e-05	12	852	5.37113	GO:0060341 regulation of cellular localization	GO:0060341	HUWE1 CCT4 CCT7 CCT6A CCT5 CCT8 CCT3 UBE2L3 VCP SQSTM1 NSFL1C TFRC
3.24933e-05	4	35	43.5829	GO:1902253 regulation of intrinsic apoptotic signaling pathway by p53 class mediator	GO:1902253	UBB RPL11 HNRNPK RPS7
3.74722e-05	8	333	9.16156	GO:1904951 positive regulation of establishment of protein localization	GO:1904951	HUWE1 UBE2L3 CCT4 CCT7 CCT6A CCT5 CCT8 CCT3
4.05661e-05	7	235	11.3594	GO:0006457 protein folding	GO:0006457	CCT4 CCT7 CCT6A CCT5 CCT8 CCT3 BAG2
4.27563e-05	12	892	5.13027	GO:0032880 regulation of protein localization	GO:0032880	HUWE1 CCT4 CCT7 CCT6A CCT5 CCT8 CCT3 UBE2L3 VCP SQSTM1 NSFL1C TFRC
4.91065e-05	16	1641	3.71822	GO:0031399 regulation of protein modification process	GO:0031399	UBE2K HUWE1 UBE2S BAG2 WARS1 RPS2 RPL11 RPS3 SQSTM1 VCP UBB RPS7 UBE2N RPS20 UBE2L3 TFRC
6.14281e-05	9	480	7.15031	GO:0072594 establishment of protein localization to organelle	GO:0072594	HUWE1 UBE2L3 SQSTM1 CCT4 CCT7 CCT6A CCT5 CCT8 CCT3
7.44828e-05	13	1118	4.4343	GO:0051130 positive regulation of cellular component organization	GO:0051130	PSMC6 VCP RPS3 TFRC CCT4 CCT7 WARS1 CCT6A CCT5 CCT8 CCT3 HNRNPK FEN1
8.94278e-05	13	1138	4.35637	GO:0006259 DNA metabolic process	GO:0006259	HUWE1 UBE2N TFRC RAD23B RPS3 VCP FEN1 CCT4 CCT7 CCT6A CCT5 CCT8 CCT3
0.000123789	7	281	9.49982	GO:0033044 regulation of chromosome organization	GO:0033044	CCT4 CCT7 CCT6A CCT5 CCT8 CCT3 FEN1
0.000146867	5	110	17.3341	GO:1901796 regulation of signal transduction by p53 class mediator	GO:1901796	RPS20 UBB RPL11 HNRNPK RPS7
0.000166444	8	413	7.38692	GO:0045862 positive regulation of proteolysis	GO:0045862	PSMC6 PSMC2 PSMC3 VCP PSMC1 BAG2 USP5 RPS3
0.000168498	6	195	11.7338	GO:2000058 regulation of ubiquitin-dependent protein catabolic process	GO:2000058	RAD23B VCP RPS7 UBE2K RPL11 USP5
0.000234448	9	572	6.00026	GO:0051052 regulation of DNA metabolic process	GO:0051052	TFRC RPS3 UBE2N CCT4 CCT7 CCT6A CCT5 CCT8 CCT3
0.000272381	4	61	25.0066	GO:2001244 positive regulation of intrinsic apoptotic signaling pathway	GO:2001244	UBB RPL11 RPS3 RPS7
0.000278741	9	586	5.85691	GO:0009896 positive regulation of catabolic process	GO:0009896	HUWE1 PSMC6 PSMC2 PSMC3 PABPC1 VCP PSMC1 BAG2 USP5
0.00029013	6	216	10.5931	GO:0006403 RNA localization	GO:0006403	CCT4 CCT7 CCT6A CCT5 CCT8 CCT3
0.000306601	7	327	8.16346	GO:0042254 ribosome biogenesis	GO:0042254	RPS16 C1QBP RPL7 RPS14 RPS7 DDX17 RPL11
0.000442255	11	956	4.38792	GO:0051338 regulation of transferase activity	GO:0051338	UBE2S BAG2 WARS1 RPS2 RPS7 RPS20 UBE2L3 CCT4 RPL11 RPS3 UBE2N
0.000610573	6	248	9.22621	GO:0006364 rRNA processing	GO:0006364	RPS16 RPL7 RPS14 RPS7 DDX17 RPL11
0.000610573	8	501	6.08942	GO:0031331 positive regulation of cellular catabolic process	GO:0031331	PSMC6 PSMC2 PSMC3 PABPC1 VCP PSMC1 BAG2 USP5
0.000909562	5	164	11.6265	GO:0032434 regulation of proteasomal ubiquitin-dependent protein catabolic process	GO:0032434	RAD23B VCP UBE2K RPL11 USP5
0.00112329	11	1064	3.94253	GO:0031401 positive regulation of protein modification process	GO:0031401	UBE2K HUWE1 UBE2S RPS2 VCP UBB UBE2N SQSTM1 UBE2L3 TFRC RPS3
0.00115148	5	173	11.0217	GO:0007338 single fertilization	GO:0007338	CCT4 CCT7 CCT5 CCT8 CCT3
0.00119723	8	555	5.49694	GO:0010638 positive regulation of organelle organization	GO:0010638	CCT4 CCT7 CCT6A RPS3 CCT5 CCT8 CCT3 FEN1
0.00119723	8	555	5.49694	GO:0070201 regulation of establishment of protein localization	GO:0070201	HUWE1 UBE2L3 CCT4 CCT7 CCT6A CCT5 CCT8 CCT3
0.00124092	4	92	16.5804	GO:0072332 intrinsic apoptotic signaling pathway by p53 class mediator	GO:0072332	UBB RPL11 HNRNPK RPS7
0.00126492	5	178	10.7121	GO:0008037 cell recognition	GO:0008037	CCT4 CCT7 CCT5 CCT8 CCT3
0.00126492	5	178	10.7121	GO:2001242 regulation of intrinsic apoptotic signaling pathway	GO:2001242	UBB RPL11 HNRNPK RPS3 RPS7
0.00128866	6	288	7.94479	GO:0016072 rRNA metabolic process	GO:0016072	RPS16 RPL7 RPS14 RPS7 DDX17 RPL11
0.00164963	5	189	10.0886	GO:0072331 signal transduction by p53 class mediator	GO:0072331	RPS20 UBB RPL11 HNRNPK RPS7
0.00194814	14	1782	2.99602	GO:0034613 cellular protein localization	GO:0034613	HUWE1 CCT4 CCT7 CCT6A CCT5 CCT8 CCT3 UBE2L3 VCP RPL11 SQSTM1 NSFL1C TFRC FAF2
0.00203835	14	1791	2.98096	GO:0070727 cellular macromolecule localization	GO:0070727	HUWE1 CCT4 CCT7 CCT6A CCT5 CCT8 CCT3 UBE2L3 VCP RPL11 SQSTM1 NSFL1C TFRC FAF2
0.00207082	14	1795	2.97432	GO:0045184 establishment of protein localization	GO:0045184	HUWE1 UBE2L3 VCP TFRC EPS15 SQSTM1 FAF2 CCT4 CCT7 RPL11 CCT6A CCT5 CCT8 CCT3
0.00217581	2	8	95.3375	GO:0010637 negative regulation of mitochondrial fusion	GO:0010637	TFRC HUWE1
0.00275137	2	9	84.7444	GO:0010994 free ubiquitin chain polymerization	GO:0010994	UBE2K UBE2S
0.00275137	5	213	8.95188	GO:0031334 positive regulation of protein-containing complex assembly	GO:0031334	PSMC6 VCP RPS3 TFRC WARS1
0.0028009	7	478	5.58462	GO:0016032 viral process	GO:0016032	PSMC3 TFRC SLC1A5 PABPC1 EPS15 VCP SLC3A2
0.00286789	3	47	24.3415	GO:0006284 base-excision repair	GO:0006284	HUWE1 RPS3 FEN1
0.00286789	5	216	8.82755	GO:0009566 fertilization	GO:0009566	CCT4 CCT7 CCT5 CCT8 CCT3
0.00400559	7	509	5.2445	GO:0022613 ribonucleoprotein complex biogenesis	GO:0022613	RPS16 C1QBP RPL7 RPS14 RPS7 DDX17 RPL11
0.00434976	6	367	6.2346	GO:0019058 viral life cycle	GO:0019058	TFRC SLC1A5 PABPC1 EPS15 VCP SLC3A2
0.00446235	11	1269	3.30563	GO:0033043 regulation of organelle organization	GO:0033043	TFRC HUWE1 CCT4 CCT7 CCT6A RPS3 CCT5 CCT8 CCT3 FEN1 SQSTM1
0.00477128	2	12	63.5583	GO:0010992 ubiquitin recycling	GO:0010992	UBE2K UBE2S
0.00558991	2	13	58.6692	GO:0010635 regulation of mitochondrial fusion	GO:0010635	TFRC HUWE1
0.00598425	4	144	10.5931	GO:2001235 positive regulation of apoptotic signaling pathway	GO:2001235	RPS3 UBB RPL11 RPS7
0.0061612	7	551	4.84474	GO:0031400 negative regulation of protein modification process	GO:0031400	BAG2 WARS1 RPL11 RPS3 SQSTM1 RPS7 RPS20
0.00643669	3	63	18.1595	GO:0042255 ribosome assembly	GO:0042255	C1QBP RPS14 RPL11
0.00696283	5	266	7.16823	GO:0000209 protein polyubiquitination	GO:0000209	UBE2K HUWE1 UBE2S UBE2N UBE2L3
0.00803496	13	1830	2.70904	GO:0010647 positive regulation of cell communication	GO:0010647	RPS3 S100A4 RPS20 VCP UBB UBE2N SLC39A14 RPL11 SQSTM1 TFRC UBE2K C1QBP RPS7
0.00822927	13	1836	2.70019	GO:0023056 positive regulation of signaling	GO:0023056	RPS3 S100A4 RPS20 VCP UBB UBE2N SLC39A14 RPL11 SQSTM1 TFRC UBE2K C1QBP RPS7
0.00918086	13	1859	2.66678	GO:0065003 protein-containing complex assembly	GO:0065003	PSMC6 RPS14 UBE2K EPS15 SLC1A5 UBE2S VCP RPS3 CCT8 CCT3 TFRC WARS1 RPL11
0.00923852	5	285	6.69035	GO:0051348 negative regulation of transferase activity	GO:0051348	BAG2 WARS1 RPS7 RPS20 RPL11
0.0102499	12	1645	2.78188	GO:0009967 positive regulation of signal transduction	GO:0009967	RPS3 S100A4 RPS20 VCP UBB UBE2N SLC39A14 RPL11 TFRC UBE2K C1QBP RPS7
0.0137407	4	183	8.33552	GO:0046718 viral entry into host cell	GO:0046718	TFRC SLC1A5 EPS15 SLC3A2
0.0137874	2	21	36.319	GO:0046931 pore complex assembly	GO:0046931	CCT8 CCT3
0.0143355	7	645	4.13868	GO:0034660 ncRNA metabolic process	GO:0034660	RPS16 WARS1 RPL7 RPS14 RPS7 DDX17 RPL11
0.0143355	5	317	6.01498	GO:0097193 intrinsic apoptotic signaling pathway	GO:0097193	UBB RPL11 HNRNPK RPS3 RPS7
0.0152714	3	87	13.15	GO:0042274 ribosomal small subunit biogenesis	GO:0042274	RPS16 RPS14 RPS7
0.0152714	4	190	8.02842	GO:0044409 entry into host	GO:0044409	TFRC SLC1A5 EPS15 SLC3A2
0.0157732	6	483	4.73727	GO:0034470 ncRNA processing	GO:0034470	RPS16 RPL7 RPS14 RPS7 DDX17 RPL11
0.0157732	4	193	7.90363	GO:0043484 regulation of RNA splicing	GO:0043484	C1QBP HNRNPK HNRNPF DDX17
0.0157732	2	23	33.1609	GO:0048025 negative regulation of mRNA splicing via spliceosome	GO:0048025	C1QBP HNRNPK
0.0157732	2	23	33.1609	GO:0098780 response to mitochondrial depolarisation	GO:0098780	HUWE1 SQSTM1
0.0177796	9	1078	3.18381	GO:1902533 positive regulation of intracellular signal transduction	GO:1902533	S100A4 RPS20 RPS3 UBB UBE2N RPL11 TFRC C1QBP RPS7
0.0181497	2	25	30.508	GO:0006541 glutamine metabolic process	GO:0006541	CPS1 PFAS
0.0181497	2	25	30.508	GO:0050686 negative regulation of mRNA processing	GO:0050686	C1QBP HNRNPK
0.0181497	3	94	12.1707	GO:1903312 negative regulation of mRNA metabolic process	GO:1903312	C1QBP PABPC1 HNRNPK
0.0183208	5	341	5.59164	GO:0000377 RNA splicing via transesterification reactions with bulged adenosine as nucleophile	GO:0000377	DDX17 C1QBP HNRNPK PABPC1 HNRNPF
0.0183208	5	341	5.59164	GO:0000398 mRNA splicing via spliceosome	GO:0000398	DDX17 C1QBP HNRNPK PABPC1 HNRNPF
0.018818	3	96	11.9172	GO:1990830 cellular response to leukemia inhibitory factor	GO:1990830	TFRC RPS16 SRM
0.0190468	5	345	5.52681	GO:0000375 RNA splicing via transesterification reactions	GO:0000375	DDX17 C1QBP HNRNPK PABPC1 HNRNPF
0.0191559	3	97	11.7943	GO:1990823 response to leukemia inhibitory factor	GO:1990823	TFRC RPS16 SRM
0.0219597	2	28	27.2393	GO:0033119 negative regulation of RNA splicing	GO:0033119	C1QBP HNRNPK
0.0222337	5	359	5.31128	GO:0044403 biological process involved in symbiotic interaction	GO:0044403	PSMC3 TFRC SLC1A5 EPS15 SLC3A2
0.022753	2	29	26.3	GO:0008053 mitochondrial fusion	GO:0008053	TFRC HUWE1
0.022753	3	104	11.0005	GO:0030433 ubiquitin-dependent ERAD pathway	GO:0030433	PSMC6 FAF2 VCP
0.022753	2	29	26.3	GO:0030970 retrograde protein transport ER to cytosol	GO:0030970	VCP FAF2
0.022753	4	219	6.9653	GO:0052126 movement in host environment	GO:0052126	TFRC SLC1A5 EPS15 SLC3A2
0.022753	2	29	26.3	GO:1903513 endoplasmic reticulum to cytosol transport	GO:1903513	VCP FAF2
0.0242012	2	30	25.4233	GO:0070979 protein K11-linked ubiquitination	GO:0070979	UBE2L3 UBE2S
0.0287596	3	114	10.0355	GO:0048024 regulation of mRNA splicing via spliceosome	GO:0048024	C1QBP HNRNPK DDX17
0.0299599	6	563	4.06412	GO:0043065 positive regulation of apoptotic process	GO:0043065	RPS3 UBB RPL11 C1QBP RPS7 SQSTM1
0.0308368	4	240	6.35583	GO:0051701 biological process involved in interaction with host	GO:0051701	TFRC SLC1A5 EPS15 SLC3A2
0.0316359	5	395	4.82722	GO:2001233 regulation of apoptotic signaling pathway	GO:2001233	RPS3 UBB RPL11 HNRNPK RPS7
0.0319335	2	35	21.7914	GO:0006301 postreplication repair	GO:0006301	UBE2N VCP
0.0327663	6	576	3.9724	GO:0043068 positive regulation of programmed cell death	GO:0043068	RPS3 UBB RPL11 C1QBP RPS7 SQSTM1
0.0333922	2	36	21.1861	GO:1903955 positive regulation of protein targeting to mitochondrion	GO:1903955	HUWE1 UBE2L3
0.0346816	2	37	20.6135	GO:0000423 mitophagy	GO:0000423	SQSTM1 HUWE1
0.0346816	8	992	3.0754	GO:0006974 cellular response to DNA damage stimulus	GO:0006974	UBA6 HUWE1 UBE2N RAD23B RPS3 VCP HNRNPK FEN1
0.0346816	2	37	20.6135	GO:0070841 inclusion body assembly	GO:0070841	PSMC6 VCP
0.0376911	3	128	8.93789	GO:0036503 ERAD pathway	GO:0036503	PSMC6 FAF2 VCP
0.0399907	2	40	19.0675	GO:1903749 positive regulation of establishment of protein localization to mitochondrion	GO:1903749	HUWE1 UBE2L3
0.0417523	2	41	18.6024	GO:1902229 regulation of intrinsic apoptotic signaling pathway in response to DNA damage	GO:1902229	HNRNPK RPS3
0.0454878	6	622	3.67862	GO:0051347 positive regulation of transferase activity	GO:0051347	UBE2S RPS2 UBE2L3 CCT4 RPS3 UBE2N
0.0459257	4	274	5.56715	GO:0006898 receptor-mediated endocytosis	GO:0006898	TFRC EPS15 HNRNPK ANKRD13D
0.0459257	5	438	4.35331	GO:0043254 regulation of protein-containing complex assembly	GO:0043254	PSMC6 VCP RPS3 TFRC WARS1
0.0467095	2	44	17.3341	GO:0000462 maturation of SSU-rRNA from tricistronic rRNA transcript (SSU-rRNA 5.8S rRNA LSU-rRNA)	GO:0000462	RPS16 RPS14
0.0467095	3	140	8.17179	GO:0006413 translational initiation	GO:0006413	EIF4A1 RPS3 RPS3A
0.047064	7	835	3.19695	GO:0043086 negative regulation of catalytic activity	GO:0043086	BAG2 WARS1 RPS7 RPS20 SLC39A14 FAF2 RPL11
0.047064	3	141	8.11383	GO:1903008 organelle disassembly	GO:1903008	SQSTM1 VCP HUWE1
0.0476925	4	279	5.46738	GO:0043122 regulation of I-kappaB kinase/NF-kappaB signaling	GO:0043122	S100A4 TFRC SQSTM1 UBE2N
0.0478289	2	45	16.9489	GO:0097009 energy homeostasis	GO:0097009	SQSTM1 UBB
0.0490177	5	449	4.24666	GO:0006417 regulation of translation	GO:0006417	PABPC1 RPS3 RPL22 RPS14 C1QBP
0.0506749	8	1073	2.84324	GO:0032269 negative regulation of cellular protein metabolic process	GO:0032269	PABPC1 BAG2 WARS1 RPL11 RPS3 SQSTM1 RPS7 RPS20
0.0506749	3	146	7.83596	GO:0050684 regulation of mRNA processing	GO:0050684	C1QBP HNRNPK DDX17
0.0514319	11	1810	2.3176	GO:0010941 regulation of cell death	GO:0010941	RPS3 UBB PSMC1 RPL11 HNRNPK TFRC C1QBP RPS3A RPS7 SQSTM1 VCP
0.0521403	6	649	3.52558	GO:0006281 DNA repair	GO:0006281	HUWE1 UBE2N RAD23B RPS3 VCP FEN1
0.0521468	6	650	3.52015	GO:0010942 positive regulation of cell death	GO:0010942	RPS3 UBB RPL11 C1QBP RPS7 SQSTM1
0.0521468	2	48	15.8896	GO:0032527 protein exit from endoplasmic reticulum	GO:0032527	VCP FAF2
0.0521468	2	48	15.8896	GO:0089718 amino acid import across plasma membrane	GO:0089718	SLC1A5 SLC3A2
0.0540163	2	49	15.5653	GO:1903214 regulation of protein targeting to mitochondrion	GO:1903214	HUWE1 UBE2L3
0.0566123	1	3	127.117	GO:0046604 positive regulation of mitotic centrosome separation	GO:0046604	NSFL1C
0.0566123	1	3	127.117	GO:0071400 cellular response to oleic acid	GO:0071400	CPS1
0.0566123	1	3	127.117	GO:1904273 L-alanine import across plasma membrane	GO:1904273	SLC3A2
0.0566123	1	3	127.117	GO:2001272 positive regulation of cysteine-type endopeptidase activity involved in execution phase of apoptosis	GO:2001272	RPS3
0.0578297	10	1594	2.39241	GO:0042981 regulation of apoptotic process	GO:0042981	RPS3 UBB RPL11 HNRNPK TFRC C1QBP RPS3A RPS7 SQSTM1 VCP
0.0588351	11	1857	2.25894	GO:1902531 regulation of intracellular signal transduction	GO:1902531	S100A4 RPS20 C1QBP RPS3 UBB UBE2N RPL11 HNRNPK TFRC SQSTM1 RPS7
0.0608434	2	53	14.3906	GO:0015804 neutral amino acid transport	GO:0015804	SLC1A5 SLC3A2
0.065474	10	1627	2.34388	GO:0043067 regulation of programmed cell death	GO:0043067	RPS3 UBB RPL11 HNRNPK TFRC C1QBP RPS3A RPS7 SQSTM1 VCP
0.0668582	3	166	6.89187	GO:0010821 regulation of mitochondrion organization	GO:0010821	TFRC HUWE1 SQSTM1
0.0670557	5	495	3.85202	GO:0008380 RNA splicing	GO:0008380	DDX17 C1QBP HNRNPK HNRNPF PABPC1
0.0677402	4	318	4.79686	GO:0007249 I-kappaB kinase/NF-kappaB signaling	GO:0007249	S100A4 TFRC SQSTM1 UBE2N
0.0684217	2	57	13.3807	GO:1903747 regulation of establishment of protein localization to mitochondrion	GO:1903747	HUWE1 UBE2L3
0.0693575	1	4	95.3375	GO:0008295 spermidine biosynthetic process	GO:0008295	SRM
0.0693575	2	59	12.9271	GO:0010823 negative regulation of mitochondrion organization	GO:0010823	TFRC HUWE1
0.0693575	1	4	95.3375	GO:0032079 positive regulation of endodeoxyribonuclease activity	GO:0032079	RPS3
0.0693575	1	4	95.3375	GO:0039534 negative regulation of MDA-5 signaling pathway	GO:0039534	C1QBP
0.0693575	2	58	13.15	GO:0043090 amino acid import	GO:0043090	SLC1A5 SLC3A2
0.0693575	1	4	95.3375	GO:0043137 DNA replication removal of RNA primer	GO:0043137	FEN1
0.0693575	11	1917	2.18824	GO:0044419 biological process involved in interspecies interaction between organisms	GO:0044419	CPS1 C1QBP PSMC3 TFRC DDX17 SLC1A5 CCT5 EEF1G UBE2K EPS15 SLC3A2
0.0693575	8	1160	2.63	GO:0051248 negative regulation of protein metabolic process	GO:0051248	PABPC1 BAG2 WARS1 RPL11 RPS3 SQSTM1 RPS7 RPS20
0.0693575	4	323	4.7226	GO:1903311 regulation of mRNA metabolic process	GO:1903311	C1QBP HNRNPK PABPC1 DDX17
0.0693575	1	4	95.3375	GO:1903842 response to arsenite ion	GO:1903842	VCP
0.0693575	1	4	95.3375	GO:1903843 cellular response to arsenite ion	GO:1903843	VCP
0.0693575	1	4	95.3375	GO:1904557 L-alanine transmembrane transport	GO:1904557	SLC3A2
0.0710221	2	60	12.7117	GO:0006826 iron ion transport	GO:0006826	TFRC SLC39A14
0.0710221	2	60	12.7117	GO:0016574 histone ubiquitination	GO:0016574	HUWE1 UBE2N
0.0711696	7	935	2.85503	GO:0071345 cellular response to cytokine stimulus	GO:0071345	TFRC RPS16 SRM RAD23B FASN UBE2K RPS3
0.0721246	5	514	3.70963	GO:0034248 regulation of cellular amide metabolic process	GO:0034248	PABPC1 RPS3 RPL22 RPS14 C1QBP
0.0723867	2	61	12.5033	GO:0030490 maturation of SSU-rRNA	GO:0030490	RPS16 RPS14
0.0744206	4	335	4.55343	GO:0016236 macroautophagy	GO:0016236	NSFL1C SQSTM1 VCP HUWE1
0.07674	7	952	2.80404	GO:0019953 sexual reproduction	GO:0019953	CCT4 RAD23B CCT7 CCT5 CCT8 CCT3 UBB
0.0768692	2	64	11.9172	GO:0006879 cellular iron ion homeostasis	GO:0006879	TFRC SLC39A14
0.0768692	1	5	76.27	GO:0015691 cadmium ion transport	GO:0015691	SLC39A14
0.0768692	1	5	76.27	GO:0015827 tryptophan transport	GO:0015827	SLC3A2
0.0768692	1	5	76.27	GO:0019240 citrulline biosynthetic process	GO:0019240	CPS1
0.0768692	1	5	76.27	GO:0021764 amygdala development	GO:0021764	UBA6
0.0768692	1	5	76.27	GO:0032077 positive regulation of deoxyribonuclease activity	GO:0032077	RPS3
0.0768692	1	5	76.27	GO:0034201 response to oleic acid	GO:0034201	CPS1
0.0768692	1	5	76.27	GO:0035617 stress granule disassembly	GO:0035617	VCP
0.0768692	1	5	76.27	GO:0045899 positive regulation of RNA polymerase II transcription preinitiation complex assembly	GO:0045899	PSMC6
0.0768692	1	5	76.27	GO:0070574 cadmium ion transmembrane transport	GO:0070574	SLC39A14
0.0768692	1	5	76.27	GO:0071242 cellular response to ammonium ion	GO:0071242	CPS1
0.0768692	1	5	76.27	GO:0090261 positive regulation of inclusion body assembly	GO:0090261	PSMC6
0.0768692	1	5	76.27	GO:0090666 scaRNA localization to Cajal body	GO:0090666	CCT4
0.0768692	1	5	76.27	GO:0099547 regulation of translation at synapse modulating synaptic transmission	GO:0099547	RPL22
0.0768692	1	5	76.27	GO:0140243 regulation of translation at synapse	GO:0140243	RPL22
0.0768692	1	5	76.27	GO:1902527 positive regulation of protein monoubiquitination	GO:1902527	UBB
0.0768692	1	5	76.27	GO:1905599 positive regulation of low-density lipoprotein receptor activity	GO:1905599	HNRNPK
0.0768692	2	64	11.9172	GO:2000059 negative regulation of ubiquitin-dependent protein catabolic process	GO:2000059	RPS7 RPL11
0.0768692	5	533	3.57739	GO:2000112 regulation of cellular macromolecule biosynthetic process	GO:2000112	PABPC1 RPS3 RPL22 RPS14 C1QBP
0.0768692	1	5	76.27	GO:2000152 regulation of ubiquitin-specific protease activity	GO:2000152	VCP
0.0768692	1	5	76.27	GO:2000435 negative regulation of protein neddylation	GO:2000435	RPL11
0.0774575	5	537	3.55074	GO:0006397 mRNA processing	GO:0006397	DDX17 C1QBP HNRNPK PABPC1 HNRNPF
0.0774575	10	1718	2.21973	GO:0044093 positive regulation of molecular function	GO:0044093	UBE2S RPS2 RPS3 VCP UBE2L3 TFRC CCT4 RPL11 HNRNPK UBE2N
0.078251	5	539	3.53757	GO:0044089 positive regulation of cellular component biogenesis	GO:0044089	PSMC6 VCP RPS3 TFRC WARS1
0.0800191	2	68	11.2162	GO:1902475 L-alpha-amino acid transmembrane transport	GO:1902475	SLC1A5 SLC3A2
0.0822211	3	193	5.92772	GO:0051092 positive regulation of NF-kappaB transcription factor activity	GO:0051092	RPS3 TFRC UBE2N
0.0839175	2	70	10.8957	GO:0015807 L-amino acid transport	GO:0015807	SLC1A5 SLC3A2
0.0858632	2	71	10.7423	GO:0070534 protein K63-linked ubiquitination	GO:0070534	UBE2N UBE2S
0.0858632	3	197	5.80736	GO:0098739 import across plasma membrane	GO:0098739	SLC39A14 SLC1A5 SLC3A2
0.086202	1	6	63.5583	GO:0006207 de novo pyrimidine nucleobase biosynthetic process	GO:0006207	CPS1
0.086202	1	6	63.5583	GO:0042256 mature ribosome assembly	GO:0042256	C1QBP
0.086202	1	6	63.5583	GO:0051344 negative regulation of cyclic-nucleotide phosphodiesterase activity	GO:0051344	SLC39A14
0.086202	1	6	63.5583	GO:0060359 response to ammonium ion	GO:0060359	CPS1
0.086202	1	6	63.5583	GO:0098713 leucine import across plasma membrane	GO:0098713	SLC3A2
0.086202	1	6	63.5583	GO:0140009 L-aspartate import across plasma membrane	GO:0140009	SLC1A5
0.086202	1	6	63.5583	GO:1902525 regulation of protein monoubiquitination	GO:1902525	UBB
0.086202	1	6	63.5583	GO:1903003 positive regulation of protein deubiquitination	GO:1903003	VCP
0.086202	1	6	63.5583	GO:1903801 L-leucine import across plasma membrane	GO:1903801	SLC3A2
0.086202	1	6	63.5583	GO:2001270 regulation of cysteine-type endopeptidase activity involved in execution phase of apoptosis	GO:2001270	RPS3
0.0889175	2	74	10.3068	GO:0051881 regulation of mitochondrial membrane potential	GO:0051881	UBB VCP
0.0937109	3	207	5.52681	GO:0043123 positive regulation of I-kappaB kinase/NF-kappaB signaling	GO:0043123	S100A4 TFRC UBE2N
0.096312	1	7	54.4786	GO:0006189 de novo IMP biosynthetic process	GO:0006189	PFAS
0.096312	7	1032	2.58668	GO:0034097 response to cytokine	GO:0034097	TFRC RPS16 SRM RAD23B FASN UBE2K RPS3
0.096312	1	7	54.4786	GO:0035519 protein K29-linked ubiquitination	GO:0035519	UBE2S
0.096312	1	7	54.4786	GO:0039533 regulation of MDA-5 signaling pathway	GO:0039533	C1QBP
0.096312	1	7	54.4786	GO:0042726 flavin-containing compound metabolic process	GO:0042726	VCP
0.096312	1	7	54.4786	GO:0060613 fat pad development	GO:0060613	UBB
0.096312	1	7	54.4786	GO:0106300 protein-DNA covalent cross-linking repair	GO:0106300	VCP
0.096312	1	7	54.4786	GO:1901165 positive regulation of trophoblast cell migration	GO:1901165	C1QBP
0.096312	1	7	54.4786	GO:1902231 positive regulation of intrinsic apoptotic signaling pathway in response to DNA damage	GO:1902231	RPS3
0.096312	1	7	54.4786	GO:1902523 positive regulation of protein K63-linked ubiquitination	GO:1902523	UBE2N
0.096465	2	79	9.65443	GO:0042273 ribosomal large subunit biogenesis	GO:0042273	RPL7 RPL11
0.0984376	2	80	9.53375	GO:1903051 negative regulation of proteolysis involved in cellular protein catabolic process	GO:1903051	RPS7 RPL11

## Sheet: GO CC
Enrichment FDR	nGenes	Pathway Genes	Fold Enrichment	Pathway	GO CC terms	Genes
1.27677e-15	13	122	40.6357	GO:0022626 cytosolic ribosome	GO:0022626	RPS20 RPL18 RPS16 RPL22 RPS10 RPS2 RPL11 RPS3A RPL7 RPS3 RPS14 RPS7 RPL17
1.71297e-12	13	222	22.3313	GO:0044391 ribosomal subunit	GO:0044391	RPS20 RPL18 RPS16 RPL22 RPS10 RPS2 RPL11 RPS3A RPL7 RPS3 RPS14 RPS7 RPL17
3.64768e-12	6	10	228.81	GO:0005832 chaperonin-containing T-complex	GO:0005832	CCT4 CCT7 CCT6A CCT5 CCT8 CCT3
1.93379e-11	13	283	17.5178	GO:0005840 ribosome	GO:0005840	RPS20 RPL18 RPS16 RPL22 RPS10 RPS2 RPL11 RPS3A RPL7 RPS3 RPS14 RPS7 RPL17
2.27115e-10	8	64	47.6688	GO:0022627 cytosolic small ribosomal subunit	GO:0022627	RPS20 RPS16 RPS10 RPS2 RPS3A RPS3 RPS14 RPS7
5.57124e-10	17	807	8.0334	GO:1990904 ribonucleoprotein complex	GO:1990904	RPS20 RPL18 RPS16 RPL22 RPS10 RPS2 RPL11 RPS3A RPL7 RPS3 RPS14 RPS7 RPL17 PABPC1 DDX17 HNRNPF HNRNPK
1.02732e-09	7	47	56.7968	GO:0101031 chaperone complex	GO:0101031	CCT4 CCT7 CCT6A CCT5 CCT8 CCT3 BAG2
3.4592e-09	5	13	146.673	GO:0008540 proteasome regulatory particle base subcomplex	GO:0008540	PSMC6 PSMC1 PSMD4 PSMC2 PSMC3
7.31495e-09	8	105	29.0552	GO:0015935 small ribosomal subunit	GO:0015935	RPS20 RPS16 RPS10 RPS2 RPS3A RPS3 RPS14 RPS7
4.80424e-08	7	84	31.7792	GO:0000502 proteasome complex	GO:0000502	PSMC6 PSMC1 PSMD4 PSMC2 PSMC3 VCP RAD23B
5.90977e-08	5	23	82.9022	GO:0005838 proteasome regulatory particle	GO:0005838	PSMC6 PSMC1 PSMD4 PSMC2 PSMC3
5.90977e-08	12	475	9.63411	GO:0005925 focal adhesion	GO:0005925	RPL18 PABPC1 RPS16 RPL22 RPS10 RPS2 RPS3A RPL7 RPS3 RPS14 HNRNPK RPS7
6.27923e-08	12	484	9.45496	GO:0030055 cell-substrate junction	GO:0030055	RPL18 PABPC1 RPS16 RPL22 RPS10 RPS2 RPS3A RPL7 RPS3 RPS14 HNRNPK RPS7
1.46475e-07	5	28	68.0982	GO:0022624 proteasome accessory complex	GO:0022624	PSMC6 PSMC1 PSMD4 PSMC2 PSMC3
1.64798e-07	7	106	25.1835	GO:1905369 endopeptidase complex	GO:1905369	PSMC6 PSMC1 PSMD4 PSMC2 PSMC3 VCP RAD23B
2.68418e-07	16	1126	5.41883	GO:0005730 nucleolus	GO:0005730	RPL11 RPS3A RPL7 CPS1 RPL18 RPS10 RPS3 RPS14 FEN1 RPS7 UBE2N RPS20 DDX17 C1QBP EIF4A1 RPL17
1.10242e-06	7	142	18.7989	GO:1905368 peptidase complex	GO:1905368	PSMC6 PSMC1 PSMD4 PSMC2 PSMC3 VCP RAD23B
4.5796e-06	5	57	33.4518	GO:0022625 cytosolic large ribosomal subunit	GO:0022625	RPL18 RPL22 RPL11 RPL7 RPL17
1.04612e-05	3	8	143.006	GO:0002199 zona pellucida receptor complex	GO:0002199	CCT4 CCT8 CCT3
4.37623e-05	12	926	4.9419	GO:0070161 anchoring junction	GO:0070161	RPL18 PABPC1 RPS16 RPL22 RPS10 RPS2 RPS3A RPL7 RPS3 RPS14 HNRNPK RPS7
0.000155783	5	121	15.7583	GO:0015934 large ribosomal subunit	GO:0015934	RPL18 RPL22 RPL11 RPL7 RPL17
0.000155783	5	122	15.6291	GO:0042470 melanosome	GO:0042470	TFRC SLC1A5 CCT4 SLC3A2 FASN
0.000155783	5	122	15.6291	GO:0048770 pigment granule	GO:0048770	TFRC SLC1A5 CCT4 SLC3A2 FASN
0.000310054	5	142	13.4278	GO:1904813 ficolin-1-rich granule lumen	GO:1904813	HUWE1 CCT8 PSMC2 VCP PSMC3
0.000739004	6	280	8.17179	GO:0036464 cytoplasmic ribonucleoprotein granule	GO:0036464	PABPC1 SQSTM1 PSMC2 VCP HNRNPK PSMC3
0.000739004	10	884	4.31391	GO:0140535 intracellular protein-containing complex	GO:0140535	PSMC6 PSMC1 PSMD4 PSMC2 PSMC3 UBE2L3 UBE2S VCP UBE2N RAD23B
0.000940215	13	1513	3.27664	GO:0099080 supramolecular complex	GO:0099080	PABPC1 CCT4 CCT7 CCT6A CCT5 CCT8 SQSTM1 PSMC2 CCT3 VCP BAG2 HNRNPK PSMC3
0.00097847	6	299	7.65251	GO:0035770 ribonucleoprotein granule	GO:0035770	PABPC1 SQSTM1 PSMC2 VCP HNRNPK PSMC3
0.00135074	2	8	95.3375	GO:0034098 VCP-NPL4-UFD1 AAA ATPase complex	GO:0034098	VCP FAF2
0.00178528	7	481	5.54979	GO:0005874 microtubule	GO:0005874	CCT4 CCT7 CCT6A CCT5 CCT8 CCT3 BAG2
0.00200174	5	223	8.55045	GO:0101002 ficolin-1-rich granule	GO:0101002	HUWE1 CCT8 PSMC2 VCP PSMC3
0.00242735	13	1695	2.92481	GO:1902494 catalytic complex	GO:1902494	PSMC6 PSMC1 PSMD4 PSMC2 PSMC3 UBE2L3 PABPC1 UBE2S HNRNPK VCP HNRNPF UBE2N RAD23B
0.0025342	6	368	6.21766	GO:0034774 secretory granule lumen	GO:0034774	HUWE1 FAF2 CCT8 PSMC2 VCP PSMC3
0.0025663	6	373	6.13432	GO:0031983 vesicle lumen	GO:0031983	HUWE1 FAF2 CCT8 PSMC2 VCP PSMC3
0.0025663	6	371	6.16739	GO:0060205 cytoplasmic vesicle lumen	GO:0060205	HUWE1 FAF2 CCT8 PSMC2 VCP PSMC3
0.00492281	7	588	4.53988	GO:0044297 cell body	GO:0044297	UBB CCT4 CCT7 CCT5 CCT8 CCT3 SLC3A2
0.00640532	3	78	14.6673	GO:0005844 polysome	GO:0005844	RPL18 RPL11 RPS3
0.00799266	3	85	13.4594	GO:0010494 cytoplasmic stress granule	GO:0010494	PABPC1 VCP HNRNPK
0.0091774	3	90	12.7117	GO:0016234 inclusion body	GO:0016234	SQSTM1 EPS15 PSMC6
0.011085	3	97	11.7943	GO:0071013 catalytic step 2 spliceosome	GO:0071013	PABPC1 HNRNPK HNRNPF
0.0135478	3	105	10.8957	GO:0035578 azurophil granule lumen	GO:0035578	FAF2 CCT8 VCP
0.0175209	3	116	9.8625	GO:0000932 P-body	GO:0000932	SQSTM1 PSMC2 PSMC3
0.0188784	10	1435	2.65749	GO:0045202 synapse	GO:0045202	RPL7 RPS3 RPS14 RPS20 C1QBP RPL22 RPS3A VCP SLC3A2 RPS7
0.0190038	10	1441	2.64643	GO:0015630 microtubule cytoskeleton	GO:0015630	CCT4 CCT7 CCT6A RPS3 CCT5 CCT8 CCT3 RPS7 NSFL1C BAG2
0.0218641	2	39	19.5564	GO:0042788 polysomal ribosome	GO:0042788	RPL18 RPL11
0.0240713	4	267	5.71311	GO:0009925 basal plasma membrane	GO:0009925	TFRC SLC39A14 SLC3A2 SLC1A5
0.0295037	2	47	16.2277	GO:0016235 aggresome	GO:0016235	SQSTM1 EPS15
0.0295037	4	285	5.35228	GO:0045178 basal part of cell	GO:0045178	TFRC SLC39A14 SLC3A2 SLC1A5
0.031907	2	51	14.9549	GO:0030118 clathrin coat	GO:0030118	EPS15 CLINT1
0.031907	1	3	127.117	GO:0071942 XPC complex	GO:0071942	RAD23B
0.031907	7	872	3.0613	GO:0099513 polymeric cytoskeletal fiber	GO:0099513	CCT4 CCT7 CCT6A CCT5 CCT8 CCT3 BAG2
0.031907	1	3	127.117	GO:1901588 dendritic microtubule	GO:1901588	BAG2
0.0342866	7	901	2.96276	GO:0000323 lytic vacuole	GO:0000323	SLC39A14 SQSTM1 SLC3A2 USP5 FAF2 CCT8 VCP
0.0342866	7	901	2.96276	GO:0005764 lysosome	GO:0005764	SLC39A14 SQSTM1 SLC3A2 USP5 FAF2 CCT8 VCP
0.0342866	8	1127	2.70701	GO:0099512 supramolecular fiber	GO:0099512	CCT4 CCT7 CCT6A CCT5 CCT8 CCT3 BAG2 SQSTM1
0.0347409	8	1136	2.68556	GO:0099081 supramolecular polymer	GO:0099081	CCT4 CCT7 CCT6A CCT5 CCT8 CCT3 BAG2 SQSTM1
0.0363958	3	170	6.72971	GO:0005766 primary lysosome	GO:0005766	FAF2 CCT8 VCP
0.0363958	1	4	95.3375	GO:0031315 extrinsic component of mitochondrial outer membrane	GO:0031315	UBB
0.0363958	3	170	6.72971	GO:0042582 azurophil granule	GO:0042582	FAF2 CCT8 VCP
0.0363958	1	4	95.3375	GO:0071159 NF-kappaB complex	GO:0071159	RPS3
0.0446913	1	5	76.27	GO:0106002 mCRD-mediated mRNA stability complex	GO:0106002	PABPC1
0.0518602	1	6	63.5583	GO:0031597 cytosolic proteasome complex	GO:0031597	PSMC6
0.0518602	1	6	63.5583	GO:0042587 glycogen granule	GO:0042587	FASN
0.0521689	7	1008	2.64826	GO:0005773 vacuole	GO:0005773	SQSTM1 SLC39A14 SLC3A2 USP5 FAF2 CCT8 VCP
0.0550332	3	207	5.52681	GO:0005775 vacuolar lumen	GO:0005775	FAF2 CCT8 VCP
0.0576791	1	7	54.4786	GO:0060187 cell pole	GO:0060187	SLC3A2
0.0617307	3	220	5.20023	GO:0005681 spliceosomal complex	GO:0005681	PABPC1 HNRNPK HNRNPF
0.0617307	2	83	9.18916	GO:0005905 clathrin-coated pit	GO:0005905	EPS15 TFRC
0.0620722	1	8	47.6688	GO:0036513 Derlin-1 retrotranslocation complex	GO:0036513	VCP
0.0620722	1	8	47.6688	GO:0097413 Lewy body	GO:0097413	SQSTM1
0.0678042	1	9	42.3722	GO:0031371 ubiquitin conjugating enzyme complex	GO:0031371	UBE2N
0.0678042	1	9	42.3722	GO:1990712 HFE-transferrin receptor complex	GO:1990712	TFRC
0.0735958	3	242	4.72748	GO:0016323 basolateral plasma membrane	GO:0016323	TFRC SLC39A14 SLC3A2
0.0791422	2	100	7.627	GO:0030117 membrane coat	GO:0030117	EPS15 CLINT1
0.0791422	2	100	7.627	GO:0048475 coated membrane	GO:0048475	EPS15 CLINT1
0.0853177	1	12	31.7792	GO:0000109 nucleotide-excision repair complex	GO:0000109	RAD23B
0.085805	2	106	7.19528	GO:0005811 lipid droplet	GO:0005811	FAF2 VCP
0.089942	1	13	29.3346	GO:0016281 eukaryotic translation initiation factor 4F complex	GO:0016281	EIF4A1
0.0955118	1	14	27.2393	GO:0044754 autolysosome	GO:0044754	SQSTM1

## Sheet: GO MF
Enrichment FDR	nGenes	Pathway Genes	Fold Enrichment	Pathway	GO MF terms	Genes
2.03548e-18	33	1852	6.79511	GO:0003723 RNA binding	GO:0003723	RPS20 PABPC1 TFRC HUWE1 DDX17 PSMC1 RPS16 CCT4 RPL22 RPS10 RPS2 RPL11 RPS3A CCT6A RPL7 RPS3 PSMD4 EIF4A1 CCT3 RPS14 HNRNPK VCP SLC3A2 FASN HNRNPF RPS7 UBE2N UBE2L3 S100A4 RPL17 RPL18 CCT5 C1QBP
6.38672e-13	13	201	24.6644	GO:0003735 structural constituent of ribosome	GO:0003735	RPS20 RPS16 RPS10 RPS2 RPS3A RPS3 RPS14 RPS7 RPL18 RPL22 RPL11 RPL7 RPL17
1.25803e-09	13	376	13.185	GO:0016887 ATP hydrolysis activity	GO:0016887	VCP DDX17 PSMC6 PSMC1 CCT4 CCT7 CCT6A CCT5 CCT8 PSMC2 EIF4A1 CCT3 PSMC3
1.27961e-08	22	1741	4.8189	GO:0030554 adenyl nucleotide binding	GO:0030554	BAG2 CPS1 UBA6 UBE2K DDX17 PSMC6 PSMC1 UBE2S CCT4 CCT7 WARS1 CCT6A CCT5 CCT8 PSMC2 EIF4A1 CCT3 VCP PSMC3 UBE2N PFAS UBE2L3
3.08224e-08	21	1662	4.8185	GO:0005524 ATP binding	GO:0005524	CPS1 UBA6 UBE2K DDX17 PSMC6 PSMC1 UBE2S CCT4 CCT7 WARS1 CCT6A CCT5 CCT8 PSMC2 EIF4A1 CCT3 VCP PSMC3 UBE2N PFAS UBE2L3
4.51543e-08	11	337	12.4476	GO:0003729 mRNA binding	GO:0003729	PABPC1 RPS14 HNRNPK RPS2 RPS3A RPL7 RPS3 CCT5 RPS7 C1QBP EIF4A1
4.51543e-08	21	1729	4.63178	GO:0032559 adenyl ribonucleotide binding	GO:0032559	CPS1 UBA6 UBE2K DDX17 PSMC6 PSMC1 UBE2S CCT4 CCT7 WARS1 CCT6A CCT5 CCT8 PSMC2 EIF4A1 CCT3 VCP PSMC3 UBE2N PFAS UBE2L3
5.25691e-08	4	7	217.914	GO:0036402 proteasome-activating activity	GO:0036402	PSMC6 PSMC1 PSMC2 PSMC3
6.82723e-08	6	46	49.7413	GO:0140662 ATP-dependent protein folding chaperone	GO:0140662	CCT4 CCT7 CCT6A CCT5 CCT8 CCT3
2.62611e-07	13	643	7.71003	GO:0140657 ATP-dependent activity	GO:0140657	DDX17 PSMC6 PSMC1 PSMC2 VCP PSMC3 CCT4 CCT7 CCT6A CCT5 CCT8 EIF4A1 CCT3
4.61753e-07	10	340	11.2162	GO:0031625 ubiquitin protein ligase binding	GO:0031625	CCDC50 UBB UBE2L3 FAF2 SQSTM1 BAG2 UBE2K RPL11 VCP UBE2N
4.7697e-07	6	66	34.6682	GO:0044183 protein folding chaperone	GO:0044183	CCT4 CCT7 CCT6A CCT5 CCT8 CCT3
6.35584e-07	10	358	10.6522	GO:0044389 ubiquitin-like protein ligase binding	GO:0044389	CCDC50 UBB UBE2L3 FAF2 SQSTM1 BAG2 UBE2K RPL11 VCP UBE2N
7.5934e-07	13	724	6.84744	GO:0017111 nucleoside-triphosphatase activity	GO:0017111	VCP DDX17 PSMC6 PSMC1 CCT4 CCT7 CCT6A CCT5 CCT8 PSMC2 EIF4A1 CCT3 PSMC3
1.72434e-06	13	787	6.2993	GO:0016462 pyrophosphatase activity	GO:0016462	VCP DDX17 PSMC6 PSMC1 CCT4 CCT7 CCT6A CCT5 CCT8 PSMC2 EIF4A1 CCT3 PSMC3
1.72434e-06	13	790	6.27538	GO:0016817 hydrolase activity acting on acid anhydrides	GO:0016817	VCP DDX17 PSMC6 PSMC1 CCT4 CCT7 CCT6A CCT5 CCT8 PSMC2 EIF4A1 CCT3 PSMC3
1.72434e-06	13	790	6.27538	GO:0016818 hydrolase activity acting on acid anhydrides in phosphorus-containing anhydrides	GO:0016818	VCP DDX17 PSMC6 PSMC1 CCT4 CCT7 CCT6A CCT5 CCT8 PSMC2 EIF4A1 CCT3 PSMC3
4.1319e-06	6	101	22.6545	GO:0043130 ubiquitin binding	GO:0043130	NSFL1C FAF2 RAD23B USP5 SQSTM1 UBE2N
5.42717e-06	4	23	66.3217	GO:0055106 ubiquitin-protein transferase regulator activity	GO:0055106	RPS20 RPS7 UBE2L3 RPL11
7.19869e-06	13	908	5.45986	GO:0005198 structural molecule activity	GO:0005198	RPS20 RPS16 RPS10 RPS2 RPS3A RPS3 RPS14 RPS7 RPL18 RPL22 RPL11 RPL7 RPL17
9.37609e-06	6	120	19.0675	GO:0032182 ubiquitin-like protein binding	GO:0032182	NSFL1C FAF2 RAD23B USP5 SQSTM1 UBE2N
9.37609e-06	4	27	56.4963	GO:0048027 mRNA 5-prime-UTR binding	GO:0048027	RPS14 RPS3A CCT5 RPS7
9.42135e-06	5	65	29.3346	GO:0031593 polyubiquitin modification-dependent protein binding	GO:0031593	RAD23B PSMD4 SQSTM1 VCP EPS15
1.67898e-05	3	9	127.117	GO:1990948 ubiquitin ligase inhibitor activity	GO:1990948	RPS20 RPS7 RPL11
1.79363e-05	6	137	16.7015	GO:0051082 unfolded protein binding	GO:0051082	CCT4 CCT7 CCT6A CCT5 CCT8 CCT3
2.03284e-05	4	34	44.8647	GO:0061631 ubiquitin conjugating enzyme activity	GO:0061631	UBE2K UBE2S UBE2N UBE2L3
2.12805e-05	3	10	114.405	GO:0055105 ubiquitin-protein transferase inhibitor activity	GO:0055105	RPS20 RPS7 RPL11
2.67249e-05	4	37	41.227	GO:0061650 ubiquitin-like protein conjugating enzyme activity	GO:0061650	UBE2K UBE2S UBE2N UBE2L3
3.8365e-05	8	355	8.5938	GO:0045296 cadherin binding	GO:0045296	EPS15 CLINT1 RPS2 CCT8 HNRNPK SLC3A2 FASN EEF1G
9.28022e-05	6	188	12.1707	GO:0140030 modification-dependent protein binding	GO:0140030	RAD23B PSMD4 SQSTM1 VCP EPS15 ANKRD13D
0.00100103	5	180	10.5931	GO:0045182 translation regulator activity	GO:0045182	EIF4A1 RPL22 EEF1G RPS14 PABPC1
0.00135681	8	594	5.13603	GO:0050839 cell adhesion molecule binding	GO:0050839	EPS15 CLINT1 RPS2 CCT8 HNRNPK SLC3A2 FASN EEF1G
0.00206304	2	9	84.7444	GO:0070181 small ribosomal subunit rRNA binding	GO:0070181	RPS14 RPS3
0.00304885	2	11	69.3364	GO:0016884 carbon-nitrogen ligase activity with glutamine as amido-N-donor	GO:0016884	PFAS CPS1
0.00669619	3	70	16.3436	GO:0003684 damaged DNA binding	GO:0003684	RPS3 RAD23B FEN1
0.00826802	3	76	15.0533	GO:0003725 double-stranded RNA binding	GO:0003725	TFRC EIF4A1 SLC3A2
0.00967307	3	81	14.1241	GO:0019843 rRNA binding	GO:0019843	RPS14 RPS3 RPL11
0.0135317	4	198	7.70404	GO:0016874 ligase activity	GO:0016874	CPS1 UBA6 WARS1 PFAS
0.0165111	2	27	28.2481	GO:0017025 TBP-class protein binding	GO:0017025	PSMC1 HNRNPF
0.0173184	3	102	11.2162	GO:0003730 mRNA 3-prime-UTR binding	GO:0003730	PABPC1 CCT5 RPS7
0.0308793	2	38	20.0711	GO:0004520 endodeoxyribonuclease activity	GO:0004520	FEN1 RPS3
0.0366718	2	42	18.1595	GO:0015175 neutral amino acid transmembrane transporter activity	GO:0015175	SLC1A5 SLC3A2
0.0368681	3	137	8.35073	GO:0090079 translation regulator activity nucleic acid binding	GO:0090079	EIF4A1 EEF1G PABPC1
0.0386491	5	442	4.31391	GO:0004857 enzyme inhibitor activity	GO:0004857	RPS20 FAF2 WARS1 RPS7 RPL11
0.0434425	2	48	15.8896	GO:0030544 Hsp70 protein binding	GO:0030544	RPS3 TFRC
0.0434425	3	149	7.67819	GO:0031072 heat shock protein binding	GO:0031072	RPS3 TFRC BAG2
0.0462618	1	3	127.117	GO:0004839 ubiquitin activating enzyme activity	GO:0004839	UBA6
0.0462618	1	3	127.117	GO:0035800 deubiquitinase activator activity	GO:0035800	VCP
0.0512011	2	54	14.1241	GO:0016879 ligase activity forming carbon-nitrogen bonds	GO:0016879	CPS1 PFAS
0.0512886	2	58	13.15	GO:0004536 deoxyribonuclease activity	GO:0004536	FEN1 RPS3
0.0512886	2	56	13.6196	GO:0005080 protein kinase C binding	GO:0005080	SQSTM1 C1QBP
0.0512886	1	4	95.3375	GO:0008309 double-stranded DNA exodeoxyribonuclease activity	GO:0008309	FEN1
0.0512886	1	4	95.3375	GO:0015086 cadmium ion transmembrane transporter activity	GO:0015086	SLC39A14
0.0512886	1	4	95.3375	GO:0015093 ferrous iron transmembrane transporter activity	GO:0015093	SLC39A14
0.0512886	2	59	12.9271	GO:0015179 L-amino acid transmembrane transporter activity	GO:0015179	SLC1A5 SLC3A2
0.0512886	1	4	95.3375	GO:0071987 WD40-repeat domain binding	GO:0071987	CCT6A
0.0512886	2	57	13.3807	GO:0140296 general transcription initiation factor binding	GO:0140296	PSMC1 HNRNPF
0.0512886	1	4	95.3375	GO:1904288 BAT3 complex binding	GO:1904288	VCP
0.0554319	5	519	3.67389	GO:0004842 ubiquitin-protein transferase activity	GO:0004842	UBE2K HUWE1 UBE2S UBE2N UBE2L3
0.0585939	1	5	76.27	GO:0015190 L-leucine transmembrane transporter activity	GO:0015190	SLC3A2
0.0585939	6	739	3.09621	GO:0019901 protein kinase binding	GO:0019901	SQSTM1 C1QBP TFRC WARS1 RPS3 RPS7
0.0585939	1	5	76.27	GO:0097100 supercoiled DNA binding	GO:0097100	RPS3
0.0585939	1	5	76.27	GO:0097177 mitochondrial ribosome binding	GO:0097177	C1QBP
0.0592855	6	748	3.05896	GO:0019904 protein domain specific binding	GO:0019904	SQSTM1 EPS15 WARS1 CCT6A HNRNPK VCP
0.0615295	5	546	3.49222	GO:0019787 ubiquitin-like protein transferase activity	GO:0019787	UBE2K HUWE1 UBE2S UBE2N UBE2L3
0.0670302	1	6	63.5583	GO:0035473 lipase binding	GO:0035473	FAF2
0.0750805	1	7	54.4786	GO:0015658 branched-chain amino acid transmembrane transporter activity	GO:0015658	SLC3A2
0.0750805	2	79	9.65443	GO:0016835 carbon-oxygen lyase activity	GO:0016835	RPS3 FASN
0.0750805	1	7	54.4786	GO:0140078 class I DNA-(apurinic or apyrimidinic site) endonuclease activity	GO:0140078	RPS3
0.078876	2	93	8.20108	GO:0001618 virus receptor activity	GO:0001618	TFRC SLC1A5
0.078876	1	10	38.135	GO:0001849 complement component C1q complex binding	GO:0001849	C1QBP
0.078876	2	88	8.66705	GO:0003727 single-stranded RNA binding	GO:0003727	PABPC1 HNRNPF
0.078876	1	8	47.6688	GO:0004523 RNA-DNA hybrid ribonuclease activity	GO:0004523	FEN1
0.078876	1	10	38.135	GO:0005384 manganese ion transmembrane transporter activity	GO:0005384	SLC39A14
0.078876	1	10	38.135	GO:0005432 calcium:sodium antiporter activity	GO:0005432	SLC3A2
0.078876	1	10	38.135	GO:0008097 5S rRNA binding	GO:0008097	RPL11
0.078876	1	10	38.135	GO:0008641 ubiquitin-like modifier activating enzyme activity	GO:0008641	UBA6
0.078876	1	9	42.3722	GO:0010997 anaphase-promoting complex binding	GO:0010997	UBE2S
0.078876	2	83	9.18916	GO:0015171 amino acid transmembrane transporter activity	GO:0015171	SLC1A5 SLC3A2
0.078876	1	10	38.135	GO:0015173 aromatic amino acid transmembrane transporter activity	GO:0015173	SLC3A2
0.078876	1	10	38.135	GO:0015180 L-alanine transmembrane transporter activity	GO:0015180	SLC3A2
0.078876	1	9	42.3722	GO:0015183 L-aspartate transmembrane transporter activity	GO:0015183	SLC1A5
0.078876	1	8	47.6688	GO:0015186 L-glutamine transmembrane transporter activity	GO:0015186	SLC1A5
0.078876	1	9	42.3722	GO:0015194 L-serine transmembrane transporter activity	GO:0015194	SLC1A5
0.078876	1	9	42.3722	GO:0017108 5-prime-flap endonuclease activity	GO:0017108	FEN1
0.078876	6	824	2.77682	GO:0019900 kinase binding	GO:0019900	SQSTM1 C1QBP TFRC WARS1 RPS3 RPS7
0.078876	1	10	38.135	GO:0032356 oxidized DNA binding	GO:0032356	RPS3
0.078876	1	9	42.3722	GO:0032357 oxidized purine DNA binding	GO:0032357	RPS3
0.078876	1	10	38.135	GO:0048256 flap endonuclease activity	GO:0048256	FEN1
0.078876	1	10	38.135	GO:0050786 RAGE receptor binding	GO:0050786	S100A4
0.078876	2	94	8.11383	GO:0072341 modified amino acid binding	GO:0072341	CPS1 FASN
0.078876	1	10	38.135	GO:0097027 ubiquitin-protein transferase activator activity	GO:0097027	UBE2L3
0.078876	2	94	8.11383	GO:0140272 exogenous protein binding	GO:0140272	TFRC SLC1A5
0.0792918	2	96	7.94479	GO:0003724 RNA helicase activity	GO:0003724	DDX17 EIF4A1
0.0805865	1	11	34.6682	GO:0000774 adenyl-nucleotide exchange factor activity	GO:0000774	BAG2
0.0805865	2	98	7.78265	GO:0008186 ATP-dependent activity acting on RNA	GO:0008186	DDX17 EIF4A1
0.0805865	3	251	4.55797	GO:0015291 secondary active transmembrane transporter activity	GO:0015291	SLC39A14 SLC1A5 SLC3A2
0.0805865	1	11	34.6682	GO:0015368 calcium:cation antiporter activity	GO:0015368	SLC3A2
0.0805865	1	11	34.6682	GO:0016595 glutamate binding	GO:0016595	CPS1
0.0805865	1	11	34.6682	GO:0022889 serine transmembrane transporter activity	GO:0022889	SLC1A5
0.0860781	1	12	31.7792	GO:0036435 K48-linked polyubiquitin modification-dependent protein binding	GO:0036435	VCP
0.0860781	1	12	31.7792	GO:0097371 MDM2/MDM4 family protein binding	GO:0097371	RPS20
0.0863337	4	455	3.35253	GO:0140098 catalytic activity acting on RNA	GO:0140098	DDX17 WARS1 FEN1 EIF4A1
0.0863584	1	13	29.3346	GO:0004312 fatty acid synthase activity	GO:0004312	FASN
0.0863584	1	13	29.3346	GO:0005381 iron ion transmembrane transporter activity	GO:0005381	SLC39A14
0.0863584	1	13	29.3346	GO:0022858 alanine transmembrane transporter activity	GO:0022858	SLC3A2
0.0863584	1	13	29.3346	GO:0031386 protein tag	GO:0031386	UBB
0.0863584	1	13	29.3346	GO:0034450 ubiquitin-ubiquitin ligase activity	GO:0034450	UBE2K
0.0863584	1	13	29.3346	GO:0060590 ATPase regulator activity	GO:0060590	BAG2
0.0863584	1	13	29.3346	GO:0140036 ubiquitin-dependent protein binding	GO:0140036	ANKRD13D
0.0864226	5	687	2.77547	GO:0140640 catalytic activity acting on a nucleic acid	GO:0140640	DDX17 WARS1 FEN1 RPS3 EIF4A1
0.0883385	2	112	6.80982	GO:0008135 translation factor activity RNA binding	GO:0008135	EIF4A1 EEF1G
0.0904161	1	14	27.2393	GO:0003906 DNA-(apurinic or apyrimidinic site) endonuclease activity	GO:0003906	RPS3
0.0910681	2	115	6.63217	GO:0051087 chaperone binding	GO:0051087	TFRC BAG2
0.0939741	8	1477	2.06554	GO:0044877 protein-containing complex binding	GO:0044877	C1QBP RAD23B CPS1 SQSTM1 VCP RPS3 TFRC UBE2S
0.0978711	1	16	23.8344	GO:0015172 acidic amino acid transmembrane transporter activity	GO:0015172	SLC1A5
0.0978711	1	16	23.8344	GO:0015556 C4-dicarboxylate transmembrane transporter activity	GO:0015556	SLC1A5
0.0978711	1	16	23.8344	GO:0016888 endodeoxyribonuclease activity producing 5-prime-phosphomonoesters	GO:0016888	FEN1
0.0978711	1	16	23.8344	GO:0055102 lipase inhibitor activity	GO:0055102	FAF2
