# Supplementary material for: TFEB coordinates autophagosome biogenesis and ribophagy during starvation via SQSTM1
Source: Sci Adv. 2026 Jan 1;12(1):eaea9302. doi: 10.1126/sciadv.aea9302 (PMC12757066; doi:10.1126/sciadv.aea9302)
Supplement: Supplementary file 2 — Tables S1 to S6 [file sciadv.aea9302_tables_s1_to_s6.zip › aea9302_table_s5.xlsx]

## Sheet: Sheet1
Supplementary Table: Gene Ontology Enrichment Analysis on Cellular Component (CC) on 465 positively enriched proteins. All significant CC (FDR<10% and EnrichmentScore >1.5) in which the induced proteins are mainly localized.
Annotation Cluster 1	Enrichment Score: 23.01775970884551
Category	Term	Count	Genes	FDR
GOTERM_CC_FAT	GO:0022626~cytosolic ribosome	39	RPL4, RPL5, RPL30, RPL3, RPL10, RPL31, RPL12, RPL10L, RPL8, RPL9, RPL6, RPL7, RPS14, RPL7A, RPS17, RPL18A, RPS3, RPL37, RPS2, RPL15, RPS27A, RPL17, RPS12, RPL19, RPS7, RPL23, RPS5, RPL22, RPS6, RPL13A, RPS28, RPS27, RPL24, RPL27, RPL26, RPL29, UBA52, RPL26L1, RPS23	8.26396e-31
GOTERM_CC_FAT	GO:0022625~cytosolic large ribosomal subunit	27	RPL4, RPL5, RPL30, RPL3, RPL10, RPL31, RPL12, RPL10L, RPL8, RPL9, RPL6, RPL7, RPL7A, RPL18A, RPL37, RPL15, RPL17, RPL19, RPL23, RPL22, RPL13A, RPL24, RPL27, RPL26, RPL29, UBA52, RPL26L1	6.45154e-24
GOTERM_CC_FAT	GO:0044391~ribosomal subunit	41	RPL4, RPL5, RPL30, RPL3, RPL10, RPL31, RPL12, RPL10L, RPL8, RPL9, RPL6, RPL7, RPS14, RPL7A, RPS17, RPL18A, RPS3, RPL37, RPS2, RPL15, RPS27A, RPL17, RPS12, RPL19, NPM1, RPS7, RPL23, RPS5, RPL22, RPS6, RPL13A, RPL17-C18ORF32, RPS28, RPS27, RPL24, RPL27, RPL26, RPL29, UBA52, RPL26L1, RPS23	4.42203e-23
GOTERM_CC_FAT	GO:0044445~cytosolic part	47	RPL4, RPL5, RPL30, RPL3, RPL10, RPL31, RPL12, RPL10L, RPL8, RPL9, RPL6, RPL7, RPS14, RPL7A, RPS17, RPL18A, PSMD2, RPS3, RPL37, RPS2, RPL15, RPS27A, RPL17, CCT5, RPS12, RPL19, HSPA8, RRM2, GLRX3, RPS7, RPL23, RPS5, RPL22, SGTA, RPS6, RPL13A, PSMC5, RPS28, PSMC6, RPS27, RPL24, RPL27, RPL26, RPL29, UBA52, RPL26L1, RPS23	4.98273e-23
GOTERM_CC_FAT	GO:0005840~ribosome	44	RPL4, RPL5, RPL30, RPL3, RPL10, RPL31, RPL12, RPL10L, RPL8, RPL9, RPL6, RPL7, RPS14, RPL7A, RPS17, LARP1, RPL18A, RPS3, RPL37, RPS2, RPL15, RPS27A, RPL17, RPS12, RPL19, BTF3, NPM1, RPS7, RPL23, RPS5, RPL22, RPS6, RPL13A, RPL17-C18ORF32, EEF2, RPS28, RPS27, RPL24, RPL27, RPL26, RPL29, UBA52, RPL26L1, RPS23	4.71966e-21
GOTERM_CC_FAT	GO:1990904~ribonucleoprotein complex	100	RPL4, RPL5, RPL30, RPL3, RPL31, RPL10L, SRP14, RPL8, RPL9, RPL6, RPL7, RPS14, RPS17, RPL18A, RUVBL2, RPL37, RPS12, RPS7, RPS5, RPL23, RPL22, RPS6, ILF2, SNRPG, RPL24, RPL27, RPL26, RPL29, EIF1B, UBA52, SQSTM1, DDX5, PRPF8, GIGYF2, FXR1, LARP1, DHX32, G3BP1, PCBP2, BTF3, HSPA8, CBX5, PA2G4, RPL17-C18ORF32, EEF2, EIF2S1, EIF1, HNRNPL, RPS28, RPS27, HNRNPK, CALR, RPS23, EIF4G1, TOP2A, TOP2B, SRP54, …	4.35692e-19
GOTERM_CC_FAT	GO:0015934~large ribosomal subunit	29	RPL4, RPL5, RPL30, RPL3, RPL10, RPL31, RPL12, RPL10L, RPL8, RPL9, RPL6, RPL7, RPL7A, RPL18A, RPL37, RPL15, RPL17, RPL19, NPM1, RPL23, RPL22, RPL13A, RPL17-C18ORF32, RPL24, RPL27, RPL26, RPL29, UBA52, RPL26L1	7.23725e-18
GOTERM_CC_FAT	GO:0030529~intracellular ribonucleoprotein complex	89	RPL4, RPL5, RPL30, RPL3, RPL31, RPL10L, SRP54, YBX1, SRP14, RPL8, RPL9, RPL6, RPL7, RPS14, RPL7A, SYNCRIP, RPS17, SUMO1, RPL18A, EIF3CL, RPL37, RAC1, RPS12, UPF1, RPS7, RPL23, RPS5, RPL22, RPS6, RPL13A, PSMA4, PSMA1, PSMA2, CSDE1, SNRPG, RPL24, PABPC3, RPL27, SNRPGP15, RPL26, PABPC1, RPL29, UBA52, SQSTM1, EIF1B, LUC7L2, SF3B2, DDX5, RPL10, RPL12, HEATR1, PRPF8, GIGYF2, FXR1, LARP1, DHX32, G3BP1, …	1.23726e-15
Annotation Cluster 2	Enrichment Score: 20.22787401558467
Category	Term	Count	Genes	FDR
GOTERM_CC_FAT	GO:0070062~extracellular exosome	149	RPL4, NCKAP1, RPL5, RPL30, RPL3, RPL31, UBE2D3, AUP1, COMT, SOGA1, TXNDC17, RPS14, CHCHD3, PPP2R1A, PSMD2, RUVBL2, BSG, TOM1, ANKFY1, NME2P1, AP2M1, RPS5, RPL23, RPL22, SCRIB, EEF1A1, TOM1L2, ACLY, UBE2V2, RPL24, PLAA, RPL27, VDAC1, RPL26, UBE2V1, PFN1, FKBP4, SRSF7, UBA52, SQSTM1, ST13P4, COPA, PSMD12, DDX5, TTYH3, SLC1A5, TXN, LDHA, UBB, UBC, PCBP2, MARK3, S100A10, NAA50, HSPA8, HSPA5, ST13, HS…	8.04963e-28
GOTERM_CC_FAT	GO:1903561~extracellular vesicle	150	RPL4, NCKAP1, RPL5, RPL30, RPL3, RPL31, UBE2D3, AUP1, COMT, SOGA1, TXNDC17, RPS14, CHCHD3, PPP2R1A, PSMD2, RUVBL2, BSG, TOM1, ANKFY1, NME2P1, AP2M1, RPS5, RPL23, RPL22, SCRIB, EEF1A1, TOM1L2, ACLY, UBE2V2, RPL24, PLAA, RPL27, VDAC1, RPL26, UBE2V1, PFN1, FKBP4, SRSF7, UBA52, SQSTM1, ST13P4, COPA, PSMD12, DDX5, TTYH3, SLC1A5, TXN, LDHA, UBB, UBC, PCBP2, MARK3, S100A10, NAA50, HSPA8, HSPA5, ST13, HS…	1.57778e-26
GOTERM_CC_FAT	GO:0043230~extracellular organelle	150	RPL4, NCKAP1, RPL5, RPL30, RPL3, RPL31, UBE2D3, AUP1, COMT, SOGA1, TXNDC17, RPS14, CHCHD3, PPP2R1A, PSMD2, RUVBL2, BSG, TOM1, ANKFY1, NME2P1, AP2M1, RPS5, RPL23, RPL22, SCRIB, EEF1A1, TOM1L2, ACLY, UBE2V2, RPL24, PLAA, RPL27, VDAC1, RPL26, UBE2V1, PFN1, FKBP4, SRSF7, UBA52, SQSTM1, ST13P4, COPA, PSMD12, DDX5, TTYH3, SLC1A5, TXN, LDHA, UBB, UBC, PCBP2, MARK3, S100A10, NAA50, HSPA8, HSPA5, ST13, HS…	1.57778e-26
GOTERM_CC_FAT	GO:0044421~extracellular region part	160	RPL4, NCKAP1, RPL5, RPL30, RPL3, RPL31, UBE2D3, AUP1, COMT, SOGA1, TXNDC17, RPS14, CHCHD3, PPP2R1A, PSMD2, RUVBL2, BSG, TOM1, ANKFY1, NME2P1, AP2M1, RPS5, RPL23, RPL22, CEP131, SCRIB, EEF1A1, TOM1L2, ACLY, UBE2V2, RPL24, PLAA, RPL27, VDAC1, RPL26, UBE2V1, PFN1, FKBP4, SRSF7, UBA52, SQSTM1, ST13P4, COPA, PSMD12, DDX5, TTYH3, SLC1A5, TXN, LDHA, UBB, UBC, PCBP2, HMOX1, MARK3, PIBF1, S100A10, NAA50, …	3.99363e-09
GOTERM_CC_FAT	GO:0005576~extracellular region	169	RPL4, NCKAP1, RPL5, RPL30, RPL3, RPL31, UBE2D3, AUP1, COMT, SRP14, SOGA1, TXNDC17, RPS14, CHCHD3, PPP2R1A, PSMD2, RUVBL2, BSG, TOM1, ANKFY1, NME2P1, AP2M1, RPS5, RPL23, RPL22, CEP131, SCRIB, ILF2, EEF1A1, TOM1L2, ACLY, UBE2V2, RPL24, PLAA, RPL27, VDAC1, RPL26, UBE2V1, PFN1, FKBP4, SRSF7, UBA52, SQSTM1, ST13P4, COPA, PSMD12, DDX5, TTYH3, PSMD13, SLC1A5, TXN, LDHA, UBB, PENK, UBC, PCBP2, HMOX1, MAR…	1.83892e-05
Annotation Cluster 3	Enrichment Score: 17.064455771851467
Category	Term	Count	Genes	FDR
GOTERM_CC_FAT	GO:0005925~focal adhesion	52	RPL4, NCKAP1, RPL5, RPL30, RPL3, RPL31, YWHAB, RPL8, RPL9, RPL6, RPL7, AKAP12, RPS14, RPL7A, RPS17, YWHAQ, BSG, RAC1, ANXA1, RPS7, RPL23, RPS5, RPL22, ANXA5, RPL13A, REXO2, RHOA, RPL27, ITGA6, PABPC1, PFN1, PLEC, RALA, FLII, RPL12, EGFR, CORO1C, G3BP1, PCBP2, RPS3, ATP6V0A2, RPS2, RPL19, HSPA8, NPM1, HSPA5, HNRNPK, ARPC3, VIM, CALR, HSPA1B, HSPA1A	9.70704e-19
GOTERM_CC_FAT	GO:0005924~cell-substrate adherens junction	52	RPL4, NCKAP1, RPL5, RPL30, RPL3, RPL31, YWHAB, RPL8, RPL9, RPL6, RPL7, AKAP12, RPS14, RPL7A, RPS17, YWHAQ, BSG, RAC1, ANXA1, RPS7, RPL23, RPS5, RPL22, ANXA5, RPL13A, REXO2, RHOA, RPL27, ITGA6, PABPC1, PFN1, PLEC, RALA, FLII, RPL12, EGFR, CORO1C, G3BP1, PCBP2, RPS3, ATP6V0A2, RPS2, RPL19, HSPA8, NPM1, HSPA5, HNRNPK, ARPC3, VIM, CALR, HSPA1B, HSPA1A	1.35605e-18
GOTERM_CC_FAT	GO:0030055~cell-substrate junction	52	RPL4, NCKAP1, RPL5, RPL30, RPL3, RPL31, YWHAB, RPL8, RPL9, RPL6, RPL7, AKAP12, RPS14, RPL7A, RPS17, YWHAQ, BSG, RAC1, ANXA1, RPS7, RPL23, RPS5, RPL22, ANXA5, RPL13A, REXO2, RHOA, RPL27, ITGA6, PABPC1, PFN1, PLEC, RALA, FLII, RPL12, EGFR, CORO1C, G3BP1, PCBP2, RPS3, ATP6V0A2, RPS2, RPL19, HSPA8, NPM1, HSPA5, HNRNPK, ARPC3, VIM, CALR, HSPA1B, HSPA1A	2.32233e-18
GOTERM_CC_FAT	GO:0005912~adherens junction	56	RPL4, NCKAP1, RPL5, RPL30, RPL3, RPL31, YWHAB, CTNND2, RPL8, RPL9, RPL6, RPL7, AKAP12, RPS14, RPL7A, RPS17, YWHAQ, BSG, RAC1, DSP, ANXA1, RPS7, RPL23, RPS5, RPL22, ANXA5, RPL13A, SCRIB, REXO2, RHOA, RPL27, PKP4, ITGA6, PABPC1, PFN1, PLEC, RALA, FLII, RPL12, EGFR, CORO1C, G3BP1, PCBP2, RPS3, ATP6V0A2, RPS2, RPL19, HSPA8, NPM1, HSPA5, HNRNPK, ARPC3, VIM, CALR, HSPA1B, HSPA1A	4.59942e-16
GOTERM_CC_FAT	GO:0070161~anchoring junction	57	RPL4, NCKAP1, RPL5, RPL30, RPL3, RPL31, YWHAB, CTNND2, RPL8, RPL9, RPL6, RPL7, AKAP12, RPS14, RPL7A, RPS17, YWHAQ, BSG, RAC1, DSP, ANXA1, RPS7, RPL23, RPS5, RPL22, ANXA5, RPL13A, SCRIB, REXO2, RHOA, RPL27, PKP4, ITGA6, PABPC1, PFN1, RAI14, PLEC, RALA, FLII, RPL12, EGFR, CORO1C, G3BP1, PCBP2, RPS3, ATP6V0A2, RPS2, RPL19, HSPA8, NPM1, HSPA5, HNRNPK, ARPC3, VIM, CALR, HSPA1B, HSPA1A	9.8715e-15
GOTERM_CC_FAT	GO:0030054~cell junction	66	RPL4, NCKAP1, RPL5, RPL30, CLIC4, RPL3, RPL31, YWHAB, CTNND2, AKR1B1, RPL8, RPL9, RPL6, RPL7, AKAP12, RPS14, RPL7A, RPS17, CCND1, YWHAQ, BSG, RAC1, DSP, ANXA1, RPS7, RPL23, RPS5, RPL22, ANXA5, RPL13A, SCRIB, REXO2, RHOA, DDB2, RPL27, PKP4, ITGA6, PABPC1, PFN1, RAI14, PLEC, RALA, FLII, RPL12, ATP1A1, EGFR, CORO1C, PUF60, G3BP1, PCBP2, RPS3, ATP6V0A2, RPS2, RPL19, HSPA8, NPM1, HSPA5, HNRNPK, VAPA, …	1.58313e-10
Annotation Cluster 4	Enrichment Score: 13.440375340668322
Category	Term	Count	Genes	FDR
GOTERM_CC_FAT	GO:0000502~proteasome complex	24	PSMD10, PSMD12, PSMD13, ADRM1, ZFAND2B, RAD23B, PSMA7, PSMA8, PSMD8, PSMC5, PSMA3, PSMB4, PSMC6, PSMA4, PSMC3, PSMD4, PSMA1, PSMA2, PSMC1, PSMD2, PSME3, PSMC2, UBQLN1, PAAF1	9.70704e-19
GOTERM_CC_FAT	GO:1905369~endopeptidase complex	24	PSMD10, PSMD12, PSMD13, ADRM1, ZFAND2B, RAD23B, PSMA7, PSMA8, PSMD8, PSMC5, PSMA3, PSMB4, PSMC6, PSMA4, PSMC3, PSMD4, PSMA1, PSMA2, PSMC1, PSMD2, PSME3, PSMC2, UBQLN1, PAAF1	6.29748e-16
GOTERM_CC_FAT	GO:1905368~peptidase complex	25	PSMD10, PSMD12, PSMD13, ZFAND2B, PSMA7, PSMA8, PSMD8, PSMB4, PSMD4, PSMD2, UBQLN1, PAAF1, USP22, ADRM1, RAD23B, PSMC5, PSMA3, PSMC6, PSMA4, PSMC3, PSMA1, PSMA2, PSMC1, PSME3, PSMC2	1.68188e-13
GOTERM_CC_FAT	GO:0022624~proteasome accessory complex	12	PSMD8, PSMD12, PSMC5, PSMC6, PSMC3, PSMD4, PSMD13, PSMC1, PSME3, PSMD2, PSMC2, ADRM1	1.30372e-10
GOTERM_CC_FAT	GO:0005838~proteasome regulatory particle	11	PSMD8, PSMD12, PSMC5, PSMC6, PSMC3, PSMD4, PSMD13, PSMC1, PSMD2, PSMC2, ADRM1	3.72057e-10
GOTERM_CC_FAT	GO:0008540~proteasome regulatory particle, base subcomplex	7	PSMC5, PSMC6, PSMC3, PSMD4, PSMC1, PSMD2, PSMC2	4.41734e-07
Annotation Cluster 5	Enrichment Score: 6.665345708265116
Category	Term	Count	Genes	FDR
GOTERM_CC_FAT	GO:0035770~ribonucleoprotein granule	27	YBX1, GIGYF2, RPL6, FXR1, LARP1, SUMO1, G3BP1, IGF2BP1, PMS2, IGF2BP3, RAC1, UPF1, RPS6, EIF2S1, HNRNPL, PSMA4, HNRNPK, PSMC3, PSMA2, CSDE1, PSMC2, SNRPG, PABPC3, SNRPGP15, PABPC1, SQSTM1, EIF4G1	2.37531e-07
GOTERM_CC_FAT	GO:0036464~cytoplasmic ribonucleoprotein granule	25	YBX1, GIGYF2, RPL6, FXR1, LARP1, G3BP1, IGF2BP1, PMS2, IGF2BP3, RAC1, UPF1, RPS6, EIF2S1, PSMA4, HNRNPK, PSMC3, PSMA2, CSDE1, PSMC2, SNRPG, PABPC3, SNRPGP15, PABPC1, SQSTM1, EIF4G1	1.0556e-06
GOTERM_CC_FAT	GO:0010494~cytoplasmic stress granule	12	HNRNPK, LARP1, CSDE1, G3BP1, IGF2BP1, PABPC3, IGF2BP3, YBX1, PABPC1, EIF2S1, GIGYF2, EIF4G1	0.000264223
Annotation Cluster 6	Enrichment Score: 6.633662544144712
Category	Term	Count	Genes	FDR
GOTERM_CC_FAT	GO:1904813~ficolin-1-rich granule lumen	23	HSPA8, PSMD12, HSP90AA1, HSP90AB1, PSMD13, HSPA6, HUWE1, NME2, HMGB1, SRP14, EEF2, ILF2, EEF1A1, ACLY, PKM, PSMC3, PSMA2, PSMD2, PSMC2, ALDOA, ACTR10, HSPA1B, HSPA1A	1.9497e-11
GOTERM_CC_FAT	GO:0101002~ficolin-1-rich granule	23	HSPA8, PSMD12, HSP90AA1, HSP90AB1, PSMD13, HSPA6, HUWE1, NME2, HMGB1, SRP14, EEF2, ILF2, EEF1A1, ACLY, PKM, PSMC3, PSMA2, PSMD2, PSMC2, ALDOA, ACTR10, HSPA1B, HSPA1A	1.9497e-11
GOTERM_CC_FAT	GO:0031983~vesicle lumen	26	PSMD12, HSP90AB1, PSMD13, HMGB1, SRP14, EGFR, PSMD2, PENK, HSPA8, HSP90AA1, HSPA6, HUWE1, NME2, PA2G4, EEF2, ILF2, EEF1A1, ACLY, PKM, PSMC3, FABP5, PSMA2, PSMC2, CALR, ALDOA, ACTR10	4.37768e-05
GOTERM_CC_FAT	GO:0060205~cytoplasmic vesicle lumen	25	PSMD12, HSP90AB1, PSMD13, HMGB1, SRP14, PSMD2, PENK, HSPA8, HSP90AA1, HSPA6, HUWE1, NME2, PA2G4, EEF2, ILF2, EEF1A1, ACLY, PKM, PSMC3, FABP5, PSMA2, PSMC2, CALR, ALDOA, ACTR10	0.000123095
GOTERM_CC_FAT	GO:0034774~secretory granule lumen	24	HSPA8, PSMD12, HSP90AA1, HSP90AB1, PSMD13, HSPA6, HUWE1, NME2, HMGB1, PA2G4, SRP14, EEF2, ILF2, EEF1A1, ACLY, PKM, PSMC3, FABP5, PSMA2, PSMD2, PSMC2, PENK, ALDOA, ACTR10	0.000146328
GOTERM_CC_FAT	GO:0030141~secretory granule	42	PSMD12, HSP90AB1, PSMD13, ABHD2, ITPR3, HMGB1, SRP14, PSMD2, BSG, PENK, ATP6V0A2, TOM1, RAC1, DSP, HSPA8, HSP90AA1, CEP131, HSPA6, DENND4C, HUWE1, NME2, KCNAB2, PA2G4, EEF2, ILF2, RHOA, EEF1A1, DIAPH1, ACLY, PKM, VAPA, PSMC3, FABP5, PSMA2, DNAJC5, PSMC2, VDAC2, CALR, ALDOA, ACTR10, HSPA1B, HSPA1A	0.00304967
GOTERM_CC_FAT	GO:0099503~secretory vesicle	45	PSMD12, HSP90AB1, PSMD13, ABHD2, ITPR3, HMGB1, SRP14, PSMD2, BSG, PENK, ATP6V0A2, TOM1, RAC1, DSP, HSPA8, HSP90AA1, CEP131, HSPA6, SGTA, DENND4C, HUWE1, NME2, KCNAB2, ATP2B1, PA2G4, EEF2, ILF2, RHOA, EEF1A1, DIAPH1, ACLY, PKM, VAPA, PSMC3, FABP5, PSMA2, DNAJC5, PSMC2, VDAC2, VDAC1, CALR, ALDOA, ACTR10, HSPA1B, HSPA1A	0.0146231
Annotation Cluster 7	Enrichment Score: 4.91685749344218
Category	Term	Count	Genes	FDR
GOTERM_CC_FAT	GO:0070993~translation preinitiation complex	8	EIF3M, EIF3CL, EIF3E, EIF3C, EIF1B, EIF2S1, EIF3A, EIF1	4.86727e-06
GOTERM_CC_FAT	GO:0016282~eukaryotic 43S preinitiation complex	7	EIF3M, EIF3CL, EIF3E, EIF3C, EIF1B, EIF3A, EIF1	6.30667e-05
GOTERM_CC_FAT	GO:0033290~eukaryotic 48S preinitiation complex	6	EIF3M, EIF3CL, EIF3E, EIF3C, EIF2S1, EIF3A	0.000508114
GOTERM_CC_FAT	GO:0005852~eukaryotic translation initiation factor 3 complex	5	EIF3M, EIF3CL, EIF3E, EIF3C, EIF3A	0.00600056
Annotation Cluster 8	Enrichment Score: 4.753061439829102
Category	Term	Count	Genes	FDR
GOTERM_CC_FAT	GO:0045202~synapse	88	RPL5, RPL30, RPL3, CTNND2, YBX1, COMT, RPL8, RPL6, RPL7, AKAP12, RPS14, RPS17, YWHAQ, RPL18A, PPP2R1A, RAC3, RPL37, RAC1, KPNA2, SLC12A7, AP2M1, APPL1, ANXA1, RPS7, EIF1AX, RPL23, RPL22, RPL13A, SCRIB, AP3B1, SLC30A1, KCNAB2, AP3B2, RHOA, PSMA3, PRKAR1B, PRKAR1A, DNAJC5, EEF1A2, RPL24, PLAA, VDAC2, RPL27, PKP4, VDAC1, RPL26, PFN1, SLC29A1, RALA, RPL12, ATP1A1, EGFR, PSMA7, CORO1C, PPP2CA, FXR1, A…	3.63065e-11
GOTERM_CC_FAT	GO:0098794~postsynapse	36	RPL30, CTNND2, RPL12, ATP1A1, COMT, RPL8, RPL6, PSMA7, RPL7, FXR1, RPS14, RPL18A, PCBP2, IGF2BP1, RPS3, RAC1, KPNA2, AP2M1, APPL1, HSPA8, RPL23, SCRIB, SLC30A1, ATP2B2, RHOA, MIB1, PSMC5, RPS27, PRKAR1B, FABP5, PSMC2, PKP4, EIF3E, SLC29A1, EIF3A, EIF4G1	0.00214095
GOTERM_CC_FAT	GO:0099572~postsynaptic specialization	24	HSPA8, RPL30, RPL23, RPL12, CTNND2, SLC30A1, ATP2B2, SCRIB, ATP1A1, RPL8, RPL6, RPL7, MIB1, FXR1, RPS14, RPS27, FABP5, RPL18A, PCBP2, RPS3, PKP4, EIF3E, KPNA2, EIF3A	0.00242627
GOTERM_CC_FAT	GO:0044456~synapse part	49	RPL30, CTNND2, COMT, RPL8, RPL6, RPL7, RPS14, RPL18A, RAC1, KPNA2, AP2M1, APPL1, ANXA1, RPL23, RPL22, SCRIB, SLC30A1, AP3B2, RHOA, PRKAR1B, DNAJC5, VDAC2, PKP4, VDAC1, SLC29A1, RALA, RPL12, ATP1A1, PSMA7, FXR1, PENK, PCBP2, IGF2BP1, RPS3, HSPA8, PDE2A, SGTA, ATP2B4, ATP2B3, ATP2B2, ATP2B1, MIB1, PSMC5, RPS27, FABP5, PSMC2, EIF3E, EIF3A, EIF4G1	0.00278438
GOTERM_CC_FAT	GO:0098984~neuron to neuron synapse	23	RPL30, RPL23, RPL12, CTNND2, SLC30A1, ATP2B2, SCRIB, ATP1A1, RPL8, RPL6, RPL7, MIB1, FXR1, RPS14, RPS27, FABP5, RPL18A, PCBP2, PENK, RPS3, PKP4, EIF3E, EIF3A	0.00304967
GOTERM_CC_FAT	GO:0014069~postsynaptic density	22	RPL30, RPL23, RPL12, CTNND2, SLC30A1, ATP2B2, SCRIB, ATP1A1, RPL8, RPL6, RPL7, MIB1, FXR1, RPS14, RPS27, FABP5, RPL18A, PCBP2, RPS3, PKP4, EIF3E, EIF3A	0.00462263
GOTERM_CC_FAT	GO:0032279~asymmetric synapse	22	RPL30, RPL23, RPL12, CTNND2, SLC30A1, ATP2B2, SCRIB, ATP1A1, RPL8, RPL6, RPL7, MIB1, FXR1, RPS14, RPS27, FABP5, RPL18A, PCBP2, RPS3, PKP4, EIF3E, EIF3A	0.00534453
Annotation Cluster 9	Enrichment Score: 4.1241868463158
Category	Term	Count	Genes	FDR
GOTERM_CC_FAT	GO:0044433~cytoplasmic vesicle part	76	CLIC4, HSP90AB1, UBE2D3, HMGB1, SRP14, PSMD2, BSG, CHMP1A, TOM1, ANKFY1, RAC1, AP2M1, APPL1, DSP, SREBF1, HSP90AA1, ANXA1, NME2, AP3B1, SLC30A1, KCNAB2, ILF2, AP3B2, SLC39A14, RHOA, COPZ1, EEF1A1, ACLY, ZFYVE16, PKM, PSMA2, DNAJC5, PLIN3, ALDOA, UBA52, RALA, COPA, PSMD12, PSMD13, VPS4B, ITPR3, EGFR, CORO1C, LMAN1, UBB, TMEM67, UBC, PENK, ATP6V0A2, RPS27A, SLC12A2, HSPA8, NDFIP2, NDFIP1, SGTA, HSP…	4.53784e-06
GOTERM_CC_FAT	GO:0012506~vesicle membrane	37	RALA, CLIC4, COPA, ITPR3, EGFR, LMAN1, UBB, TMEM67, UBC, BSG, ATP6V0A2, TOM1, RAC1, RPS27A, AP2M1, APPL1, SLC12A2, DSP, SREBF1, HSPA8, SGTA, DENND4C, AP3B1, SLC30A1, KCNAB2, ATP2B1, AP3B2, RHOA, COPZ1, DIAPH1, VAPA, FABP5, SNX17, DNAJC5, COPG1, CALR, UBA52	0.0114566
GOTERM_CC_FAT	GO:0030659~cytoplasmic vesicle membrane	36	RALA, CLIC4, COPA, ITPR3, EGFR, LMAN1, UBB, TMEM67, UBC, BSG, ATP6V0A2, TOM1, RAC1, RPS27A, AP2M1, SLC12A2, DSP, SREBF1, HSPA8, SGTA, DENND4C, AP3B1, SLC30A1, KCNAB2, ATP2B1, AP3B2, RHOA, COPZ1, DIAPH1, VAPA, FABP5, SNX17, DNAJC5, COPG1, CALR, UBA52	0.0131714
Annotation Cluster 10	Enrichment Score: 3.166965863936237
Category	Term	Count	Genes	FDR
GOTERM_CC_FAT	GO:0015630~microtubule cytoskeleton	62	TOP2A, CLIC4, KIF11, TBC1D31, PPP2R1A, RUVBL2, CHMP1A, ZNF207, SKP1, NUDC, RPS7, CEP131, CKAP2, KCNAB2, MASTL, NME1, PSMA1, PRKAR1A, PKP4, BIRC6, TTLL12, FKBP4, FLII, VPS4B, XIAP, PPP2CA, PPP2CB, TMEM201, PSMB4, BAG2, TMEM67, TPR, RPS3, MARK4, PIBF1, CCT5, RANBP1, NEK9, NPM1, CBX3, ODF2, CBX1, HSPA6, HSPA2, TBCA, MIB1, DNAJA1, NSFL1C, DIAPH1, EHD2, VAPA, CHMP2A, SRPRB, DYNLRB2, PKN2, VIM, DYNLRB1…	0.000389576
GOTERM_CC_FAT	GO:0005815~microtubule organizing center	37	TOP2A, CLIC4, FLII, VPS4B, PSMB4, TBC1D31, TMEM67, RUVBL2, CHMP1A, MARK4, PIBF1, CCT5, SKP1, RANBP1, NEK9, NPM1, RPS7, ODF2, CEP131, HSPA6, CKAP2, MASTL, NME1, MIB1, DIAPH1, NSFL1C, PSMA1, PRKAR1A, DYNLRB2, PKN2, BIRC6, TTLL12, VIM, DYNLRB1, RAD18, HSPA1B, HSPA1A	0.0210253
GOTERM_CC_FAT	GO:0005813~centrosome	31	TOP2A, CLIC4, FLII, VPS4B, TBC1D31, TMEM67, RUVBL2, MARK4, PIBF1, CCT5, SKP1, RANBP1, NEK9, NPM1, RPS7, ODF2, CEP131, HSPA6, CKAP2, MASTL, NME1, MIB1, NSFL1C, PSMA1, PRKAR1A, DYNLRB2, PKN2, DYNLRB1, RAD18, HSPA1B, HSPA1A	0.0353351
Annotation Cluster 11	Enrichment Score: 2.3844397406271742
Category	Term	Count	Genes	FDR
GOTERM_CC_FAT	GO:0044451~nucleoplasm part	53	RPAIN, SRP54, DPY30, CDC73, XPO1, SUMO1, MYC, SUMO3, RUVBL2, UIMC1, SUMO2, UBXN7, SUPT16H, MORC3, ACTL6A, SFPQ, CDC34, MORF4L2, SRSF3, SRSF6, TKT, SRSF7, SQSTM1, LUC7L2, MCM2, SP100, PRKAA1, SF3B2, DDX5, PRPF8, HECTD1, LMNA, POLR2F, KANSL1L, NPM1, CBX5, CBX3, USP22, SSRP1, SUPT5H, SRPK1, TDP2, CDK4, POLE3, SPRTN, EIF3E, PKN2, TRIP12, OGT, RAD18, HSPA1B, ZPR1, HSPA1A	0.00754606
GOTERM_CC_FAT	GO:0016604~nuclear body	36	RPAIN, SP100, SF3B2, DDX5, PRKAA1, SRP54, PRPF8, XPO1, HECTD1, SUMO1, SUMO3, UIMC1, SUMO2, LMNA, UBXN7, NPM1, MORC3, CBX5, SRPK1, SFPQ, CDC34, TDP2, SPRTN, SRSF3, PKN2, TRIP12, EIF3E, SRSF6, TKT, SRSF7, SQSTM1, RAD18, HSPA1B, LUC7L2, HSPA1A, ZPR1	0.0423278
GOTERM_CC_FAT	GO:0016607~nuclear speck	20	NPM1, SF3B2, DDX5, PRKAA1, SRP54, PRPF8, SRPK1, SFPQ, CDC34, HECTD1, SUMO1, LMNA, SPRTN, SRSF3, TRIP12, SRSF6, SRSF7, HSPA1B, LUC7L2, HSPA1A	0.0956894
Annotation Cluster 12	Enrichment Score: 1.87974006933735
Category	Term	Count	Genes	FDR
GOTERM_CC_FAT	GO:0000775~chromosome, centromeric region	19	SMARCE1, TOP2A, SMARCC1, CBX5, CBX3, CBX1, ACTL6A, PPP2CA, PPP2CB, XPO1, PPP2R1A, SUMO3, TPR, POLE3, CHMP1A, CHMP2A, ZNF207, BUB3, SUGT1	0.00153438
GOTERM_CC_FAT	GO:0098687~chromosomal region	24	SMARCE1, TOP2A, UPF1, SMARCC1, SP100, CBX5, CBX3, CBX1, ACTL6A, DPY30, CDC73, PPP2CA, PPP2CB, XPO1, PPP2R1A, SUMO3, TPR, POLE3, CHMP1A, CHMP2A, ZNF207, BUB3, SUGT1, MCM2	0.00410138
GOTERM_CC_FAT	GO:0000776~kinetochore	12	SMARCE1, SMARCC1, XPO1, CBX5, SUMO3, ACTL6A, TPR, CHMP1A, CHMP2A, ZNF207, BUB3, SUGT1	0.0284943
Annotation Cluster 13	Enrichment Score: 1.834023782909595
Category	Term	Count	Genes	FDR
GOTERM_CC_FAT	GO:0005741~mitochondrial outer membrane	16	MTX1, PDE2A, TOMM20, NME1, FUNDC2, CHCHD3, UBB, UBC, VDAC2, HMOX1, VDAC1, RPS27A, UBA52, TOMM5, MCL1, PLEC	0.00473078
GOTERM_CC_FAT	GO:0005635~nuclear envelope	27	CUEDC2, VPS4B, ITPR3, YBX1, EGFR, IPO5, TMEM201, XPO1, CCND1, SUMO1, MYC, TPR, LMNA, CHMP1A, CLIC1, BRAP, SREBF1, RANBP1, CBX5, CBX3, CACYBP, SLC30A1, NUP153, VAPA, CDK4, CHMP2A, CALR	0.00478864
GOTERM_CC_FAT	GO:0031968~organelle outer membrane	17	MTX1, PDE2A, ITPR3, TOMM20, NME1, FUNDC2, CHCHD3, UBB, UBC, VDAC2, HMOX1, VDAC1, RPS27A, UBA52, TOMM5, MCL1, PLEC	0.00549646
GOTERM_CC_FAT	GO:0019867~outer membrane	17	MTX1, PDE2A, ITPR3, TOMM20, NME1, FUNDC2, CHCHD3, UBB, UBC, VDAC2, HMOX1, VDAC1, RPS27A, UBA52, TOMM5, MCL1, PLEC	0.00591585
GOTERM_CC_FAT	GO:0031967~organelle envelope	51	CUEDC2, YBX1, TOMM20, IPO5, FUNDC2, CHCHD3, XPO1, SUMO1, CCND1, MYC, CHMP1A, CLIC1, SREBF1, ANXA1, NME2, CACYBP, SLC30A1, REXO2, NME1, VDAC2, VDAC1, UQCRC2, UBA52, PLEC, VPS4B, ITPR3, RNF5, EGFR, ATXN3, TMEM201, UBB, TPR, UBC, LMNA, RPS3, HMOX1, RPS27A, MCL1, BRAP, RANBP1, CBX5, MTX1, CBX3, PDE2A, NUP153, VAPA, CDK4, CHMP2A, CALR, OGT, TOMM5	0.0217531
GOTERM_CC_FAT	GO:0031975~envelope	51	CUEDC2, YBX1, TOMM20, IPO5, FUNDC2, CHCHD3, XPO1, SUMO1, CCND1, MYC, CHMP1A, CLIC1, SREBF1, ANXA1, NME2, CACYBP, SLC30A1, REXO2, NME1, VDAC2, VDAC1, UQCRC2, UBA52, PLEC, VPS4B, ITPR3, RNF5, EGFR, ATXN3, TMEM201, UBB, TPR, UBC, LMNA, RPS3, HMOX1, RPS27A, MCL1, BRAP, RANBP1, CBX5, MTX1, CBX3, PDE2A, NUP153, VAPA, CDK4, CHMP2A, CALR, OGT, TOMM5	0.0217531
Annotation Cluster 14	Enrichment Score: 1.8334902593256437
Category	Term	Count	Genes	FDR
GOTERM_CC_FAT	GO:0001726~ruffle	12	EEF1A1, DIAPH1, NCKAP1, GNAS, RPS3, NME2, RAC1, RHOA, EGFR, CORO1C, APPL1, NME1	0.057027
GOTERM_CC_FAT	GO:0031252~cell leading edge	21	NCKAP1, NME2, ATP2B2, SCRIB, ATP2B1, RHOA, EGFR, CORO1C, NME1, EEF1A1, DIAPH1, ARPC3, RPS3, IGF2BP1, GNAS, RAC3, PKN2, VIM, PABPC1, RAC1, APPL1	0.057027
GOTERM_CC_FAT	GO:0032587~ruffle membrane	8	EEF1A1, DIAPH1, RPS3, RAC1, RHOA, EGFR, CORO1C, NME1	0.0950811
Annotation Cluster 15	Enrichment Score: 1.72309490607405
Category	Term	Count	Genes	FDR
GOTERM_CC_FAT	GO:0010008~endosome membrane	26	VPS4B, UBE2D3, EGFR, CORO1C, UBB, UBC, CHMP1A, ATP6V0A2, TOM1, ANKFY1, RAC1, RPS27A, AP2M1, APPL1, NDFIP2, ANXA1, NDFIP1, SLC39A14, EHD2, MYO1B, ZFYVE16, SNX17, CHMP2A, PLIN3, UBA52, ITM2B	0.0356152
GOTERM_CC_FAT	GO:0005768~endosome	42	VPS4B, UBE2D3, HMGB1, ATP1A1, GIGYF2, EGFR, CORO1C, UBB, UBC, BSG, CHMP1A, ATP6V0A2, TOM1, ANKFY1, RAC1, RPS27A, TBC1D17, AP2M1, APPL1, HSPA8, NDFIP2, ANXA1, NDFIP1, KIDINS220, AP3B1, SLC39A14, AP3B2, RHOA, TOM1L2, EHD2, MYO1B, ZFYVE16, PRKAR1B, PRKAR1A, TRAF3, SNX17, CHMP2A, PLIN3, BIRC6, UBA52, SQSTM1, ITM2B	0.0423278
GOTERM_CC_FAT	GO:0044440~endosomal part	26	VPS4B, UBE2D3, EGFR, CORO1C, UBB, UBC, CHMP1A, ATP6V0A2, TOM1, ANKFY1, RAC1, RPS27A, AP2M1, APPL1, NDFIP2, ANXA1, NDFIP1, SLC39A14, EHD2, MYO1B, ZFYVE16, SNX17, CHMP2A, PLIN3, UBA52, ITM2B	0.0950811
Annotation Cluster 16	Enrichment Score: 1.7090513332122783
Category	Term	Count	Genes	FDR
GOTERM_CC_FAT	GO:0005783~endoplasmic reticulum	77	RPL4, RPL5, RPL10L, ZFAND2B, SRP54, AUP1, YBX1, HMGB1, SLC7A11, RPL6, SYNCRIP, NSDHL, MYC, BSG, UBXN7, RAC3, RAC1, KPNA2, UTP15, SREBF1, RPS6, SLC30A1, LSS, RHOA, COPZ1, EEF1G, PKM, GORASP2, COL6A2, RPL24, VDAC2, RPL27, PLIN2, TKT, UBA52, SQSTM1, COPA, RPL10, RPN1, ITPR3, HMGCR, ATP1A1, RNF5, HSPBP1, EGFR, GIGYF2, LMAN1, ATXN3, UBB, TMEM67, UBC, PENK, UBQLN1, RPS3, HMOX1, RPS27A, S100A10, USP25, …	0.00766995
Annotation Cluster 17	Enrichment Score: 1.5901192542634588
Category	Term	Count	Genes	FDR
GOTERM_CC_FAT	GO:0016323~basolateral plasma membrane	18	DSP, SLC12A2, ANXA1, HSP90AB1, SLC43A3, ATP2B4, SLC30A1, ATP2B2, SCRIB, SLC7A11, ATP2B1, SLC1A5, ATP1A1, SLC39A14, EGFR, BSG, SLC29A1, SLC19A1	0.00718057
