# Supplementary material for: TFEB coordinates autophagosome biogenesis and ribophagy during starvation via SQSTM1
Source: Sci Adv. 2026 Jan 1;12(1):eaea9302. doi: 10.1126/sciadv.aea9302 (PMC12757066; doi:10.1126/sciadv.aea9302)
Supplement: Supplementary file 2 — Tables S1 to S6 [file sciadv.aea9302_tables_s1_to_s6.zip › aea9302_table_s6.xlsx]

## Sheet: Sheet1
		Gene	FW	REV
		ACDB5	CTGGAAACGCTGACTGCTTTG	CGTTAGCACACCAGGAGACAT
		ATL3	CAAGAGGAGCAGATGATGCCA	TCATCCATTGCCAGACGA
		BCL2L13	TCCAGCCCTGCTACATCTCT	ACAGCTCTTCCACAAGGCTC
		BNIP3	GCTCCTGGGTAGAACTGCAC	ATCTTGTGGTGTCTGCGAGC
		CALCOCO2	ACTCTGCCCTGTTGCTGTCGC	CCAGCAAGACAGCTGATGTGGG
		FAM134B-2	GACTGGAGAGAGAATGCGGG	ACAAACTTCCAAAGCGCCTG
		NCOA4	ACTTGCGAGAGGTCAAAGCT	TGGCCCAATAACGAGTAGAGC
		NUFIP1	TGGATGTTCTGGGCAATGCT	GGAAGAATCTGGGCGTCGAA
		PHB2	TCCCCTACAGGCTCCAAAGA	CACCACACTCTTGAGCACCT
		RTN3	GCCATGGTGCACATCAACAG	CTCGGGCGATGCCAACATA
		SEC62	AGGCGGATCCAGGAAGTTGG	AATCAACCCGGTGACCCATC
		SQSTM1	GGATCCGAGTGTGAATTTCC	TTCTTTTCCCTCCGTGCTC
		STBD1	TCTGGCCGGAGCACTTTTC	CCAAGAGGGGCGTCTTTCTC
		ZNF598	AGCCTCCCAACTCCAGATCT	GCTTGAAGGGAGGGGAAGTC
